# Supplementary material for: An atlas of O-linked glycosylation on peptide hormones reveals diverse biological roles
Source: Nat Commun. 2020 Aug 20;11:4033. doi: 10.1038/s41467-020-17473-1 (PMC7441158; doi:10.1038/s41467-020-17473-1)
Supplement: Supplementary file 5 — Supplementary Data 2 [file 41467_2020_17473_MOESM5_ESM.xlsx]

## Sheet: Overview
	Data Description
	Data S2. Sample overview
	List 1: Summary of the number of glycosylated peptide hormones found with each sample preparation strategy
	Species	Species of the investigated biosource
	Biosource	Investigated tissue, biofluid or cell line
	Type of Extraction	Extraction method used
	Digestion Enzyme	The digestion enzyme used prior to LWAC enrichment and LC-MS/MS
	LWAC Lectin Used	The lectin on the Lectin Weak Affinity Chromatography column used for glycopeptide enrichment
	# Peptide Hormones Identified	Number of peptide hormones identified as glycosylated using the given digestion enzyme, extraction method and LWAC lectin on the given biousource
	List 2: Methods used to identify glycans on each peptide hormone sequence
	Species	Species of the investigated biosource
	Biosource	Investigated tissue, biofluid or cell line
	Type of Extraction	Extraction method used
	Digestion Enzyme	The digestion enzyme used prior to LWAC enrichment and LC-MS/MS
	LWAC Lectin Used	The lectin on the Lectin Weak Affinity Chromatography column used for glycopeptide enrichment
	Peptide Hormone(s)	Name of peptide hormone as annotated in the NeuroPep database

## Sheet: Data S2. Sample Overview
Supplementary Data 2. Sample Overview
1: Summary of the number of glycosylated peptide hormones found with each sample preparation strategy
Species	Biosource	Type of Extraction	Digestion Enzyme	LWAC Lectin Used	# Peptide Hormones Identified
Human	CSF	Crude	Trypsin	PNA	16
Human	CSF	LMWE EtOH	Trypsin	PNA	16
Human	Plasma	Crude	Trypsin	PNA	4
Human	Plasma	LMWE EtOH	Trypsin	PNA	3
Human	Prostate	LMWE Acetone AcOH	Trypsin	PNA	13
Human	Prostate	LMWE Acetone	Trypsin	PNA	18
Human	Prostate	LMWE H2O	Trypsin	PNA	18
Mouse	N2a	Cell (Secretome)	Chymotrypsin	VVA	6
Mouse	N2a	Cell (Secretome)	GluC	VVA	19
Mouse	N2a	Cell (Secretome)	Trypsin	VVA	21
Mouse	N2a	Cell (Total Cell Lysate)	Chymotrypsin	VVA	5
Mouse	N2a	Cell (Total Cell Lysate)	GluC	VVA	15
Mouse	N2a	Cell (Total Cell Lysate)	Trypsin	VVA	26
Mouse	STC-1	Cell (Total Cell Lysate)	Chymotrypsin	PNA	25
Mouse	STC-1	Cell (Total Cell Lysate)	Trypsin	PNA	35
Pig	Brain	LMWE Acetone AcOH	Trypsin	PNA	50
Pig	Brain	LMWE H2O	Trypsin	PNA	40
Pig	Cerebellum	LMWE Acetone AcOH	Trypsin	PNA	21
Pig	Cerebellum	LMWE H2O	Trypsin	PNA	22
Pig	Heart	LMWE H2O	Trypsin	PNA	13
Pig	Ileum	LMWE AcOH	Trypsin	Jacalin	26
Pig	Ileum	LMWE EtOH HCl	Trypsin	Jacalin	26
Pig	Ileum	LMWE H2O	Trypsin	Jacalin	37
Pig	Pancreas	LMWE EtOH HCl	Trypsin	PNA	21
Rat	Brain	Rapigest	Trypsin	Jacalin	34
Rat	Cerebellum	Rapigest	Trypsin	Jacalin	27
Rat	Heart	Rapigest	Trypsin	Jacalin	10
Rat	Pancreas	Rapigest	Trypsin	Jacalin	20
2: Methods used to identify glycans on each peptide hormone sequence
Species	Biosource	Type of Extraction	Digestion Enzyme	LWAC Lectin Used	Peptide Hormone
Pig	Brain	LMWE H2O	Trypsin	PNA	Agouti-related protein
Pig	Brain	LMWE Acetone AcOH	Trypsin	PNA	Agouti-related protein
Pig	Cerebellum	LMWE Acetone AcOH	Trypsin	PNA	Neurosecretory protein VGF
Rat	Brain	Rapigest	Trypsin	Jacalin	Neurosecretory protein VGF
Pig	Brain	LMWE Acetone AcOH	Trypsin	PNA	Neurosecretory protein VGF
Rat	Cerebellum	Rapigest	Trypsin	Jacalin	Neurosecretory protein VGF
Pig	Brain	LMWE H2O	Trypsin	PNA	Neurosecretory protein VGF
Rat	Brain	Rapigest	Trypsin	Jacalin	Antimicrobial peptide VGF[554-577]
Human	CSF	Crude	Trypsin	PNA	Neurosecretory protein VGF
Pig	Cerebellum	LMWE H2O	Trypsin	PNA	Neurosecretory protein VGF
Human	Prostate	LMWE Acetone	Trypsin	PNA	Neurosecretory protein VGF
Pig	Brain	LMWE Acetone AcOH	Trypsin	PNA	Neurexophilin-2
Human	Prostate	LMWE Acetone	Trypsin	PNA	Angiotensinogen
Pig	Ileum	LMWE H2O	Trypsin	Jacalin	Kininogen-1 heavy chain
Rat	Pancreas	Rapigest	Trypsin	Jacalin	Kininogen-1 light chain
Human	CSF	Crude	Trypsin	PNA	Kininogen-1
Human	CSF	Crude	Trypsin	PNA	Kininogen-1 heavy chain
Rat	Heart	Rapigest	Trypsin	Jacalin	Kininogen-1 light chain
Human	Prostate	LMWE H2O	Trypsin	PNA	Kininogen-1 heavy chain
Human	Plasma	Crude	Trypsin	PNA	Kininogen-1
Human	Plasma	LMWE EtOH	Trypsin	PNA	Kininogen-1
Human	Prostate	LMWE H2O	Trypsin	PNA	Kininogen-1
Human	Prostate	LMWE H2O	Trypsin	PNA	Kininogen-1 light chain
Human	Plasma	Crude	Trypsin	PNA	Kininogen-1 heavy chain
Rat	Cerebellum	Rapigest	Trypsin	Jacalin	Kininogen-1
Human	Plasma	LMWE EtOH	Trypsin	PNA	Kininogen-1 light chain
Pig	Ileum	LMWE H2O	Trypsin	Jacalin	Kininogen-1
Human	CSF	Crude	Trypsin	PNA	Kininogen-1 light chain
Rat	Heart	Rapigest	Trypsin	Jacalin	Kininogen-1
Rat	Pancreas	Rapigest	Trypsin	Jacalin	Kininogen-1
Human	Plasma	Crude	Trypsin	PNA	Kininogen-1 light chain
Human	Prostate	LMWE Acetone AcOH	Trypsin	PNA	Kininogen-1
Human	CSF	LMWE EtOH	Trypsin	PNA	Kininogen-1
Human	Prostate	LMWE Acetone	Trypsin	PNA	Kininogen-1
Rat	Cerebellum	Rapigest	Trypsin	Jacalin	Kininogen-1 light chain
Human	CSF	LMWE EtOH	Trypsin	PNA	Kininogen-1 light chain
Human	Prostate	LMWE Acetone AcOH	Trypsin	PNA	Kininogen-1 light chain
Human	Prostate	LMWE Acetone AcOH	Trypsin	PNA	Kininogen-1 heavy chain
Human	Prostate	LMWE Acetone	Trypsin	PNA	Kininogen-1 light chain
Human	Prostate	LMWE Acetone	Trypsin	PNA	Kininogen-1 heavy chain
Rat	Brain	Rapigest	Trypsin	Jacalin	Kininogen-1 light chain
Rat	Brain	Rapigest	Trypsin	Jacalin	Kininogen-1
Pig	Brain	LMWE Acetone AcOH	Trypsin	PNA	GnRH-associated peptide 1
Pig	Brain	LMWE Acetone AcOH	Trypsin	PNA	Progonadoliberin-1
Pig	Brain	LMWE H2O	Trypsin	PNA	Progonadoliberin-1
Pig	Brain	LMWE H2O	Trypsin	PNA	GnRH-associated peptide 1
Pig	Heart	LMWE H2O	Trypsin	PNA	Cardiodilatin-related peptide (By similarity)
Rat	Heart	Rapigest	Trypsin	Jacalin	Cardiodilatin-related peptide (By similarity)
Pig	Heart	LMWE H2O	Trypsin	PNA	Atrial natriuretic factor
Pig	Brain	LMWE Acetone AcOH	Trypsin	PNA	Cardiodilatin-related peptide (By similarity)
Rat	Brain	Rapigest	Trypsin	Jacalin	Copeptin
Pig	Brain	LMWE Acetone AcOH	Trypsin	PNA	Lipotropin beta
Rat	Cerebellum	Rapigest	Trypsin	Jacalin	NPP
Rat	Brain	Rapigest	Trypsin	Jacalin	Beta-endorphin
Rat	Cerebellum	Rapigest	Trypsin	Jacalin	Lipotropin beta
Rat	Cerebellum	Rapigest	Trypsin	Jacalin	Beta-endorphin
Rat	Brain	Rapigest	Trypsin	Jacalin	Lipotropin beta
Rat	Brain	Rapigest	Trypsin	Jacalin	NPP
Pig	Brain	LMWE Acetone AcOH	Trypsin	PNA	Beta-endorphin
Pig	Brain	LMWE Acetone AcOH	Trypsin	PNA	NPP
Pig	Brain	LMWE H2O	Trypsin	PNA	Beta-endorphin
Pig	Brain	LMWE H2O	Trypsin	PNA	NPP
Pig	Brain	LMWE H2O	Trypsin	PNA	Lipotropin beta
Human	Prostate	LMWE Acetone AcOH	Trypsin	PNA	Katacalcin
Human	Prostate	LMWE Acetone	Trypsin	PNA	Katacalcin
Human	Prostate	LMWE H2O	Trypsin	PNA	Katacalcin
Pig	Ileum	LMWE EtOH HCl	Trypsin	Jacalin	Glucagon
Pig	Ileum	LMWE H2O	Trypsin	Jacalin	Glicentin (By similarity)
Pig	Ileum	LMWE H2O	Trypsin	Jacalin	Glicentin-related polypeptide (By similarity)
Mouse	STC-1	Cell (Total Cell Lysate)	Trypsin	PNA	Glucagon-like peptide 1
Pig	Ileum	LMWE AcOH	Trypsin	Jacalin	Glicentin (By similarity)
Mouse	STC-1	Cell (Total Cell Lysate)	Trypsin	PNA	Glucagon-like peptide 1(7-36)
Pig	Ileum	LMWE AcOH	Trypsin	Jacalin	Glicentin-related polypeptide (By similarity)
Pig	Ileum	LMWE H2O	Trypsin	Jacalin	Glucagon
Pig	Ileum	LMWE H2O	Trypsin	Jacalin	Oxyntomodulin (By similarity)
Pig	Pancreas	LMWE EtOH HCl	Trypsin	PNA	Oxyntomodulin (By similarity)
Pig	Ileum	LMWE AcOH	Trypsin	Jacalin	Glucagon-like peptide 1
Pig	Pancreas	LMWE EtOH HCl	Trypsin	PNA	Glucagon
Pig	Ileum	LMWE EtOH HCl	Trypsin	Jacalin	Glicentin (By similarity)
Rat	Pancreas	Rapigest	Trypsin	Jacalin	Glucagon
Pig	Pancreas	LMWE EtOH HCl	Trypsin	PNA	Glicentin (By similarity)
Pig	Ileum	LMWE EtOH HCl	Trypsin	Jacalin	Oxyntomodulin (By similarity)
Pig	Ileum	LMWE AcOH	Trypsin	Jacalin	Glucagon-like peptide 1(7-37)
Pig	Ileum	LMWE AcOH	Trypsin	Jacalin	Glucagon
Pig	Ileum	LMWE AcOH	Trypsin	Jacalin	Oxyntomodulin (By similarity)
Rat	Pancreas	Rapigest	Trypsin	Jacalin	Glicentin (By similarity)
Mouse	STC-1	Cell (Total Cell Lysate)	Trypsin	PNA	Glucagon-like peptide 1(7-37)
Rat	Pancreas	Rapigest	Trypsin	Jacalin	Oxyntomodulin (By similarity)
Pig	Ileum	LMWE AcOH	Trypsin	Jacalin	Glucagon-like peptide 1(7-36)
Pig	Brain	LMWE Acetone AcOH	Trypsin	PNA	Vasoactive intestinal peptide
Pig	Ileum	LMWE AcOH	Trypsin	Jacalin	Intestinal peptide PHV-42
Pig	Ileum	LMWE EtOH HCl	Trypsin	Jacalin	Vasoactive intestinal peptide
Rat	Brain	Rapigest	Trypsin	Jacalin	Intestinal peptide PHM-27
Pig	Ileum	LMWE AcOH	Trypsin	Jacalin	Intestinal peptide PHM-27
Pig	Brain	LMWE H2O	Trypsin	PNA	Vasoactive intestinal peptide
Rat	Brain	Rapigest	Trypsin	Jacalin	Intestinal peptide PHV-42
Pig	Brain	LMWE Acetone AcOH	Trypsin	PNA	Intestinal peptide PHM-27
Human	Prostate	LMWE Acetone	Trypsin	PNA	Intestinal peptide PHV-42
Human	Prostate	LMWE Acetone AcOH	Trypsin	PNA	Intestinal peptide PHM-27
Human	Prostate	LMWE H2O	Trypsin	PNA	Intestinal peptide PHM-27
Pig	Ileum	LMWE AcOH	Trypsin	Jacalin	Vasoactive intestinal peptide
Pig	Ileum	LMWE H2O	Trypsin	Jacalin	Intestinal peptide PHM-27
Human	Prostate	LMWE H2O	Trypsin	PNA	Intestinal peptide PHV-42
Human	Prostate	LMWE Acetone	Trypsin	PNA	Intestinal peptide PHM-27
Pig	Cerebellum	LMWE Acetone AcOH	Trypsin	PNA	Vasoactive intestinal peptide
Pig	Ileum	LMWE H2O	Trypsin	Jacalin	Vasoactive intestinal peptide
Pig	Ileum	LMWE EtOH HCl	Trypsin	Jacalin	Intestinal peptide PHM-27
Pig	Brain	LMWE Acetone AcOH	Trypsin	PNA	Intestinal peptide PHV-42
Human	Prostate	LMWE Acetone AcOH	Trypsin	PNA	Intestinal peptide PHV-42
Human	Prostate	LMWE Acetone	Trypsin	PNA	Vasoactive intestinal peptide
Pig	Ileum	LMWE H2O	Trypsin	Jacalin	Intestinal peptide PHV-42
Pig	Ileum	LMWE EtOH HCl	Trypsin	Jacalin	Intestinal peptide PHV-42
Rat	Brain	Rapigest	Trypsin	Jacalin	Vasoactive intestinal peptide
Human	Prostate	LMWE Acetone AcOH	Trypsin	PNA	Vasoactive intestinal peptide
Rat	Pancreas	Rapigest	Trypsin	Jacalin	Pancreatic hormone
Pig	Pancreas	LMWE EtOH HCl	Trypsin	PNA	Pancreatic hormone
Rat	Pancreas	Rapigest	Trypsin	Jacalin	C-flanking peptide of NPY
Pig	Brain	LMWE H2O	Trypsin	PNA	Neuropeptide Y
Human	Prostate	LMWE Acetone AcOH	Trypsin	PNA	Neuropeptide Y
Rat	Heart	Rapigest	Trypsin	Jacalin	C-flanking peptide of NPY
Pig	Brain	LMWE Acetone AcOH	Trypsin	PNA	Neuropeptide Y
Rat	Brain	Rapigest	Trypsin	Jacalin	C-flanking peptide of NPY
Human	Prostate	LMWE Acetone	Trypsin	PNA	C-flanking peptide of NPY
Pig	Brain	LMWE Acetone AcOH	Trypsin	PNA	C-flanking peptide of NPY
Pig	Brain	LMWE H2O	Trypsin	PNA	C-flanking peptide of NPY
Human	Prostate	LMWE H2O	Trypsin	PNA	Neuropeptide Y
Human	Prostate	LMWE Acetone	Trypsin	PNA	Neuropeptide Y
Rat	Pancreas	Rapigest	Trypsin	Jacalin	Insulin B chain
Pig	Pancreas	LMWE EtOH HCl	Trypsin	PNA	Insulin B chain
Pig	Brain	LMWE H2O	Trypsin	PNA	Preptin
Pig	Ileum	LMWE H2O	Trypsin	Jacalin	Preptin
Pig	Pancreas	LMWE EtOH HCl	Trypsin	PNA	Preptin
Pig	Ileum	LMWE EtOH HCl	Trypsin	Jacalin	Preptin
Human	CSF	LMWE EtOH	Trypsin	PNA	Insulin-like growth factor II Ala-25 Del
Human	CSF	LMWE EtOH	Trypsin	PNA	Preptin
Human	CSF	Crude	Trypsin	PNA	Preptin
Pig	Heart	LMWE H2O	Trypsin	PNA	Preptin
Human	Prostate	LMWE H2O	Trypsin	PNA	Preptin
Pig	Ileum	LMWE AcOH	Trypsin	Jacalin	Preptin
Human	CSF	LMWE EtOH	Trypsin	PNA	Insulin-like growth factor II
Human	Plasma	Crude	Trypsin	PNA	Preptin
Pig	Brain	LMWE Acetone AcOH	Trypsin	PNA	Preptin
Pig	Cerebellum	LMWE Acetone AcOH	Trypsin	PNA	Preptin
Human	Prostate	LMWE Acetone	Trypsin	PNA	Preptin
Pig	Cerebellum	LMWE H2O	Trypsin	PNA	Preptin
Human	Prostate	LMWE Acetone AcOH	Trypsin	PNA	Preptin
Pig	Ileum	LMWE EtOH HCl	Trypsin	Jacalin	Gastrin-71
Mouse	N2a	Cell (Total Cell Lysate)	Trypsin	VVA	Secretogranin-1
Mouse	STC-1	Cell (Total Cell Lysate)	Chymotrypsin	PNA	Secretogranin-1
Mouse	N2a	Cell (Secretome)	Trypsin	VVA	Secretogranin-1
Pig	Cerebellum	LMWE H2O	Trypsin	PNA	Secretogranin-1
Pig	Brain	LMWE Acetone AcOH	Trypsin	PNA	Secretogranin-1
Pig	Brain	LMWE H2O	Trypsin	PNA	Secretogranin-1
Mouse	N2a	Cell (Total Cell Lysate)	Chymotrypsin	VVA	Secretogranin-1
Mouse	N2a	Cell (Total Cell Lysate)	Trypsin	VVA	GAWK peptide
Pig	Cerebellum	LMWE Acetone AcOH	Trypsin	PNA	Secretogranin-1
Human	CSF	Crude	Trypsin	PNA	Secretogranin-1
Mouse	N2a	Cell (Total Cell Lysate)	GluC	VVA	Secretogranin-1
Rat	Cerebellum	Rapigest	Trypsin	Jacalin	Secretogranin-1
Mouse	N2a	Cell (Secretome)	Chymotrypsin	VVA	Secretogranin-1
Pig	Ileum	LMWE H2O	Trypsin	Jacalin	Secretogranin-1
Mouse	N2a	Cell (Secretome)	GluC	VVA	Secretogranin-1
Pig	Ileum	LMWE AcOH	Trypsin	Jacalin	Secretogranin-1
Mouse	N2a	Cell (Secretome)	Trypsin	VVA	GAWK peptide
Mouse	N2a	Cell (Total Cell Lysate)	GluC	VVA	GAWK peptide
Mouse	STC-1	Cell (Total Cell Lysate)	Trypsin	PNA	Secretogranin-1
Rat	Brain	Rapigest	Trypsin	Jacalin	Secretogranin-1
Mouse	STC-1	Cell (Total Cell Lysate)	Trypsin	PNA	GAWK peptide
Pig	Pancreas	LMWE EtOH HCl	Trypsin	PNA	Secretogranin-1
Pig	Heart	LMWE H2O	Trypsin	PNA	Secretogranin-1
Mouse	STC-1	Cell (Total Cell Lysate)	Chymotrypsin	PNA	GAWK peptide
Rat	Cerebellum	Rapigest	Trypsin	Jacalin	GAWK peptide
Pig	Ileum	LMWE EtOH HCl	Trypsin	Jacalin	Secretogranin-1
Pig	Brain	LMWE Acetone AcOH	Trypsin	PNA	CCB peptide
Pig	Cerebellum	LMWE Acetone AcOH	Trypsin	PNA	CCB peptide
Human	CSF	Crude	Trypsin	PNA	GAWK peptide
Human	Prostate	LMWE H2O	Trypsin	PNA	Secretogranin-1
Human	Prostate	LMWE H2O	Trypsin	PNA	GAWK peptide
Rat	Pancreas	Rapigest	Trypsin	Jacalin	Secretogranin-1
Pig	Brain	LMWE Acetone AcOH	Trypsin	PNA	N-terminal peptide (By similarity)
Pig	Brain	LMWE Acetone AcOH	Trypsin	PNA	Neuroendocrine protein 7B2
Mouse	N2a	Cell (Total Cell Lysate)	Trypsin	VVA	N-terminal peptide (By similarity)
Pig	Brain	LMWE H2O	Trypsin	PNA	N-terminal peptide (By similarity)
Mouse	N2a	Cell (Total Cell Lysate)	Trypsin	VVA	C-terminal peptide (By similarity)
Mouse	STC-1	Cell (Total Cell Lysate)	Chymotrypsin	PNA	N-terminal peptide (By similarity)
Human	CSF	LMWE EtOH	Trypsin	PNA	Neuroendocrine protein 7B2
Pig	Brain	LMWE H2O	Trypsin	PNA	Neuroendocrine protein 7B2
Pig	Brain	LMWE Acetone AcOH	Trypsin	PNA	C-terminal peptide (By similarity)
Mouse	N2a	Cell (Total Cell Lysate)	Trypsin	VVA	Neuroendocrine protein 7B2
Mouse	STC-1	Cell (Total Cell Lysate)	Chymotrypsin	PNA	Neuroendocrine protein 7B2
Mouse	N2a	Cell (Secretome)	Trypsin	VVA	N-terminal peptide (By similarity)
Pig	Cerebellum	LMWE Acetone AcOH	Trypsin	PNA	C-terminal peptide (By similarity)
Pig	Ileum	LMWE H2O	Trypsin	Jacalin	Neuroendocrine protein 7B2
Mouse	N2a	Cell (Total Cell Lysate)	GluC	VVA	N-terminal peptide (By similarity)
Pig	Pancreas	LMWE EtOH HCl	Trypsin	PNA	Neuroendocrine protein 7B2
Mouse	N2a	Cell (Secretome)	GluC	VVA	N-terminal peptide (By similarity)
Pig	Ileum	LMWE H2O	Trypsin	Jacalin	N-terminal peptide (By similarity)
Human	CSF	LMWE EtOH	Trypsin	PNA	N-terminal peptide (By similarity)
Mouse	N2a	Cell (Total Cell Lysate)	GluC	VVA	Neuroendocrine protein 7B2
Pig	Pancreas	LMWE EtOH HCl	Trypsin	PNA	N-terminal peptide (By similarity)
Pig	Cerebellum	LMWE Acetone AcOH	Trypsin	PNA	Neuroendocrine protein 7B2
Rat	Brain	Rapigest	Trypsin	Jacalin	N-terminal peptide (By similarity)
Mouse	N2a	Cell (Secretome)	GluC	VVA	Neuroendocrine protein 7B2
Mouse	N2a	Cell (Secretome)	Trypsin	VVA	Neuroendocrine protein 7B2
Rat	Brain	Rapigest	Trypsin	Jacalin	Neuroendocrine protein 7B2
Mouse	STC-1	Cell (Total Cell Lysate)	Chymotrypsin	PNA	Cholecystokinin-58 desnopeptide (By similarity)
Pig	Brain	LMWE Acetone AcOH	Trypsin	PNA	Cholecystokinin-33
Pig	Cerebellum	LMWE H2O	Trypsin	PNA	Cholecystokinin-58
Pig	Brain	LMWE H2O	Trypsin	PNA	Cholecystokinin
Pig	Cerebellum	LMWE H2O	Trypsin	PNA	Cholecystokinin-25 (By similarity)
Pig	Brain	LMWE H2O	Trypsin	PNA	Cholecystokinin-33
Pig	Ileum	LMWE EtOH HCl	Trypsin	Jacalin	Cholecystokinin-25 (By similarity)
Mouse	STC-1	Cell (Total Cell Lysate)	Trypsin	PNA	Cholecystokinin-58 desnopeptide (By similarity)
Pig	Cerebellum	LMWE H2O	Trypsin	PNA	Cholecystokinin-58 desnopeptide (By similarity)
Pig	Ileum	LMWE H2O	Trypsin	Jacalin	Cholecystokinin-33
Pig	Cerebellum	LMWE H2O	Trypsin	PNA	Cholecystokinin
Pig	Brain	LMWE Acetone AcOH	Trypsin	PNA	Cholecystokinin
Pig	Brain	LMWE Acetone AcOH	Trypsin	PNA	Cholecystokinin-58 desnopeptide (By similarity)
Mouse	STC-1	Cell (Total Cell Lysate)	Chymotrypsin	PNA	Cholecystokinin-58
Mouse	STC-1	Cell (Total Cell Lysate)	Chymotrypsin	PNA	Cholecystokinin-39
Pig	Brain	LMWE Acetone AcOH	Trypsin	PNA	Cholecystokinin-25 (By similarity)
Pig	Brain	LMWE H2O	Trypsin	PNA	Cholecystokinin-39
Mouse	STC-1	Cell (Total Cell Lysate)	Trypsin	PNA	Cholecystokinin-39
Pig	Ileum	LMWE H2O	Trypsin	Jacalin	Cholecystokinin-39
Pig	Brain	LMWE H2O	Trypsin	PNA	Cholecystokinin-58 desnopeptide (By similarity)
Pig	Brain	LMWE Acetone AcOH	Trypsin	PNA	Cholecystokinin-58
Pig	Brain	LMWE Acetone AcOH	Trypsin	PNA	Cholecystokinin-39
Pig	Cerebellum	LMWE H2O	Trypsin	PNA	Cholecystokinin-33
Mouse	STC-1	Cell (Total Cell Lysate)	Trypsin	PNA	Cholecystokinin
Mouse	STC-1	Cell (Total Cell Lysate)	Trypsin	PNA	Cholecystokinin-25 (By similarity)
Pig	Ileum	LMWE H2O	Trypsin	Jacalin	Cholecystokinin-58 desnopeptide (By similarity)
Mouse	STC-1	Cell (Total Cell Lysate)	Trypsin	PNA	Cholecystokinin-58
Mouse	STC-1	Cell (Total Cell Lysate)	Chymotrypsin	PNA	Cholecystokinin-33
Pig	Ileum	LMWE EtOH HCl	Trypsin	Jacalin	Cholecystokinin-33
Pig	Ileum	LMWE EtOH HCl	Trypsin	Jacalin	Cholecystokinin-39
Mouse	STC-1	Cell (Total Cell Lysate)	Chymotrypsin	PNA	Cholecystokinin
Mouse	STC-1	Cell (Total Cell Lysate)	Chymotrypsin	PNA	Cholecystokinin-25 (By similarity)
Pig	Ileum	LMWE EtOH HCl	Trypsin	Jacalin	Cholecystokinin
Pig	Brain	LMWE H2O	Trypsin	PNA	Cholecystokinin-25 (By similarity)
Pig	Ileum	LMWE H2O	Trypsin	Jacalin	Cholecystokinin-25 (By similarity)
Pig	Ileum	LMWE EtOH HCl	Trypsin	Jacalin	Cholecystokinin-58 desnopeptide (By similarity)
Pig	Brain	LMWE H2O	Trypsin	PNA	Cholecystokinin-58
Mouse	STC-1	Cell (Total Cell Lysate)	Trypsin	PNA	Cholecystokinin-33
Pig	Cerebellum	LMWE H2O	Trypsin	PNA	Cholecystokinin-39
Pig	Ileum	LMWE H2O	Trypsin	Jacalin	Cholecystokinin-58
Pig	Ileum	LMWE EtOH HCl	Trypsin	Jacalin	Cholecystokinin-58
Pig	Ileum	LMWE H2O	Trypsin	Jacalin	Cholecystokinin
Rat	Cerebellum	Rapigest	Trypsin	Jacalin	Calcitonin gene-related peptide 1
Pig	Ileum	LMWE AcOH	Trypsin	Jacalin	Gastrin-releasing peptide
Pig	Brain	LMWE H2O	Trypsin	PNA	Gastrin-releasing peptide
Pig	Brain	LMWE Acetone AcOH	Trypsin	PNA	Gastrin-releasing peptide
Rat	Cerebellum	Rapigest	Trypsin	Jacalin	Gastrin-releasing peptide
Rat	Brain	Rapigest	Trypsin	Jacalin	Gastrin-releasing peptide
Pig	Ileum	LMWE H2O	Trypsin	Jacalin	Gastrin-releasing peptide
Mouse	N2a	Cell (Secretome)	Trypsin	VVA	Secretin
Mouse	STC-1	Cell (Total Cell Lysate)	Trypsin	PNA	Secretin
Mouse	N2a	Cell (Total Cell Lysate)	Trypsin	VVA	Secretin
Pig	Ileum	LMWE H2O	Trypsin	Jacalin	Peptide YY(3-36)
Pig	Ileum	LMWE H2O	Trypsin	Jacalin	Peptide YY
Pig	Pancreas	LMWE EtOH HCl	Trypsin	PNA	Peptide YY(3-36)
Mouse	N2a	Cell (Total Cell Lysate)	Trypsin	VVA	Peptide YY
Pig	Ileum	LMWE AcOH	Trypsin	Jacalin	Peptide YY(3-36)
Pig	Ileum	LMWE AcOH	Trypsin	Jacalin	Peptide YY
Pig	Pancreas	LMWE EtOH HCl	Trypsin	PNA	Peptide YY
Mouse	N2a	Cell (Total Cell Lysate)	Trypsin	VVA	Peptide YY(3-36)
Pig	Brain	LMWE Acetone AcOH	Trypsin	PNA	Calcitonin gene-related peptide 2
Mouse	STC-1	Cell (Total Cell Lysate)	Trypsin	PNA	Chromogranin-A
Mouse	STC-1	Cell (Total Cell Lysate)	Trypsin	PNA	Vasostatin-2
Rat	Cerebellum	Rapigest	Trypsin	Jacalin	EA-92
Rat	Cerebellum	Rapigest	Trypsin	Jacalin	Chromogranin-A
Rat	Brain	Rapigest	Trypsin	Jacalin	EA-92
Mouse	N2a	Cell (Total Cell Lysate)	Trypsin	VVA	EA-92
Mouse	N2a	Cell (Secretome)	Trypsin	VVA	Chromogranin-A
Pig	Ileum	LMWE H2O	Trypsin	Jacalin	EA-92
Pig	Ileum	LMWE EtOH HCl	Trypsin	Jacalin	Chromogranin-A
Pig	Ileum	LMWE EtOH HCl	Trypsin	Jacalin	EA-92
Rat	Brain	Rapigest	Trypsin	Jacalin	Chromogranin-A
Pig	Cerebellum	LMWE H2O	Trypsin	PNA	Chromogranin-A
Pig	Cerebellum	LMWE H2O	Trypsin	PNA	EA-92
Pig	Brain	LMWE H2O	Trypsin	PNA	Chromogranin-A
Pig	Brain	LMWE H2O	Trypsin	PNA	EA-92
Pig	Brain	LMWE Acetone AcOH	Trypsin	PNA	Chromogranin-A
Pig	Brain	LMWE Acetone AcOH	Trypsin	PNA	EA-92
Mouse	N2a	Cell (Secretome)	Trypsin	VVA	EA-92
Mouse	STC-1	Cell (Total Cell Lysate)	Trypsin	PNA	GR-44
Mouse	STC-1	Cell (Total Cell Lysate)	Chymotrypsin	PNA	Chromogranin-A
Mouse	STC-1	Cell (Total Cell Lysate)	Chymotrypsin	PNA	ES-43
Mouse	N2a	Cell (Total Cell Lysate)	Chymotrypsin	VVA	Chromogranin-A
Mouse	N2a	Cell (Total Cell Lysate)	Chymotrypsin	VVA	ES-43
Pig	Ileum	LMWE H2O	Trypsin	Jacalin	Chromogranin-A
Human	CSF	Crude	Trypsin	PNA	EA-92
Mouse	STC-1	Cell (Total Cell Lysate)	Trypsin	PNA	ER-37
Pig	Cerebellum	LMWE Acetone AcOH	Trypsin	PNA	Chromogranin-A
Pig	Cerebellum	LMWE Acetone AcOH	Trypsin	PNA	EA-92
Human	CSF	Crude	Trypsin	PNA	Chromogranin-A
Pig	Ileum	LMWE EtOH HCl	Trypsin	Jacalin	ES-43
Pig	Ileum	LMWE H2O	Trypsin	Jacalin	ES-43
Pig	Brain	LMWE Acetone AcOH	Trypsin	PNA	ES-43
Mouse	STC-1	Cell (Total Cell Lysate)	Chymotrypsin	PNA	EA-92
Pig	Pancreas	LMWE EtOH HCl	Trypsin	PNA	Chromogranin-A
Pig	Pancreas	LMWE EtOH HCl	Trypsin	PNA	ES-43
Mouse	N2a	Cell (Total Cell Lysate)	Trypsin	VVA	Chromogranin-A
Human	CSF	LMWE EtOH	Trypsin	PNA	ES-43
Mouse	STC-1	Cell (Total Cell Lysate)	Trypsin	PNA	ES-43
Mouse	N2a	Cell (Secretome)	Trypsin	VVA	ES-43
Mouse	N2a	Cell (Total Cell Lysate)	Trypsin	VVA	ES-43
Mouse	N2a	Cell (Secretome)	Chymotrypsin	VVA	Chromogranin-A
Mouse	N2a	Cell (Secretome)	Chymotrypsin	VVA	ES-43
Mouse	N2a	Cell (Total Cell Lysate)	GluC	VVA	Pancreastatin
Mouse	N2a	Cell (Total Cell Lysate)	GluC	VVA	Chromogranin-A
Mouse	N2a	Cell (Secretome)	GluC	VVA	Chromogranin-A
Mouse	N2a	Cell (Secretome)	GluC	VVA	Pancreastatin
Mouse	N2a	Cell (Secretome)	Trypsin	VVA	Pancreastatin
Mouse	N2a	Cell (Total Cell Lysate)	Trypsin	VVA	Pancreastatin
Mouse	STC-1	Cell (Total Cell Lysate)	Trypsin	PNA	EA-92
Mouse	N2a	Cell (Secretome)	Trypsin	VVA	Vasostatin-2
Mouse	STC-1	Cell (Total Cell Lysate)	Chymotrypsin	PNA	Vasostatin-2
Mouse	N2a	Cell (Secretome)	GluC	VVA	Vasostatin-1
Mouse	N2a	Cell (Secretome)	GluC	VVA	Vasostatin-2
Mouse	N2a	Cell (Total Cell Lysate)	GluC	VVA	Vasostatin-1
Mouse	N2a	Cell (Total Cell Lysate)	GluC	VVA	Vasostatin-2
Mouse	N2a	Cell (Secretome)	GluC	VVA	EA-92
Human	CSF	LMWE EtOH	Trypsin	PNA	Chromogranin-A
Pig	Brain	LMWE Acetone AcOH	Trypsin	PNA	Vasostatin-1
Pig	Brain	LMWE Acetone AcOH	Trypsin	PNA	Vasostatin-2
Human	Prostate	LMWE H2O	Trypsin	PNA	Vasostatin-2
Pig	Ileum	LMWE AcOH	Trypsin	Jacalin	Chromogranin-A
Pig	Ileum	LMWE AcOH	Trypsin	Jacalin	EA-92
Human	Prostate	LMWE Acetone	Trypsin	PNA	Chromogranin-A
Human	Prostate	LMWE Acetone	Trypsin	PNA	EA-92
Human	Prostate	LMWE H2O	Trypsin	PNA	Chromogranin-A
Human	Prostate	LMWE H2O	Trypsin	PNA	EA-92
Mouse	N2a	Cell (Total Cell Lysate)	GluC	VVA	EA-92
Rat	Brain	Rapigest	Trypsin	Jacalin	ES-43
Rat	Pancreas	Rapigest	Trypsin	Jacalin	Chromogranin-A
Pig	Brain	LMWE H2O	Trypsin	PNA	ES-43
Human	Prostate	LMWE H2O	Trypsin	PNA	ES-43
Rat	Cerebellum	Rapigest	Trypsin	Jacalin	ES-43
Pig	Ileum	LMWE H2O	Trypsin	Jacalin	Vasostatin-1
Pig	Ileum	LMWE H2O	Trypsin	Jacalin	Vasostatin-2
Mouse	STC-1	Cell (Total Cell Lysate)	Trypsin	PNA	Pancreastatin
Rat	Heart	Rapigest	Trypsin	Jacalin	Chromogranin-A
Rat	Heart	Rapigest	Trypsin	Jacalin	ES-43
Pig	Pancreas	LMWE EtOH HCl	Trypsin	PNA	EA-92
Pig	Pancreas	LMWE EtOH HCl	Trypsin	PNA	Pancreastatin
Mouse	N2a	Cell (Secretome)	Trypsin	VVA	GV-19
Mouse	N2a	Cell (Total Cell Lysate)	Trypsin	VVA	GV-19
Pig	Cerebellum	LMWE Acetone AcOH	Trypsin	PNA	ES-43
Pig	Ileum	LMWE AcOH	Trypsin	Jacalin	ES-43
Mouse	STC-1	Cell (Total Cell Lysate)	Trypsin	PNA	Vasostatin-1
Pig	Cerebellum	LMWE H2O	Trypsin	PNA	Vasostatin-1
Pig	Cerebellum	LMWE H2O	Trypsin	PNA	Vasostatin-2
Pig	Brain	LMWE H2O	Trypsin	PNA	Vasostatin-1
Pig	Brain	LMWE H2O	Trypsin	PNA	Vasostatin-2
Pig	Pancreas	LMWE EtOH HCl	Trypsin	PNA	Vasostatin-1
Pig	Pancreas	LMWE EtOH HCl	Trypsin	PNA	Vasostatin-2
Pig	Heart	LMWE H2O	Trypsin	PNA	Chromogranin-A
Pig	Heart	LMWE H2O	Trypsin	PNA	EA-92
Pig	Cerebellum	LMWE H2O	Trypsin	PNA	ES-43
Rat	Brain	Rapigest	Trypsin	Jacalin	Pancreastatin
Pig	Ileum	LMWE H2O	Trypsin	Jacalin	Pancreastatin
Rat	Brain	Rapigest	Trypsin	Jacalin	Vasostatin-2
Rat	Cerebellum	Rapigest	Trypsin	Jacalin	Vasostatin-2
Rat	Pancreas	Rapigest	Trypsin	Jacalin	ES-43
Mouse	N2a	Cell (Secretome)	GluC	VVA	WE-14
Pig	Heart	LMWE H2O	Trypsin	PNA	ES-43
Mouse	N2a	Cell (Total Cell Lysate)	GluC	VVA	ES-43
Rat	Cerebellum	Rapigest	Trypsin	Jacalin	Pancreastatin
Mouse	N2a	Cell (Secretome)	Trypsin	VVA	Vasostatin-1
Pig	Ileum	LMWE EtOH HCl	Trypsin	Jacalin	Pancreastatin
Mouse	N2a	Cell (Secretome)	GluC	VVA	ES-43
Human	Prostate	LMWE H2O	Trypsin	PNA	Vasostatin-1
Mouse	N2a	Cell (Total Cell Lysate)	Chymotrypsin	VVA	EA-92
Human	CSF	LMWE EtOH	Trypsin	PNA	EA-92
Mouse	N2a	Cell (Total Cell Lysate)	Trypsin	VVA	Vasostatin-2
Pig	Cerebellum	LMWE Acetone AcOH	Trypsin	PNA	Vasostatin-1
Pig	Cerebellum	LMWE Acetone AcOH	Trypsin	PNA	Vasostatin-2
Mouse	N2a	Cell (Total Cell Lysate)	Trypsin	VVA	Vasostatin-1
Mouse	N2a	Cell (Secretome)	Chymotrypsin	VVA	WE-14
Mouse	N2a	Cell (Secretome)	Trypsin	VVA	WE-14
Rat	Pancreas	Rapigest	Trypsin	Jacalin	Islet amyloid polypeptide
Mouse	STC-1	Cell (Total Cell Lysate)	Trypsin	PNA	Islet amyloid polypeptide
Mouse	STC-1	Cell (Total Cell Lysate)	Chymotrypsin	PNA	Islet amyloid polypeptide
Pig	Brain	LMWE Acetone AcOH	Trypsin	PNA	PTHrP[38-94]
Pig	Brain	LMWE Acetone AcOH	Trypsin	PNA	Parathyroid hormone-related protein
Mouse	STC-1	Cell (Total Cell Lysate)	Chymotrypsin	PNA	Secretogranin-2
Mouse	STC-1	Cell (Total Cell Lysate)	Chymotrypsin	PNA	Secretoneurin
Rat	Cerebellum	Rapigest	Trypsin	Jacalin	Secretogranin-2
Pig	Cerebellum	LMWE Acetone AcOH	Trypsin	PNA	Secretogranin-2
Mouse	N2a	Cell (Total Cell Lysate)	Trypsin	VVA	Secretogranin-2
Mouse	N2a	Cell (Secretome)	GluC	VVA	Secretoneurin
Pig	Brain	LMWE Acetone AcOH	Trypsin	PNA	Secretoneurin
Pig	Brain	LMWE Acetone AcOH	Trypsin	PNA	Secretogranin-2
Mouse	STC-1	Cell (Total Cell Lysate)	Trypsin	PNA	Secretogranin-2
Mouse	N2a	Cell (Total Cell Lysate)	GluC	VVA	Secretogranin-2
Mouse	N2a	Cell (Total Cell Lysate)	Trypsin	VVA	Secretoneurin
Mouse	STC-1	Cell (Total Cell Lysate)	Trypsin	PNA	Secretoneurin
Rat	Brain	Rapigest	Trypsin	Jacalin	Secretogranin-2
Mouse	N2a	Cell (Secretome)	GluC	VVA	Secretogranin-2
Pig	Brain	LMWE H2O	Trypsin	PNA	Secretogranin-2
Mouse	N2a	Cell (Total Cell Lysate)	GluC	VVA	Secretoneurin
Pig	Ileum	LMWE H2O	Trypsin	Jacalin	Secretogranin-2
Mouse	N2a	Cell (Secretome)	Trypsin	VVA	Secretogranin-2
Pig	Ileum	LMWE AcOH	Trypsin	Jacalin	Secretogranin-2
Rat	Cerebellum	Rapigest	Trypsin	Jacalin	Secretoneurin
Rat	Brain	Rapigest	Trypsin	Jacalin	Secretoneurin
Pig	Ileum	LMWE EtOH HCl	Trypsin	Jacalin	Secretogranin-2
Pig	Cerebellum	LMWE H2O	Trypsin	PNA	Secretogranin-2
Pig	Heart	LMWE H2O	Trypsin	PNA	Natriuretic peptides B
Rat	Heart	Rapigest	Trypsin	Jacalin	Natriuretic peptides B
Pig	Brain	LMWE Acetone AcOH	Trypsin	PNA	Natriuretic peptides B
Pig	Brain	LMWE H2O	Trypsin	PNA	Natriuretic peptides B
Mouse	N2a	Cell (Total Cell Lysate)	Trypsin	VVA	Natriuretic peptides B
Pig	Brain	LMWE Acetone AcOH	Trypsin	PNA	C-terminal-flanking peptide
Pig	Brain	LMWE H2O	Trypsin	PNA	C-terminal-flanking peptide
Mouse	STC-1	Cell (Total Cell Lysate)	Trypsin	PNA	C-terminal-flanking peptide
Rat	Cerebellum	Rapigest	Trypsin	Jacalin	Neuropeptide-glycine-glutamic acid(Potential)
Rat	Brain	Rapigest	Trypsin	Jacalin	Pro-MCH
Rat	Cerebellum	Rapigest	Trypsin	Jacalin	Pro-MCH
Rat	Brain	Rapigest	Trypsin	Jacalin	Neuropeptide-glycine-glutamic acid(Potential)
Pig	Brain	LMWE Acetone AcOH	Trypsin	PNA	Pro-thyrotropin-releasing hormone
Pig	Brain	LMWE H2O	Trypsin	PNA	Pro-thyrotropin-releasing hormone
Pig	Ileum	LMWE H2O	Trypsin	Jacalin	Pro-thyrotropin-releasing hormone
Human	Prostate	LMWE Acetone AcOH	Trypsin	PNA	Galanin
Pig	Ileum	LMWE H2O	Trypsin	Jacalin	Galanin message-associated peptide
Human	Prostate	LMWE Acetone	Trypsin	PNA	Galanin
Pig	Ileum	LMWE AcOH	Trypsin	Jacalin	Galanin message-associated peptide
Pig	Ileum	LMWE EtOH HCl	Trypsin	Jacalin	Galanin message-associated peptide
Pig	Ileum	LMWE EtOH HCl	Trypsin	Jacalin	Somatostatin-28
Pig	Ileum	LMWE AcOH	Trypsin	Jacalin	Somatostatin-28
Pig	Ileum	LMWE H2O	Trypsin	Jacalin	Somatostatin-28
Mouse	N2a	Cell (Total Cell Lysate)	Trypsin	VVA	Nucleobindin-2
Pig	Ileum	LMWE H2O	Trypsin	Jacalin	Nucleobindin-2
Mouse	N2a	Cell (Secretome)	Trypsin	VVA	Nesfatin-1
Mouse	STC-1	Cell (Total Cell Lysate)	Trypsin	PNA	Nesfatin-1
Mouse	STC-1	Cell (Total Cell Lysate)	Chymotrypsin	PNA	Nucleobindin-2
Pig	Heart	LMWE H2O	Trypsin	PNA	Nucleobindin-2
Pig	Pancreas	LMWE EtOH HCl	Trypsin	PNA	Nucleobindin-2
Rat	Pancreas	Rapigest	Trypsin	Jacalin	Nucleobindin-2
Mouse	STC-1	Cell (Total Cell Lysate)	Trypsin	PNA	Nucleobindin-2
Mouse	N2a	Cell (Secretome)	Trypsin	VVA	Nucleobindin-2
Rat	Heart	Rapigest	Trypsin	Jacalin	Nucleobindin-2
Pig	Brain	LMWE H2O	Trypsin	PNA	Nucleobindin-2
Human	Prostate	LMWE H2O	Trypsin	PNA	Nucleobindin-2
Pig	Ileum	LMWE H2O	Trypsin	Jacalin	Nesfatin-1
Pig	Ileum	LMWE EtOH HCl	Trypsin	Jacalin	Nesfatin-1
Pig	Ileum	LMWE AcOH	Trypsin	Jacalin	Nucleobindin-2
Pig	Ileum	LMWE EtOH HCl	Trypsin	Jacalin	Nucleobindin-2
Pig	Pancreas	LMWE EtOH HCl	Trypsin	PNA	Nesfatin-1
Mouse	STC-1	Cell (Total Cell Lysate)	Chymotrypsin	PNA	Nesfatin-1
Human	Prostate	LMWE Acetone	Trypsin	PNA	Nucleobindin-2
Rat	Pancreas	Rapigest	Trypsin	Jacalin	Nesfatin-1
Mouse	N2a	Cell (Total Cell Lysate)	GluC	VVA	Nucleobindin-2
Pig	Brain	LMWE Acetone AcOH	Trypsin	PNA	Nucleobindin-2
Pig	Cerebellum	LMWE H2O	Trypsin	PNA	Nucleobindin-2
Pig	Cerebellum	LMWE Acetone AcOH	Trypsin	PNA	Nucleobindin-2
Pig	Ileum	LMWE AcOH	Trypsin	Jacalin	Nesfatin-1
Human	Prostate	LMWE Acetone AcOH	Trypsin	PNA	Nucleobindin-2
Mouse	N2a	Cell (Total Cell Lysate)	Trypsin	VVA	Nesfatin-1
Rat	Cerebellum	Rapigest	Trypsin	Jacalin	Nucleobindin-2
Rat	Brain	Rapigest	Trypsin	Jacalin	Nucleobindin-2
Pig	Heart	LMWE H2O	Trypsin	PNA	Nesfatin-1
Mouse	N2a	Cell (Total Cell Lysate)	Trypsin	VVA	Nucleobindin-1
Mouse	N2a	Cell (Total Cell Lysate)	GluC	VVA	Nucleobindin-1
Pig	Brain	LMWE Acetone AcOH	Trypsin	PNA	Nucleobindin-1
Mouse	STC-1	Cell (Total Cell Lysate)	Chymotrypsin	PNA	Nucleobindin-1
Pig	Ileum	LMWE AcOH	Trypsin	Jacalin	Nucleobindin-1
Pig	Cerebellum	LMWE H2O	Trypsin	PNA	Nucleobindin-1
Rat	Cerebellum	Rapigest	Trypsin	Jacalin	Nucleobindin-1
Pig	Heart	LMWE H2O	Trypsin	PNA	Nucleobindin-1
Pig	Cerebellum	LMWE Acetone AcOH	Trypsin	PNA	Nucleobindin-1
Mouse	STC-1	Cell (Total Cell Lysate)	Trypsin	PNA	Nucleobindin-1
Pig	Ileum	LMWE H2O	Trypsin	Jacalin	Nucleobindin-1
Rat	Heart	Rapigest	Trypsin	Jacalin	Nucleobindin-1
Human	Prostate	LMWE Acetone	Trypsin	PNA	Nucleobindin-1
Pig	Brain	LMWE H2O	Trypsin	PNA	Nucleobindin-1
Pig	Ileum	LMWE EtOH HCl	Trypsin	Jacalin	Nucleobindin-1
Mouse	N2a	Cell (Secretome)	Trypsin	VVA	Nucleobindin-1
Pig	Pancreas	LMWE EtOH HCl	Trypsin	PNA	Nucleobindin-1
Rat	Pancreas	Rapigest	Trypsin	Jacalin	Nucleobindin-1
Human	Prostate	LMWE Acetone AcOH	Trypsin	PNA	Nucleobindin-1
Human	Prostate	LMWE H2O	Trypsin	PNA	Nucleobindin-1
Rat	Brain	Rapigest	Trypsin	Jacalin	Nucleobindin-1
Mouse	N2a	Cell (Secretome)	GluC	VVA	Nucleobindin-1
Mouse	N2a	Cell (Secretome)	Chymotrypsin	VVA	Nucleobindin-1
Human	Plasma	LMWE EtOH	Trypsin	PNA	Nucleobindin-1
Human	CSF	Crude	Trypsin	PNA	Nucleobindin-1
Human	CSF	LMWE EtOH	Trypsin	PNA	Nucleobindin-1
Pig	Brain	LMWE Acetone AcOH	Trypsin	PNA	Neuropeptide 1 (Probable)
Pig	Brain	LMWE H2O	Trypsin	PNA	Neuropeptide 1 (Probable)
Pig	Brain	LMWE Acetone AcOH	Trypsin	PNA	Metastin
Pig	Brain	LMWE H2O	Trypsin	PNA	Metastin
Pig	Brain	LMWE Acetone AcOH	Trypsin	PNA	Metastasis-suppressor KiSS-1
Pig	Brain	LMWE H2O	Trypsin	PNA	Metastasis-suppressor KiSS-1
Rat	Brain	Rapigest	Trypsin	Jacalin	Adiponectin
Pig	Cerebellum	LMWE Acetone AcOH	Trypsin	PNA	Acyl-CoA-binding protein
Pig	Brain	LMWE H2O	Trypsin	PNA	Secretogranin-3
Mouse	N2a	Cell (Total Cell Lysate)	Trypsin	VVA	Secretogranin-3
Mouse	STC-1	Cell (Total Cell Lysate)	Trypsin	PNA	Secretogranin-3
Pig	Cerebellum	LMWE H2O	Trypsin	PNA	Secretogranin-3
Rat	Brain	Rapigest	Trypsin	Jacalin	Secretogranin-3
Pig	Cerebellum	LMWE Acetone AcOH	Trypsin	PNA	Secretogranin-3
Mouse	STC-1	Cell (Total Cell Lysate)	Chymotrypsin	PNA	Secretogranin-3
Pig	Brain	LMWE Acetone AcOH	Trypsin	PNA	Secretogranin-3
Mouse	N2a	Cell (Secretome)	Trypsin	VVA	Secretogranin-3
Rat	Cerebellum	Rapigest	Trypsin	Jacalin	Secretogranin-3
Mouse	N2a	Cell (Total Cell Lysate)	Chymotrypsin	VVA	Secretogranin-3
Pig	Ileum	LMWE AcOH	Trypsin	Jacalin	Secretogranin-3
Mouse	N2a	Cell (Secretome)	GluC	VVA	Secretogranin-3
Mouse	N2a	Cell (Total Cell Lysate)	GluC	VVA	Secretogranin-3
Pig	Heart	LMWE H2O	Trypsin	PNA	Secretogranin-3
Pig	Ileum	LMWE H2O	Trypsin	Jacalin	Secretogranin-3
Human	CSF	Crude	Trypsin	PNA	Secretogranin-3
Pig	Ileum	LMWE EtOH HCl	Trypsin	Jacalin	Secretogranin-3
Mouse	N2a	Cell (Secretome)	Chymotrypsin	VVA	Secretogranin-3
Human	CSF	LMWE EtOH	Trypsin	PNA	Secretogranin-3
Pig	Brain	LMWE Acetone AcOH	Trypsin	PNA	Little SAAS (By similarity)
Mouse	STC-1	Cell (Total Cell Lysate)	Trypsin	PNA	ProSAAS
Mouse	STC-1	Cell (Total Cell Lysate)	Chymotrypsin	PNA	ProSAAS
Pig	Brain	LMWE H2O	Trypsin	PNA	ProSAAS
Pig	Brain	LMWE H2O	Trypsin	PNA	Big SAAS (By similarity)
Mouse	STC-1	Cell (Total Cell Lysate)	Trypsin	PNA	Little SAAS (By similarity)
Pig	Brain	LMWE Acetone AcOH	Trypsin	PNA	ProSAAS
Mouse	STC-1	Cell (Total Cell Lysate)	Chymotrypsin	PNA	Big SAAS (By similarity)
Mouse	STC-1	Cell (Total Cell Lysate)	Chymotrypsin	PNA	Little SAAS (By similarity)
Mouse	N2a	Cell (Secretome)	Trypsin	VVA	Big SAAS (By similarity)
Mouse	N2a	Cell (Secretome)	Trypsin	VVA	ProSAAS
Mouse	N2a	Cell (Total Cell Lysate)	Trypsin	VVA	ProSAAS
Rat	Brain	Rapigest	Trypsin	Jacalin	ProSAAS
Pig	Cerebellum	LMWE Acetone AcOH	Trypsin	PNA	Little SAAS (By similarity)
Mouse	STC-1	Cell (Total Cell Lysate)	Trypsin	PNA	Big SAAS (By similarity)
Rat	Brain	Rapigest	Trypsin	Jacalin	Big LEN (By similarity)
Pig	Cerebellum	LMWE Acetone AcOH	Trypsin	PNA	ProSAAS
Human	CSF	Crude	Trypsin	PNA	Little LEN (By similarity)
Mouse	STC-1	Cell (Total Cell Lysate)	Trypsin	PNA	Big LEN (By similarity)
Rat	Cerebellum	Rapigest	Trypsin	Jacalin	Big PEN-LEN (By similarity)
Pig	Brain	LMWE H2O	Trypsin	PNA	Little SAAS (By similarity)
Mouse	N2a	Cell (Secretome)	GluC	VVA	Big LEN (By similarity)
Pig	Cerebellum	LMWE Acetone AcOH	Trypsin	PNA	Big SAAS (By similarity)
Rat	Cerebellum	Rapigest	Trypsin	Jacalin	ProSAAS
Rat	Brain	Rapigest	Trypsin	Jacalin	Little LEN (By similarity)
Mouse	N2a	Cell (Secretome)	Trypsin	VVA	Little SAAS (By similarity)
Pig	Cerebellum	LMWE H2O	Trypsin	PNA	ProSAAS
Pig	Brain	LMWE Acetone AcOH	Trypsin	PNA	Big SAAS (By similarity)
Mouse	N2a	Cell (Total Cell Lysate)	Trypsin	VVA	Little SAAS (By similarity)
Rat	Cerebellum	Rapigest	Trypsin	Jacalin	Little LEN (By similarity)
Mouse	STC-1	Cell (Total Cell Lysate)	Trypsin	PNA	Little LEN (By similarity)
Rat	Brain	Rapigest	Trypsin	Jacalin	Big PEN-LEN (By similarity)
Mouse	N2a	Cell (Total Cell Lysate)	Trypsin	VVA	Big SAAS (By similarity)
Human	CSF	Crude	Trypsin	PNA	Big PEN-LEN (By similarity)
Mouse	N2a	Cell (Secretome)	GluC	VVA	Little LEN (By similarity)
Rat	Pancreas	Rapigest	Trypsin	Jacalin	ProSAAS
Mouse	STC-1	Cell (Total Cell Lysate)	Trypsin	PNA	Big PEN-LEN (By similarity)
Rat	Pancreas	Rapigest	Trypsin	Jacalin	Big LEN (By similarity)
Rat	Pancreas	Rapigest	Trypsin	Jacalin	Little LEN (By similarity)
Rat	Cerebellum	Rapigest	Trypsin	Jacalin	Big LEN (By similarity)
Human	CSF	LMWE EtOH	Trypsin	PNA	Little LEN (By similarity)
Pig	Cerebellum	LMWE H2O	Trypsin	PNA	Big SAAS (By similarity)
Mouse	N2a	Cell (Secretome)	GluC	VVA	Big PEN-LEN (By similarity)
Mouse	N2a	Cell (Secretome)	GluC	VVA	ProSAAS
Human	CSF	Crude	Trypsin	PNA	ProSAAS
Rat	Pancreas	Rapigest	Trypsin	Jacalin	Big PEN-LEN (By similarity)
Pig	Cerebellum	LMWE H2O	Trypsin	PNA	Little SAAS (By similarity)
Human	CSF	Crude	Trypsin	PNA	Big LEN (By similarity)
Human	CSF	LMWE EtOH	Trypsin	PNA	ProSAAS
Human	CSF	LMWE EtOH	Trypsin	PNA	Big LEN (By similarity)
Human	CSF	LMWE EtOH	Trypsin	PNA	Big PEN-LEN (By similarity)
