# Supplementary material for: An atlas of O-linked glycosylation on peptide hormones reveals diverse biological roles
Source: Nat Commun. 2020 Aug 20;11:4033. doi: 10.1038/s41467-020-17473-1 (PMC7441158; doi:10.1038/s41467-020-17473-1)
Supplement: Supplementary file 6 — Supplementary Data 3 [file 41467_2020_17473_MOESM6_ESM.xlsx]

## Sheet: Overview
	Data Description
	Data S3. Extended Atlas
	Peptide Sequence	Sequence of glycoprotein fragment sequenced by LC-MS
	Accession	Uniprot accession for the native species
	Activation	Fragmentation method used to sequence peptide
	Modification	Modifications to the sequenced glycopeptide fragment
	Unambiguously assigned glycans	The structure and unambiguously assigned position of any glycan(s) identified on the peptide sequence
	Ambiguously assigned glycans	The structure of any glycan(s) without site specific information identified on the peptide sequence
	XCorr	XCorr score of sequenced glycopeptide fragment
	Charge	Charge state of sequenced glycopeptide fragment
	m/z, Th	Mass-to-charge ratio of sequenced glycopeptide fragment
	MH+ [Da]	Mass of sequenced glycopeptide fragment in protonated form
	Glyco Subtracted m/z, Th	The m/z subtracted by the mass of the glycan used for processing of HCD-data
	Glyco Subtracted MH+ [Da]	The monocharged mass subtracted by the mass of the glycan used for processing of HCD-data
	First Scan	First scan number in which the PSM was identified
	Last Scan	Last scan number in which the PSM was identified
	RT [min]	Retention time in the LC-MS run
	Spectrum File Name (for processing)	File used for processing in Proteome Discoverer (.mgf or .raw) (Files are available at the MassIVE database, see the "Data Availability" statement)
	Original Raw File Name	Raw files (.raw) in which the PSM was identified (Files are available at the MassIVE database, see the "Data Availability" statement)
	Proteome Discoverer File Name	Proteome processing file (.msf) in which the PSM was identified (Files are available at the MassIVE database, see the "Data Availability" statement)
	Biosource	Biosource the PSM was detected in
	Species	The species of the biosource in which the PSM was detected in
	Type of extraction	The extraction method used on the biosource to identify the PSM
	Digestion enzyme	The digestion enzyme used prior to LWAC enrichment and LC-MS/MS
	LWAC Lectin used	The lectin on the Lectin Weak Affinity Chromatography column used for glycopeptide enrichment
	Peptide Hormones	Names of peptide hormones covering the identified site
	Pep. Start	Number AA in the native protein the detected glycoprotein fragment starts
	Pep.end	Number amino acid in the native protein the detected glycoprotein fragment ends
	Site on native protein	The position(s) of the Identified glycosite in the native protein
	Human Uniprot ID	The homologous human uniprot accession
	Aligned Human site	Human amino acid position the identified glycosite aligns to when aligning with Clustal Omega

## Sheet: Data S3. Extended Atlas
Supplementary Data 3. Extended Atlas
Peptide Sequence	Accession	Activation	Modification	Unambiguously assigned glycans	Ambiguously assigned glycans	XCorr	Charge	m/z, Th	MH+ [Da]	Glyco Subtracted m/z, Th	Glyco Subtracted MH+ [Da]	First Scan	Last Scan	RT [min]	Spectrum File Name (for processing)*	Original Raw File Name	Proteome Discoverer File Name	Biosource	Species	Type of extraction	Digestion enzyme	LWAC Lectin used	Peptide Hormones	Pep. Start	Pep.end	Site on native protein	Human Uniprot ID	Aligned Human site
TEGFTLNPPL	P08934	HCD	N-Term(TMT6plex);1Hex1HexNAc1	NA	1Hex1HexNAc1	2.29298	2	841.933	1682.86	659.367	1317.73	36816	36816	156.35	170622_Fusion_(LC2)_CG_Rat_Pancreas_TMT6plex_Jacalin_12ul_2h_ETD_HCD_subHCD_(1G)_1xT.mgf	170622_Fusion_(LC2)_CG_Rat_Pancreas_TMT6plex_Jacalin_12ul_2h_ETD_HCD.raw	170622_Fusion_(LC2)_CG_Rat_Pancreas_TMT6plex_Jacalin_12ul_2h_ETD_HCD_subHCD.msf	Pancreas	Rat	Rapigest	Trypsin	Jacalin	Kininogen-1; Kininogen-1 light chain	539	548	NA	P01042	NA
TEGFTLNPPL	P08934	HCD	N-Term(TMT6plex);1Hex1HexNAc1	NA	1Hex1HexNAc1	2.64479	2	841.933	1682.86	659.367	1317.73	36710	36710	155.983	170622_Fusion_(LC2)_CG_Rat_Pancreas_TMT6plex_Jacalin_12ul_2h_ETD_HCD_subHCD_(1G)_1xT.mgf	170622_Fusion_(LC2)_CG_Rat_Pancreas_TMT6plex_Jacalin_12ul_2h_ETD_HCD.raw	170622_Fusion_(LC2)_CG_Rat_Pancreas_TMT6plex_Jacalin_12ul_2h_ETD_HCD_subHCD.msf	Pancreas	Rat	Rapigest	Trypsin	Jacalin	Kininogen-1; Kininogen-1 light chain	539	548	NA	P01042	NA
TEGFTLNPPL	P08934	HCD	N-Term(TMT6plex);1Hex1HexNAc1	NA	1Hex1HexNAc1	2.59188	2	841.933	1682.86	659.367	1317.73	36608	36608	155.617	170622_Fusion_(LC2)_CG_Rat_Pancreas_TMT6plex_Jacalin_12ul_2h_ETD_HCD_subHCD_(1G)_1xT.mgf	170622_Fusion_(LC2)_CG_Rat_Pancreas_TMT6plex_Jacalin_12ul_2h_ETD_HCD.raw	170622_Fusion_(LC2)_CG_Rat_Pancreas_TMT6plex_Jacalin_12ul_2h_ETD_HCD_subHCD.msf	Pancreas	Rat	Rapigest	Trypsin	Jacalin	Kininogen-1; Kininogen-1 light chain	539	548	NA	P01042	NA
TEGFTLNPPL	P08934	HCD	N-Term(TMT6plex);1Hex1HexNAc1	NA	1Hex1HexNAc1	2.38605	2	841.932	1682.86	659.366	1317.73	36502	36502	155.233	170622_Fusion_(LC2)_CG_Rat_Pancreas_TMT6plex_Jacalin_12ul_2h_ETD_HCD_subHCD_(1G)_1xT.mgf	170622_Fusion_(LC2)_CG_Rat_Pancreas_TMT6plex_Jacalin_12ul_2h_ETD_HCD.raw	170622_Fusion_(LC2)_CG_Rat_Pancreas_TMT6plex_Jacalin_12ul_2h_ETD_HCD_subHCD.msf	Pancreas	Rat	Rapigest	Trypsin	Jacalin	Kininogen-1; Kininogen-1 light chain	539	548	NA	P01042	NA
NPVYSAVSNTDLMDFK	P01161	HCD	N-Term(TMT6plex);M13(Oxidation);K16(TMT6plex);1Hex1HexNAc1	NA	1Hex1HexNAc1	2.41693	3	880.772	2640.3	759.061	2275.17	36057	36057	150.033	170622_Fusion_(LC2)_CG_Rat_Heart_TMT6plex_Jacalin_12ul_2h_ETD_HCD_subHCD_(1G)_1xT.mgf	170622_Fusion_(LC2)_CG_Rat_Heart_TMT6plex_Jacalin_12ul_2h_ETD_HCD.raw	170622_Fusion_(LC2)_CG_Rat_Heart_TMT6plex_Jacalin_12ul_2h_ETD_HCD_subHCD.msf	Heart	Rat	Rapigest	Trypsin	Jacalin	Cardiodilatin-related peptide (By similarity)	25	40	NA	P01160	NA
TEGFTLNPPLA	P08934	HCD	N-Term(TMT6plex);1Hex1HexNAc1	NA	1Hex1HexNAc1	2.69348	2	877.452	1753.9	694.886	1388.76	34793	34793	148.983	170622_Fusion_(LC2)_CG_Rat_Pancreas_TMT6plex_Jacalin_12ul_2h_ETD_HCD_subHCD_(1G)_1xT.mgf	170622_Fusion_(LC2)_CG_Rat_Pancreas_TMT6plex_Jacalin_12ul_2h_ETD_HCD.raw	170622_Fusion_(LC2)_CG_Rat_Pancreas_TMT6plex_Jacalin_12ul_2h_ETD_HCD_subHCD.msf	Pancreas	Rat	Rapigest	Trypsin	Jacalin	Kininogen-1; Kininogen-1 light chain	539	549	NA	P01042	NA
TEGFTLNPPLA	P08934	HCD	N-Term(TMT6plex);1Hex1HexNAc1	NA	1Hex1HexNAc1	2.8011	2	877.452	1753.9	694.886	1388.76	34696	34696	148.617	170622_Fusion_(LC2)_CG_Rat_Pancreas_TMT6plex_Jacalin_12ul_2h_ETD_HCD_subHCD_(1G)_1xT.mgf	170622_Fusion_(LC2)_CG_Rat_Pancreas_TMT6plex_Jacalin_12ul_2h_ETD_HCD.raw	170622_Fusion_(LC2)_CG_Rat_Pancreas_TMT6plex_Jacalin_12ul_2h_ETD_HCD_subHCD.msf	Pancreas	Rat	Rapigest	Trypsin	Jacalin	Kininogen-1; Kininogen-1 light chain	539	549	NA	P01042	NA
TEGFTLNPPLA	P08934	HCD	N-Term(TMT6plex);1Hex1HexNAc1	NA	1Hex1HexNAc1	2.57288	2	877.451	1753.9	694.885	1388.76	35516	35516	148.017	170622_Fusion_(LC2)_CG_Rat_Heart_TMT6plex_Jacalin_12ul_2h_ETD_HCD_subHCD_(1G)_1xT.mgf	170622_Fusion_(LC2)_CG_Rat_Heart_TMT6plex_Jacalin_12ul_2h_ETD_HCD.raw	170622_Fusion_(LC2)_CG_Rat_Heart_TMT6plex_Jacalin_12ul_2h_ETD_HCD_subHCD.msf	Heart	Rat	Rapigest	Trypsin	Jacalin	Kininogen-1; Kininogen-1 light chain	539	549	NA	P01042	NA
TEGFTLNPPLA	P08934	HCD	N-Term(TMT6plex);1Hex1HexNAc1	NA	1Hex1HexNAc1	2.81016	2	877.451	1753.9	694.885	1388.76	35418	35418	147.667	170622_Fusion_(LC2)_CG_Rat_Heart_TMT6plex_Jacalin_12ul_2h_ETD_HCD_subHCD_(1G)_1xT.mgf	170622_Fusion_(LC2)_CG_Rat_Heart_TMT6plex_Jacalin_12ul_2h_ETD_HCD.raw	170622_Fusion_(LC2)_CG_Rat_Heart_TMT6plex_Jacalin_12ul_2h_ETD_HCD_subHCD.msf	Heart	Rat	Rapigest	Trypsin	Jacalin	Kininogen-1; Kininogen-1 light chain	539	549	NA	P01042	NA
TEGFTLNPPLA	P08934	HCD	N-Term(TMT6plex);1Hex1HexNAc1	NA	1Hex1HexNAc1	2.31386	2	877.453	1753.9	694.887	1388.77	35330	35330	147.333	170622_Fusion_(LC2)_CG_Rat_Heart_TMT6plex_Jacalin_12ul_2h_ETD_HCD_subHCD_(1G)_1xT.mgf	170622_Fusion_(LC2)_CG_Rat_Heart_TMT6plex_Jacalin_12ul_2h_ETD_HCD.raw	170622_Fusion_(LC2)_CG_Rat_Heart_TMT6plex_Jacalin_12ul_2h_ETD_HCD_subHCD.msf	Heart	Rat	Rapigest	Trypsin	Jacalin	Kininogen-1; Kininogen-1 light chain	539	549	NA	P01042	NA
TEGFTLNPPLAQP	P08934	HCD	N-Term(TMT6plex);1Hex1HexNAc1	NA	1Hex1HexNAc1	2.77286	2	990.007	1979.01	807.441	1613.88	34300	34300	147.117	170622_Fusion_(LC2)_CG_Rat_Pancreas_TMT6plex_Jacalin_12ul_2h_ETD_HCD_subHCD_(1G)_1xT.mgf	170622_Fusion_(LC2)_CG_Rat_Pancreas_TMT6plex_Jacalin_12ul_2h_ETD_HCD.raw	170622_Fusion_(LC2)_CG_Rat_Pancreas_TMT6plex_Jacalin_12ul_2h_ETD_HCD_subHCD.msf	Pancreas	Rat	Rapigest	Trypsin	Jacalin	Kininogen-1; Kininogen-1 light chain	539	551	NA	P01042	NA
TEGFTLNPPLAQPAVISR	P08934	HCD	N-Term(TMT6plex);1Hex1HexNAc1	NA	1Hex1HexNAc1	3.83876	3	835.782	2505.33	714.071	2140.2	34176	34176	146.683	170622_Fusion_(LC2)_CG_Rat_Pancreas_TMT6plex_Jacalin_12ul_2h_ETD_HCD_subHCD_(1G)_1xT.mgf	170622_Fusion_(LC2)_CG_Rat_Pancreas_TMT6plex_Jacalin_12ul_2h_ETD_HCD.raw	170622_Fusion_(LC2)_CG_Rat_Pancreas_TMT6plex_Jacalin_12ul_2h_ETD_HCD_subHCD.msf	Pancreas	Rat	Rapigest	Trypsin	Jacalin	Kininogen-1; Kininogen-1 light chain	539	556	NA	P01042	NA
TEGFTLNPPLAQPAVISR	P08934	ETD	N-Term(TMT6plex);T5(Hex1HexNAc1)	T5(Hex1HexNAc1)	NA	2.63448	3	835.782	2505.33	ND	ND	34062	34063	146.283	170622_Fusion_(LC2)_CG_Rat_Pancreas_TMT6plex_Jacalin_12ul_2h_ETD_HCD_ETD - Copy.mgf	170622_Fusion_(LC2)_CG_Rat_Pancreas_TMT6plex_Jacalin_12ul_2h_ETD_HCD.raw	170622_Fusion_(LC2)_CG_Rat_Pancreas_TMT6plex_Jacalin_gr_ETD_T_Tn.msf	Pancreas	Rat	Rapigest	Trypsin	Jacalin	Kininogen-1; Kininogen-1 light chain	539	556	543	P01042	546
TEGFTLNPPLAQPAVISR	P08934	HCD	N-Term(TMT6plex);1Hex1HexNAc1	NA	1Hex1HexNAc1	4.37928	3	835.782	2505.33	714.071	2140.2	34063	34063	146.283	170622_Fusion_(LC2)_CG_Rat_Pancreas_TMT6plex_Jacalin_12ul_2h_ETD_HCD_subHCD_(1G)_1xT.mgf	170622_Fusion_(LC2)_CG_Rat_Pancreas_TMT6plex_Jacalin_12ul_2h_ETD_HCD.raw	170622_Fusion_(LC2)_CG_Rat_Pancreas_TMT6plex_Jacalin_12ul_2h_ETD_HCD_subHCD.msf	Pancreas	Rat	Rapigest	Trypsin	Jacalin	Kininogen-1; Kininogen-1 light chain	539	556	NA	P01042	NA
TEGFTLNPPLAQPAVISR	P08934	HCD	N-Term(TMT6plex);1Hex1HexNAc1	NA	1Hex1HexNAc1	4.05289	3	835.781	2505.33	714.071	2140.2	33956	33956	145.9	170622_Fusion_(LC2)_CG_Rat_Pancreas_TMT6plex_Jacalin_12ul_2h_ETD_HCD_subHCD_(1G)_1xT.mgf	170622_Fusion_(LC2)_CG_Rat_Pancreas_TMT6plex_Jacalin_12ul_2h_ETD_HCD.raw	170622_Fusion_(LC2)_CG_Rat_Pancreas_TMT6plex_Jacalin_12ul_2h_ETD_HCD_subHCD.msf	Pancreas	Rat	Rapigest	Trypsin	Jacalin	Kininogen-1; Kininogen-1 light chain	539	556	NA	P01042	NA
TEGFTLNPPLAQPA	P08934	HCD	N-Term(TMT6plex);1Hex1HexNAc1	NA	1Hex1HexNAc1	3.11476	2	1025.53	2050.04	842.959	1684.91	33866	33866	145.55	170622_Fusion_(LC2)_CG_Rat_Pancreas_TMT6plex_Jacalin_12ul_2h_ETD_HCD_subHCD_(1G)_1xT.mgf	170622_Fusion_(LC2)_CG_Rat_Pancreas_TMT6plex_Jacalin_12ul_2h_ETD_HCD.raw	170622_Fusion_(LC2)_CG_Rat_Pancreas_TMT6plex_Jacalin_12ul_2h_ETD_HCD_subHCD.msf	Pancreas	Rat	Rapigest	Trypsin	Jacalin	Kininogen-1; Kininogen-1 light chain	539	552	NA	P01042	NA
TEGFTLNPPLAQPA	P08934	HCD	N-Term(TMT6plex);1Hex1HexNAc1	NA	1Hex1HexNAc1	2.64815	3	684.02	2050.04	562.309	1684.91	33846	33846	145.483	170622_Fusion_(LC2)_CG_Rat_Pancreas_TMT6plex_Jacalin_12ul_2h_ETD_HCD_subHCD_(1G)_1xT.mgf	170622_Fusion_(LC2)_CG_Rat_Pancreas_TMT6plex_Jacalin_12ul_2h_ETD_HCD.raw	170622_Fusion_(LC2)_CG_Rat_Pancreas_TMT6plex_Jacalin_12ul_2h_ETD_HCD_subHCD.msf	Pancreas	Rat	Rapigest	Trypsin	Jacalin	Kininogen-1; Kininogen-1 light chain	539	552	NA	P01042	NA
TEGFTLNPPLAQPA	P08934	ETD	N-Term(TMT6plex);T5(Hex1HexNAc1)	T5(Hex1HexNAc1)	NA	2.82659	3	684.02	2050.04	ND	ND	33842	33846	145.467	170622_Fusion_(LC2)_CG_Rat_Pancreas_TMT6plex_Jacalin_12ul_2h_ETD_HCD_ETD - Copy.mgf	170622_Fusion_(LC2)_CG_Rat_Pancreas_TMT6plex_Jacalin_12ul_2h_ETD_HCD.raw	170622_Fusion_(LC2)_CG_Rat_Pancreas_TMT6plex_Jacalin_gr_ETD_T_Tn.msf	Pancreas	Rat	Rapigest	Trypsin	Jacalin	Kininogen-1; Kininogen-1 light chain	539	552	543	P01042	546
TEGFTLNPPLAQPAVISR	P08934	HCD	N-Term(TMT6plex);1Hex1HexNAc1	NA	1Hex1HexNAc1	4.63239	3	835.782	2505.33	714.071	2140.2	34829	34829	145.467	170622_Fusion_(LC2)_CG_Rat_Heart_TMT6plex_Jacalin_12ul_2h_ETD_HCD_subHCD_(1G)_1xT.mgf	170622_Fusion_(LC2)_CG_Rat_Heart_TMT6plex_Jacalin_12ul_2h_ETD_HCD.raw	170622_Fusion_(LC2)_CG_Rat_Heart_TMT6plex_Jacalin_12ul_2h_ETD_HCD_subHCD.msf	Heart	Rat	Rapigest	Trypsin	Jacalin	Kininogen-1; Kininogen-1 light chain	539	556	NA	P01042	NA
TEGFTLNPPLAQPAVISR	P08934	ETD	N-Term(TMT6plex);T5(Hex1HexNAc1)	T5(Hex1HexNAc1)	NA	2.57828	3	835.782	2505.33	ND	ND	34827	34829	145.45	170622_Fusion_(LC2)_CG_Rat_Heart_TMT6plex_Jacalin_12ul_2h_ETD_HCD_ETD - Copy.mgf	170622_Fusion_(LC2)_CG_Rat_Heart_TMT6plex_Jacalin_12ul_2h_ETD_HCD.raw	170622_Fusion_(LC2)_CG_Rat_Heart_TMT6plex_Jacalin_gr_ETD_T_Tn.msf	Heart	Rat	Rapigest	Trypsin	Jacalin	Kininogen-1; Kininogen-1 light chain	539	556	543	P01042	546
TEGFTLNPPLAQPA	P08934	HCD	N-Term(TMT6plex);1Hex1HexNAc1	NA	1Hex1HexNAc1	3.05238	2	1025.53	2050.05	842.961	1684.91	33768	33768	145.167	170622_Fusion_(LC2)_CG_Rat_Pancreas_TMT6plex_Jacalin_12ul_2h_ETD_HCD_subHCD_(1G)_1xT.mgf	170622_Fusion_(LC2)_CG_Rat_Pancreas_TMT6plex_Jacalin_12ul_2h_ETD_HCD.raw	170622_Fusion_(LC2)_CG_Rat_Pancreas_TMT6plex_Jacalin_12ul_2h_ETD_HCD_subHCD.msf	Pancreas	Rat	Rapigest	Trypsin	Jacalin	Kininogen-1; Kininogen-1 light chain	539	552	NA	P01042	NA
TEGFTLNPPLAQPAVISR	P08934	HCD	N-Term(TMT6plex);1Hex1HexNAc1	NA	1Hex1HexNAc1	4.07024	3	835.782	2505.33	714.071	2140.2	34735	34735	145.1	170622_Fusion_(LC2)_CG_Rat_Heart_TMT6plex_Jacalin_12ul_2h_ETD_HCD_subHCD_(1G)_1xT.mgf	170622_Fusion_(LC2)_CG_Rat_Heart_TMT6plex_Jacalin_12ul_2h_ETD_HCD.raw	170622_Fusion_(LC2)_CG_Rat_Heart_TMT6plex_Jacalin_12ul_2h_ETD_HCD_subHCD.msf	Heart	Rat	Rapigest	Trypsin	Jacalin	Kininogen-1; Kininogen-1 light chain	539	556	NA	P01042	NA
TEGFTLNPPLAQPAVISR	P08934	ETD	N-Term(TMT6plex);T5(Hex1HexNAc1)	T5(Hex1HexNAc1)	NA	2.20186	3	835.782	2505.33	ND	ND	34732	34735	145.083	170622_Fusion_(LC2)_CG_Rat_Heart_TMT6plex_Jacalin_12ul_2h_ETD_HCD_ETD - Copy.mgf	170622_Fusion_(LC2)_CG_Rat_Heart_TMT6plex_Jacalin_12ul_2h_ETD_HCD.raw	170622_Fusion_(LC2)_CG_Rat_Heart_TMT6plex_Jacalin_gr_ETD_T_Tn.msf	Heart	Rat	Rapigest	Trypsin	Jacalin	Kininogen-1; Kininogen-1 light chain	539	556	543	P01042	546
TEGFTLNPPLAQPAVISR	P08934	HCD	N-Term(TMT6plex);1Hex1HexNAc1	NA	1Hex1HexNAc1	3.98758	3	835.782	2505.33	714.071	2140.2	34631	34631	144.733	170622_Fusion_(LC2)_CG_Rat_Heart_TMT6plex_Jacalin_12ul_2h_ETD_HCD_subHCD_(1G)_1xT.mgf	170622_Fusion_(LC2)_CG_Rat_Heart_TMT6plex_Jacalin_12ul_2h_ETD_HCD.raw	170622_Fusion_(LC2)_CG_Rat_Heart_TMT6plex_Jacalin_12ul_2h_ETD_HCD_subHCD.msf	Heart	Rat	Rapigest	Trypsin	Jacalin	Kininogen-1; Kininogen-1 light chain	539	556	NA	P01042	NA
NPVYSAVSNTDLMDFK	P01161	HCD	N-Term(TMT6plex);M13(Oxidation);K16(TMT6plex);1Hex1HexNAc1	NA	1Hex1HexNAc1	2.6209	3	880.772	2640.3	759.062	2275.17	34605	34605	144.633	170622_Fusion_(LC2)_CG_Rat_Heart_TMT6plex_Jacalin_12ul_2h_ETD_HCD_subHCD_(1G)_1xT.mgf	170622_Fusion_(LC2)_CG_Rat_Heart_TMT6plex_Jacalin_12ul_2h_ETD_HCD.raw	170622_Fusion_(LC2)_CG_Rat_Heart_TMT6plex_Jacalin_12ul_2h_ETD_HCD_subHCD.msf	Heart	Rat	Rapigest	Trypsin	Jacalin	Cardiodilatin-related peptide (By similarity)	25	40	NA	P01160	NA
NPVYSAVSNTDLMDFK	P01161	ETD	N-Term(TMT6plex);S5(Hex1HexNAc1);M13(Oxidation);K16(TMT6plex)	S5(Hex1HexNAc1)	NA	2.98692	3	880.772	2640.3	ND	ND	34601	34605	144.617	170622_Fusion_(LC2)_CG_Rat_Heart_TMT6plex_Jacalin_12ul_2h_ETD_HCD_ETD - Copy.mgf	170622_Fusion_(LC2)_CG_Rat_Heart_TMT6plex_Jacalin_12ul_2h_ETD_HCD.raw	170622_Fusion_(LC2)_CG_Rat_Heart_TMT6plex_Jacalin_gr_ETD_T_Tn.msf	Heart	Rat	Rapigest	Trypsin	Jacalin	Cardiodilatin-related peptide (By similarity)	25	40	29	P01160	30
TEGFTLNPPLAQPA	P08934	HCD	N-Term(TMT6plex);1Hex1HexNAc1	NA	1Hex1HexNAc1	2.31308	2	1025.53	2050.04	842.96	1684.91	34602	34602	144.617	170622_Fusion_(LC2)_CG_Rat_Heart_TMT6plex_Jacalin_12ul_2h_ETD_HCD_subHCD_(1G)_1xT.mgf	170622_Fusion_(LC2)_CG_Rat_Heart_TMT6plex_Jacalin_12ul_2h_ETD_HCD.raw	170622_Fusion_(LC2)_CG_Rat_Heart_TMT6plex_Jacalin_12ul_2h_ETD_HCD_subHCD.msf	Heart	Rat	Rapigest	Trypsin	Jacalin	Kininogen-1; Kininogen-1 light chain	539	552	NA	P01042	NA
NPVYSAVSNTDLMDFK	P01161	HCD	N-Term(TMT6plex);M13(Oxidation);K16(TMT6plex);1Hex1HexNAc1	NA	1Hex1HexNAc1	3.29333	3	880.772	2640.3	759.061	2275.17	34505	34505	144.267	170622_Fusion_(LC2)_CG_Rat_Heart_TMT6plex_Jacalin_12ul_2h_ETD_HCD_subHCD_(1G)_1xT.mgf	170622_Fusion_(LC2)_CG_Rat_Heart_TMT6plex_Jacalin_12ul_2h_ETD_HCD.raw	170622_Fusion_(LC2)_CG_Rat_Heart_TMT6plex_Jacalin_12ul_2h_ETD_HCD_subHCD.msf	Heart	Rat	Rapigest	Trypsin	Jacalin	Cardiodilatin-related peptide (By similarity)	25	40	NA	P01160	NA
LDLSAETPVFPGNGDEQPLTENPR	P01194	HCD	N-Term(TMT6plex);1Hex1HexNAc1	NA	1Hex1HexNAc1	3.73855	3	1064.19	3190.55	942.478	2825.42	36673	36673	142.933	160722_Fusion_(LC2)_CG_Rat_Bratin_WT_T2_T9_T18_T19_trypsin_(Jul2016)_TMT_10plex_Jacalin_3h_HCD_ETD_high_pH_3_subHCD_(1G)_1xT.mgf	160722_Fusion_(LC2)_CG_Rat_Bratin_WT_T2_T9_T18_T19_trypsin_(Jul2016)_TMT_10plex_Jacalin_3h_HCD_ETD_high_pH_3.raw	160722_Fusion_(LC2)_CG_Rat_Bratin_WT_T2_T9_T18_T19_trypsin_(Jul2016)_TMT_10plex_Jacalin_3h_HCD_ETD_8xhigh_pH_8_subHCD-01.msf	Brain	Rat	Rapigest	Trypsin	Jacalin	NPP	52	75	NA	P01189	NA
VHNVEPVESARIEPPDTGLYYDEYLK	Q9JI85	HCD	N-Term(TMT6plex);K26(TMT6plex);1Hex1HexNAc1	NA	1Hex1HexNAc1	4.04124	4	964.991	3856.94	873.708	3491.81	33146	33146	142.8	170622_Fusion_(LC2)_CG_Rat_Pancreas_TMT6plex_Jacalin_12ul_2h_ETD_HCD_subHCD_(1G)_1xT.mgf	170622_Fusion_(LC2)_CG_Rat_Pancreas_TMT6plex_Jacalin_12ul_2h_ETD_HCD.raw	170622_Fusion_(LC2)_CG_Rat_Pancreas_TMT6plex_Jacalin_12ul_2h_ETD_HCD_subHCD.msf	Pancreas	Rat	Rapigest	Trypsin	Jacalin	Nucleobindin-2; Nesfatin-1	34	59	NA	P80303	NA
VHNVEPVESARIEPPDTGLYYDEYLK	Q9JI85	ETD	N-Term(TMT6plex);S9(Hex1HexNAc1);K26(TMT6plex)	S9(Hex1HexNAc1)	NA	4.09509	4	964.991	3856.94	ND	ND	33142	33146	142.783	170622_Fusion_(LC2)_CG_Rat_Pancreas_TMT6plex_Jacalin_12ul_2h_ETD_HCD_ETD - Copy.mgf	170622_Fusion_(LC2)_CG_Rat_Pancreas_TMT6plex_Jacalin_12ul_2h_ETD_HCD.raw	170622_Fusion_(LC2)_CG_Rat_Pancreas_TMT6plex_Jacalin_gr_ETD_T_Tn.msf	Pancreas	Rat	Rapigest	Trypsin	Jacalin	Nucleobindin-2; Nesfatin-1	34	59	42	P80303	42
VHNVEPVESARIEPPDTGLYYDEYLK	Q9JI85	HCD	N-Term(TMT6plex);K26(TMT6plex);1Hex1HexNAc1	NA	1Hex1HexNAc1	2.8563	4	964.99	3856.94	873.707	3491.81	33036	33036	142.367	170622_Fusion_(LC2)_CG_Rat_Pancreas_TMT6plex_Jacalin_12ul_2h_ETD_HCD_subHCD_(1G)_1xT.mgf	170622_Fusion_(LC2)_CG_Rat_Pancreas_TMT6plex_Jacalin_12ul_2h_ETD_HCD.raw	170622_Fusion_(LC2)_CG_Rat_Pancreas_TMT6plex_Jacalin_12ul_2h_ETD_HCD_subHCD.msf	Pancreas	Rat	Rapigest	Trypsin	Jacalin	Nucleobindin-2; Nesfatin-1	34	59	NA	P80303	NA
TEGFTLNPPLAQ	P08934	HCD	N-Term(TMT6plex);1Hex1HexNAc1	NA	1Hex1HexNAc1	2.34531	2	941.481	1881.95	758.915	1516.82	32988	32988	142.183	170622_Fusion_(LC2)_CG_Rat_Pancreas_TMT6plex_Jacalin_12ul_2h_ETD_HCD_subHCD_(1G)_1xT.mgf	170622_Fusion_(LC2)_CG_Rat_Pancreas_TMT6plex_Jacalin_12ul_2h_ETD_HCD.raw	170622_Fusion_(LC2)_CG_Rat_Pancreas_TMT6plex_Jacalin_12ul_2h_ETD_HCD_subHCD.msf	Pancreas	Rat	Rapigest	Trypsin	Jacalin	Kininogen-1; Kininogen-1 light chain	539	550	NA	P01042	NA
NPVYSAVSNTDLMDFK	P01161	HCD	N-Term(TMT6plex);M13(Oxidation);K16(TMT6plex);1Hex1HexNAc1	NA	1Hex1HexNAc1	3.02355	3	880.772	2640.3	759.062	2275.17	33726	33726	141.367	170622_Fusion_(LC2)_CG_Rat_Heart_TMT6plex_Jacalin_12ul_2h_ETD_HCD_subHCD_(1G)_1xT.mgf	170622_Fusion_(LC2)_CG_Rat_Heart_TMT6plex_Jacalin_12ul_2h_ETD_HCD.raw	170622_Fusion_(LC2)_CG_Rat_Heart_TMT6plex_Jacalin_12ul_2h_ETD_HCD_subHCD.msf	Heart	Rat	Rapigest	Trypsin	Jacalin	Cardiodilatin-related peptide (By similarity)	25	40	NA	P01160	NA
NPVYSAVSNTDLMDFK	P01161	HCD	N-Term(TMT6plex);M13(Oxidation);K16(TMT6plex);1Hex1HexNAc1	NA	1Hex1HexNAc1	2.64499	3	880.772	2640.3	759.062	2275.17	33629	33629	141.017	170622_Fusion_(LC2)_CG_Rat_Heart_TMT6plex_Jacalin_12ul_2h_ETD_HCD_subHCD_(1G)_1xT.mgf	170622_Fusion_(LC2)_CG_Rat_Heart_TMT6plex_Jacalin_12ul_2h_ETD_HCD.raw	170622_Fusion_(LC2)_CG_Rat_Heart_TMT6plex_Jacalin_12ul_2h_ETD_HCD_subHCD.msf	Heart	Rat	Rapigest	Trypsin	Jacalin	Cardiodilatin-related peptide (By similarity)	25	40	NA	P01160	NA
TEGFTLNPPLAQPAVISR	P08934	HCD	N-Term(TMT6plex);2Hex1HexNAc1	NA	2Hex1HexNAc1	2.57995	3	957.492	2870.46	714.071	2140.2	32528	32528	140.367	170622_Fusion_(LC2)_CG_Rat_Pancreas_TMT6plex_Jacalin_12ul_2h_ETD_HCD_subHCD_(2G)_2xT.mgf	170622_Fusion_(LC2)_CG_Rat_Pancreas_TMT6plex_Jacalin_12ul_2h_ETD_HCD.raw	170622_Fusion_(LC2)_CG_Rat_Pancreas_TMT6plex_Jacalin_12ul_2h_ETD_HCD_subHCD.msf	Pancreas	Rat	Rapigest	Trypsin	Jacalin	Kininogen-1; Kininogen-1 light chain	539	556	NA	P01042	NA
TEGFTLNPPLAQPAVISR	P08934	HCD	N-Term(TMT6plex);2Hex1HexNAc1	NA	2Hex1HexNAc1	2.29255	3	957.493	2870.46	714.071	2140.2	33167	33167	139.3	170622_Fusion_(LC2)_CG_Rat_Heart_TMT6plex_Jacalin_12ul_2h_ETD_HCD_subHCD_(2G)_2xT.mgf	170622_Fusion_(LC2)_CG_Rat_Heart_TMT6plex_Jacalin_12ul_2h_ETD_HCD.raw	170622_Fusion_(LC2)_CG_Rat_Heart_TMT6plex_Jacalin_12ul_2h_ETD_HCD_subHCD.msf	Heart	Rat	Rapigest	Trypsin	Jacalin	Kininogen-1; Kininogen-1 light chain	539	556	NA	P01042	NA
LDLSAETPVFPGNGDEQPLTENPR	P01194	ETD	N-Term(TMT6plex); T20(Hex(1)HexNAc(1))	T20(Hex(1)HexNAc(1))	NA	3.58583	4	798.392	3190.55	ND	ND	35622	35625	139	160722_Fusion_(LC2)_CG_Rat_Bratin_WT_T2_T9_T18_T19_trypsin_(Jul2016)_TMT_10plex_Jacalin_3h_HCD_ETD_high_pH_3(ETD)TMT_gr.mgf	160722_Fusion_(LC2)_CG_Rat_Bratin_WT_T2_T9_T18_T19_trypsin_(Jul2016)_TMT_10plex_Jacalin_3h_HCD_ETD_high_pH_3.raw	160722_Fusion_(LC2)_CG_Rat_Bratin_WT_T2_T9_T18_T19_trypsin_(Jul2016)_TMT_10plex_Jacalin_3h_HCD_ETD_8xhigh_pH(ETD)TMT_gr.msf	Brain	Rat	Rapigest	Trypsin	Jacalin	NPP	52	75	71	P01189	71
LDLSAETPVFPGNGDEQPLTENPR	P01194	HCD	N-Term(TMT6plex);1Hex1HexNAc1	NA	1Hex1HexNAc1	4.7449	4	798.392	3190.55	707.109	2825.41	35625	35625	139	160722_Fusion_(LC2)_CG_Rat_Bratin_WT_T2_T9_T18_T19_trypsin_(Jul2016)_TMT_10plex_Jacalin_3h_HCD_ETD_high_pH_3_subHCD_(1G)_1xT.mgf	160722_Fusion_(LC2)_CG_Rat_Bratin_WT_T2_T9_T18_T19_trypsin_(Jul2016)_TMT_10plex_Jacalin_3h_HCD_ETD_high_pH_3.raw	160722_Fusion_(LC2)_CG_Rat_Bratin_WT_T2_T9_T18_T19_trypsin_(Jul2016)_TMT_10plex_Jacalin_3h_HCD_ETD_8xhigh_pH_8_subHCD-01.msf	Brain	Rat	Rapigest	Trypsin	Jacalin	NPP	52	75	NA	P01189	NA
LDLSAETPVFPGNGDEQPLTENPR	P01194	ETD	N-Term(TMT6plex); T20(Hex(1)HexNAc(1))	T20(Hex(1)HexNAc(1))	NA	3.26735	4	798.393	3190.55	ND	ND	35474	35477	138.417	160722_Fusion_(LC2)_CG_Rat_Bratin_WT_T2_T9_T18_T19_trypsin_(Jul2016)_TMT_10plex_Jacalin_3h_HCD_ETD_high_pH_3(ETD)TMT_gr.mgf	160722_Fusion_(LC2)_CG_Rat_Bratin_WT_T2_T9_T18_T19_trypsin_(Jul2016)_TMT_10plex_Jacalin_3h_HCD_ETD_high_pH_3.raw	160722_Fusion_(LC2)_CG_Rat_Bratin_WT_T2_T9_T18_T19_trypsin_(Jul2016)_TMT_10plex_Jacalin_3h_HCD_ETD_8xhigh_pH(ETD)TMT_gr.msf	Brain	Rat	Rapigest	Trypsin	Jacalin	NPP	52	75	71	P01189	71
LDLSAETPVFPGNGDEQPLTENPR	P01194	HCD	N-Term(TMT6plex);1Hex1HexNAc1	NA	1Hex1HexNAc1	4.90923	4	798.393	3190.55	707.11	2825.42	35477	35477	138.417	160722_Fusion_(LC2)_CG_Rat_Bratin_WT_T2_T9_T18_T19_trypsin_(Jul2016)_TMT_10plex_Jacalin_3h_HCD_ETD_high_pH_3_subHCD_(1G)_1xT.mgf	160722_Fusion_(LC2)_CG_Rat_Bratin_WT_T2_T9_T18_T19_trypsin_(Jul2016)_TMT_10plex_Jacalin_3h_HCD_ETD_high_pH_3.raw	160722_Fusion_(LC2)_CG_Rat_Bratin_WT_T2_T9_T18_T19_trypsin_(Jul2016)_TMT_10plex_Jacalin_3h_HCD_ETD_8xhigh_pH_8_subHCD-01.msf	Brain	Rat	Rapigest	Trypsin	Jacalin	NPP	52	75	NA	P01189	NA
LDLSAETPVFPGNGDEQPLTENPR	P01194	HCD	N-Term(TMT6plex);1Hex1HexNAc1	NA	1Hex1HexNAc1	4.48171	3	1064.19	3190.55	942.477	2825.42	35473	35473	138.4	160722_Fusion_(LC2)_CG_Rat_Bratin_WT_T2_T9_T18_T19_trypsin_(Jul2016)_TMT_10plex_Jacalin_3h_HCD_ETD_high_pH_3_subHCD_(1G)_1xT.mgf	160722_Fusion_(LC2)_CG_Rat_Bratin_WT_T2_T9_T18_T19_trypsin_(Jul2016)_TMT_10plex_Jacalin_3h_HCD_ETD_high_pH_3.raw	160722_Fusion_(LC2)_CG_Rat_Bratin_WT_T2_T9_T18_T19_trypsin_(Jul2016)_TMT_10plex_Jacalin_3h_HCD_ETD_8xhigh_pH_8_subHCD-01.msf	Brain	Rat	Rapigest	Trypsin	Jacalin	NPP	52	75	NA	P01189	NA
GFQDSGFTEGVIATTSPYDTETH	P08934	HCD	N-Term(TMT6plex);1Hex1HexNAc1	NA	1Hex1HexNAc1	3.97185	3	1018.8	3054.38	897.088	2689.25	31998	31998	138.317	170622_Fusion_(LC2)_CG_Rat_Pancreas_TMT6plex_Jacalin_12ul_2h_ETD_HCD_subHCD_(1G)_1xT.mgf	170622_Fusion_(LC2)_CG_Rat_Pancreas_TMT6plex_Jacalin_12ul_2h_ETD_HCD.raw	170622_Fusion_(LC2)_CG_Rat_Pancreas_TMT6plex_Jacalin_12ul_2h_ETD_HCD_subHCD.msf	Pancreas	Rat	Rapigest	Trypsin	Jacalin	Kininogen-1; Kininogen-1 light chain	557	579	NA	P01042	NA
LDLSAETPVFPGNGDEQPLTENPR	P01194	HCD	N-Term(TMT6plex);1Hex1HexNAc1	NA	1Hex1HexNAc1	2.75837	3	1064.19	3190.55	942.478	2825.42	34601	34601	138.233	160722_Fusion_(LC2)_CG_Rat_Bratin_WT_T2_T9_T18_T19_trypsin_(Jul2016)_TMT_10plex_Jacalin_3h_HCD_ETD_high_pH_4_subHCD_(1G)_1xT.mgf	160722_Fusion_(LC2)_CG_Rat_Bratin_WT_T2_T9_T18_T19_trypsin_(Jul2016)_TMT_10plex_Jacalin_3h_HCD_ETD_high_pH_4.raw	160722_Fusion_(LC2)_CG_Rat_Bratin_WT_T2_T9_T18_T19_trypsin_(Jul2016)_TMT_10plex_Jacalin_3h_HCD_ETD_8xhigh_pH_8_subHCD-01.msf	Brain	Rat	Rapigest	Trypsin	Jacalin	NPP	52	75	NA	P01189	NA
LDLSAETPVFPGNGDEQPLTENPR	P01194	ETD	N-Term(TMT6plex); T20(Hex(1)HexNAc(1))	T20(Hex(1)HexNAc(1))	NA	2.93473	4	798.393	3190.55	ND	ND	34571	34573	138.117	160722_Fusion_(LC2)_CG_Rat_Bratin_WT_T2_T9_T18_T19_trypsin_(Jul2016)_TMT_10plex_Jacalin_3h_HCD_ETD_high_pH_4(ETD)TMT_gr.mgf	160722_Fusion_(LC2)_CG_Rat_Bratin_WT_T2_T9_T18_T19_trypsin_(Jul2016)_TMT_10plex_Jacalin_3h_HCD_ETD_high_pH_4.raw	160722_Fusion_(LC2)_CG_Rat_Bratin_WT_T2_T9_T18_T19_trypsin_(Jul2016)_TMT_10plex_Jacalin_3h_HCD_ETD_8xhigh_pH(ETD)TMT_gr.msf	Brain	Rat	Rapigest	Trypsin	Jacalin	NPP	52	75	71	P01189	71
LDLSAETPVFPGNGDEQPLTENPR	P01194	HCD	N-Term(TMT6plex);1Hex1HexNAc1	NA	1Hex1HexNAc1	3.87602	4	798.393	3190.55	707.11	2825.42	34573	34573	138.117	160722_Fusion_(LC2)_CG_Rat_Bratin_WT_T2_T9_T18_T19_trypsin_(Jul2016)_TMT_10plex_Jacalin_3h_HCD_ETD_high_pH_4_subHCD_(1G)_1xT.mgf	160722_Fusion_(LC2)_CG_Rat_Bratin_WT_T2_T9_T18_T19_trypsin_(Jul2016)_TMT_10plex_Jacalin_3h_HCD_ETD_high_pH_4.raw	160722_Fusion_(LC2)_CG_Rat_Bratin_WT_T2_T9_T18_T19_trypsin_(Jul2016)_TMT_10plex_Jacalin_3h_HCD_ETD_8xhigh_pH_8_subHCD-01.msf	Brain	Rat	Rapigest	Trypsin	Jacalin	NPP	52	75	NA	P01189	NA
LDLSAETPVFPGNGDEQPLTENPR	P01194	HCD	N-Term(TMT6plex);1Hex1HexNAc1	NA	1Hex1HexNAc1	6.17169	4	798.394	3190.55	707.111	2825.42	35375	35375	138.033	160722_Fusion_(LC2)_CG_Rat_Bratin_WT_T2_T9_T18_T19_trypsin_(Jul2016)_TMT_10plex_Jacalin_3h_HCD_ETD_high_pH_3_subHCD_(1G)_1xT.mgf	160722_Fusion_(LC2)_CG_Rat_Bratin_WT_T2_T9_T18_T19_trypsin_(Jul2016)_TMT_10plex_Jacalin_3h_HCD_ETD_high_pH_3.raw	160722_Fusion_(LC2)_CG_Rat_Bratin_WT_T2_T9_T18_T19_trypsin_(Jul2016)_TMT_10plex_Jacalin_3h_HCD_ETD_8xhigh_pH_8_subHCD-01.msf	Brain	Rat	Rapigest	Trypsin	Jacalin	NPP	52	75	NA	P01189	NA
LDLSAETPVFPGNGDEQPLTENPR	P01194	HCD	N-Term(TMT6plex);1Hex1HexNAc1	NA	1Hex1HexNAc1	2.79624	3	1064.19	3190.55	942.479	2825.42	35377	35377	138.033	160722_Fusion_(LC2)_CG_Rat_Bratin_WT_T2_T9_T18_T19_trypsin_(Jul2016)_TMT_10plex_Jacalin_3h_HCD_ETD_high_pH_3_subHCD_(1G)_1xT.mgf	160722_Fusion_(LC2)_CG_Rat_Bratin_WT_T2_T9_T18_T19_trypsin_(Jul2016)_TMT_10plex_Jacalin_3h_HCD_ETD_high_pH_3.raw	160722_Fusion_(LC2)_CG_Rat_Bratin_WT_T2_T9_T18_T19_trypsin_(Jul2016)_TMT_10plex_Jacalin_3h_HCD_ETD_8xhigh_pH_8_subHCD-01.msf	Brain	Rat	Rapigest	Trypsin	Jacalin	NPP	52	75	NA	P01189	NA
LDLSAETPVFPGNGDEQPLTENPR	P01194	ETD	N-Term(TMT6plex); T20(Hex(1)HexNAc(1))	T20(Hex(1)HexNAc(1))	NA	4.59558	4	798.394	3190.55	ND	ND	35372	35375	138.017	160722_Fusion_(LC2)_CG_Rat_Bratin_WT_T2_T9_T18_T19_trypsin_(Jul2016)_TMT_10plex_Jacalin_3h_HCD_ETD_high_pH_3(ETD)TMT_gr.mgf	160722_Fusion_(LC2)_CG_Rat_Bratin_WT_T2_T9_T18_T19_trypsin_(Jul2016)_TMT_10plex_Jacalin_3h_HCD_ETD_high_pH_3.raw	160722_Fusion_(LC2)_CG_Rat_Bratin_WT_T2_T9_T18_T19_trypsin_(Jul2016)_TMT_10plex_Jacalin_3h_HCD_ETD_8xhigh_pH(ETD)TMT_gr.msf	Brain	Rat	Rapigest	Trypsin	Jacalin	NPP	52	75	71	P01189	71
LDLSAETPVFPGNGDEQPLTENPR	P01194	HCD	N-Term(TMT6plex);1Hex1HexNAc1	NA	1Hex1HexNAc1	4.65738	3	1064.19	3190.55	942.478	2825.42	35344	35344	137.917	160722_Fusion_(LC2)_CG_Rat_Bratin_WT_T2_T9_T18_T19_trypsin_(Jul2016)_TMT_10plex_Jacalin_3h_HCD_ETD_high_pH_3_subHCD_(1G)_1xT.mgf	160722_Fusion_(LC2)_CG_Rat_Bratin_WT_T2_T9_T18_T19_trypsin_(Jul2016)_TMT_10plex_Jacalin_3h_HCD_ETD_high_pH_3.raw	160722_Fusion_(LC2)_CG_Rat_Bratin_WT_T2_T9_T18_T19_trypsin_(Jul2016)_TMT_10plex_Jacalin_3h_HCD_ETD_8xhigh_pH_8_subHCD-01.msf	Brain	Rat	Rapigest	Trypsin	Jacalin	NPP	52	75	NA	P01189	NA
LDLSAETPVFPGNGDEQPLTENPR	P01194	ETD	N-Term(TMT6plex); T20(Hex(1)HexNAc(1))	T20(Hex(1)HexNAc(1))	NA	2.12025	3	1064.19	3190.55	ND	ND	35341	35344	137.9	160722_Fusion_(LC2)_CG_Rat_Bratin_WT_T2_T9_T18_T19_trypsin_(Jul2016)_TMT_10plex_Jacalin_3h_HCD_ETD_high_pH_3(ETD)TMT_gr.mgf	160722_Fusion_(LC2)_CG_Rat_Bratin_WT_T2_T9_T18_T19_trypsin_(Jul2016)_TMT_10plex_Jacalin_3h_HCD_ETD_high_pH_3.raw	160722_Fusion_(LC2)_CG_Rat_Bratin_WT_T2_T9_T18_T19_trypsin_(Jul2016)_TMT_10plex_Jacalin_3h_HCD_ETD_8xhigh_pH(ETD)TMT_gr.msf	Brain	Rat	Rapigest	Trypsin	Jacalin	NPP	52	75	71	P01189	71
LDLSAETPVFPGNGDEQPLTENPR	P01194	HCD	N-Term(TMT6plex);1Hex1HexNAc1	NA	1Hex1HexNAc1	5.0435	4	798.394	3190.55	707.111	2825.42	34464	34464	137.717	160722_Fusion_(LC2)_CG_Rat_Bratin_WT_T2_T9_T18_T19_trypsin_(Jul2016)_TMT_10plex_Jacalin_3h_HCD_ETD_high_pH_4_subHCD_(1G)_1xT.mgf	160722_Fusion_(LC2)_CG_Rat_Bratin_WT_T2_T9_T18_T19_trypsin_(Jul2016)_TMT_10plex_Jacalin_3h_HCD_ETD_high_pH_4.raw	160722_Fusion_(LC2)_CG_Rat_Bratin_WT_T2_T9_T18_T19_trypsin_(Jul2016)_TMT_10plex_Jacalin_3h_HCD_ETD_8xhigh_pH_8_subHCD-01.msf	Brain	Rat	Rapigest	Trypsin	Jacalin	NPP	52	75	NA	P01189	NA
LDLSAETPVFPGNGDEQPLTENPR	P01194	ETD	N-Term(TMT6plex); T20(Hex(1)HexNAc(1))	T20(Hex(1)HexNAc(1))	NA	4.45725	4	798.394	3190.55	ND	ND	34461	34464	137.7	160722_Fusion_(LC2)_CG_Rat_Bratin_WT_T2_T9_T18_T19_trypsin_(Jul2016)_TMT_10plex_Jacalin_3h_HCD_ETD_high_pH_4(ETD)TMT_gr.mgf	160722_Fusion_(LC2)_CG_Rat_Bratin_WT_T2_T9_T18_T19_trypsin_(Jul2016)_TMT_10plex_Jacalin_3h_HCD_ETD_high_pH_4.raw	160722_Fusion_(LC2)_CG_Rat_Bratin_WT_T2_T9_T18_T19_trypsin_(Jul2016)_TMT_10plex_Jacalin_3h_HCD_ETD_8xhigh_pH(ETD)TMT_gr.msf	Brain	Rat	Rapigest	Trypsin	Jacalin	NPP	52	75	71	P01189	71
FQQGIAPSGPAGEL	Q9JI85	HCD	N-Term(TMT6plex);1Hex1HexNAc1	NA	1Hex1HexNAc1	2.58962	3	656.001	1965.99	534.29	1600.86	31823	31823	137.633	170622_Fusion_(LC2)_CG_Rat_Pancreas_TMT6plex_Jacalin_12ul_2h_ETD_HCD_subHCD_(1G)_1xT.mgf	170622_Fusion_(LC2)_CG_Rat_Pancreas_TMT6plex_Jacalin_12ul_2h_ETD_HCD.raw	170622_Fusion_(LC2)_CG_Rat_Pancreas_TMT6plex_Jacalin_12ul_2h_ETD_HCD_subHCD.msf	Pancreas	Rat	Rapigest	Trypsin	Jacalin	Nucleobindin-2	401	414	NA	P80303	NA
FQQGIAPSGPAGEL	Q9JI85	HCD	N-Term(TMT6plex);1Hex1HexNAc1	NA	1Hex1HexNAc1	3.45375	2	983.499	1965.99	800.933	1600.86	31793	31793	137.517	170622_Fusion_(LC2)_CG_Rat_Pancreas_TMT6plex_Jacalin_12ul_2h_ETD_HCD_subHCD_(1G)_1xT.mgf	170622_Fusion_(LC2)_CG_Rat_Pancreas_TMT6plex_Jacalin_12ul_2h_ETD_HCD.raw	170622_Fusion_(LC2)_CG_Rat_Pancreas_TMT6plex_Jacalin_12ul_2h_ETD_HCD_subHCD.msf	Pancreas	Rat	Rapigest	Trypsin	Jacalin	Nucleobindin-2	401	414	NA	P80303	NA
LDLSAETPVFPGNGDEQPLTENPR	P01194	HCD	N-Term(TMT6plex);1Hex1HexNAc1	NA	1Hex1HexNAc1	3.22536	3	1064.19	3190.54	942.474	2825.41	35238	35238	137.5	160722_Fusion_(LC2)_CG_Rat_Bratin_WT_T2_T9_T18_T19_trypsin_(Jul2016)_TMT_10plex_Jacalin_3h_HCD_ETD_high_pH_3_subHCD_(1G)_1xT.mgf	160722_Fusion_(LC2)_CG_Rat_Bratin_WT_T2_T9_T18_T19_trypsin_(Jul2016)_TMT_10plex_Jacalin_3h_HCD_ETD_high_pH_3.raw	160722_Fusion_(LC2)_CG_Rat_Bratin_WT_T2_T9_T18_T19_trypsin_(Jul2016)_TMT_10plex_Jacalin_3h_HCD_ETD_8xhigh_pH_8_subHCD-01.msf	Brain	Rat	Rapigest	Trypsin	Jacalin	NPP	52	75	NA	P01189	NA
SQTPLVTLFK	P01194	HCD	N-Term(TMT6plex);K10(TMT6plex);1Hex1HexNAc1	NA	1Hex1HexNAc1	2.42894	3	653.044	1957.12	531.333	1591.98	32954	32954	137.433	160722_Fusion_(LC2)_CG_Rat_Bratin_WT_T2_T9_T18_T19_trypsin_(Jul2016)_TMT_10plex_Jacalin_3h_HCD_ETD_high_pH_7_subHCD_(1G)_1xT.mgf	160722_Fusion_(LC2)_CG_Rat_Bratin_WT_T2_T9_T18_T19_trypsin_(Jul2016)_TMT_10plex_Jacalin_3h_HCD_ETD_high_pH_7.raw	160722_Fusion_(LC2)_CG_Rat_Bratin_WT_T2_T9_T18_T19_trypsin_(Jul2016)_TMT_10plex_Jacalin_3h_HCD_ETD_8xhigh_pH_8_subHCD-01.msf	Brain	Rat	Rapigest	Trypsin	Jacalin	Lipotropin beta; Beta-endorphin	214	223	NA	P01189	NA
SQTPLVTLFK	P01194	ETD	N-Term(TMT6plex); T3(Hex(1)HexNAc(1)); K10(TMT6plex)	T3(Hex(1)HexNAc(1))	NA	2.15372	3	653.044	1957.12	ND	ND	32951	32954	137.417	160722_Fusion_(LC2)_CG_Rat_Bratin_WT_T2_T9_T18_T19_trypsin_(Jul2016)_TMT_10plex_Jacalin_3h_HCD_ETD_high_pH_7(ETD)TMT_gr.mgf	160722_Fusion_(LC2)_CG_Rat_Bratin_WT_T2_T9_T18_T19_trypsin_(Jul2016)_TMT_10plex_Jacalin_3h_HCD_ETD_high_pH_7.raw	160722_Fusion_(LC2)_CG_Rat_Bratin_WT_T2_T9_T18_T19_trypsin_(Jul2016)_TMT_10plex_Jacalin_3h_HCD_ETD_8xhigh_pH(ETD)TMT_gr.msf	Brain	Rat	Rapigest	Trypsin	Jacalin	Lipotropin beta; Beta-endorphin	214	223	216	P01189	248
SQTPLVTLFK	P01194	HCD	N-Term(TMT6plex);K10(TMT6plex);1Hex1HexNAc1	NA	1Hex1HexNAc1	3.26413	2	979.062	1957.12	796.495	1591.98	32880	32880	137.15	160722_Fusion_(LC2)_CG_Rat_Bratin_WT_T2_T9_T18_T19_trypsin_(Jul2016)_TMT_10plex_Jacalin_3h_HCD_ETD_high_pH_7_subHCD_(1G)_1xT.mgf	160722_Fusion_(LC2)_CG_Rat_Bratin_WT_T2_T9_T18_T19_trypsin_(Jul2016)_TMT_10plex_Jacalin_3h_HCD_ETD_high_pH_7.raw	160722_Fusion_(LC2)_CG_Rat_Bratin_WT_T2_T9_T18_T19_trypsin_(Jul2016)_TMT_10plex_Jacalin_3h_HCD_ETD_8xhigh_pH_8_subHCD-01.msf	Brain	Rat	Rapigest	Trypsin	Jacalin	Lipotropin beta; Beta-endorphin	214	223	NA	P01189	NA
SQTPLVTLFK	P01194	HCD	N-Term(TMT6plex);K10(TMT6plex);1Hex1HexNAc1	NA	1Hex1HexNAc1	3.80756	3	653.044	1957.12	531.333	1591.98	32843	32843	137.017	160722_Fusion_(LC2)_CG_Rat_Bratin_WT_T2_T9_T18_T19_trypsin_(Jul2016)_TMT_10plex_Jacalin_3h_HCD_ETD_high_pH_7_subHCD_(1G)_1xT.mgf	160722_Fusion_(LC2)_CG_Rat_Bratin_WT_T2_T9_T18_T19_trypsin_(Jul2016)_TMT_10plex_Jacalin_3h_HCD_ETD_high_pH_7.raw	160722_Fusion_(LC2)_CG_Rat_Bratin_WT_T2_T9_T18_T19_trypsin_(Jul2016)_TMT_10plex_Jacalin_3h_HCD_ETD_8xhigh_pH_8_subHCD-01.msf	Brain	Rat	Rapigest	Trypsin	Jacalin	Lipotropin beta; Beta-endorphin	214	223	NA	P01189	NA
SQTPLVTLFK	P01194	ETD	N-Term(TMT6plex); T3(Hex(1)HexNAc(1)); K10(TMT6plex)	T3(Hex(1)HexNAc(1))	NA	2.80054	3	653.044	1957.12	ND	ND	32841	32843	137	160722_Fusion_(LC2)_CG_Rat_Bratin_WT_T2_T9_T18_T19_trypsin_(Jul2016)_TMT_10plex_Jacalin_3h_HCD_ETD_high_pH_7(ETD)TMT_gr.mgf	160722_Fusion_(LC2)_CG_Rat_Bratin_WT_T2_T9_T18_T19_trypsin_(Jul2016)_TMT_10plex_Jacalin_3h_HCD_ETD_high_pH_7.raw	160722_Fusion_(LC2)_CG_Rat_Bratin_WT_T2_T9_T18_T19_trypsin_(Jul2016)_TMT_10plex_Jacalin_3h_HCD_ETD_8xhigh_pH(ETD)TMT_gr.msf	Brain	Rat	Rapigest	Trypsin	Jacalin	Lipotropin beta; Beta-endorphin	214	223	216	P01189	248
SQTPLVTLFK	P01194	HCD	N-Term(TMT6plex);K10(TMT6plex);1Hex1HexNAc1	NA	1Hex1HexNAc1	3.77254	2	979.061	1957.12	796.495	1591.98	32780	32780	136.783	160722_Fusion_(LC2)_CG_Rat_Bratin_WT_T2_T9_T18_T19_trypsin_(Jul2016)_TMT_10plex_Jacalin_3h_HCD_ETD_high_pH_7_subHCD_(1G)_1xT.mgf	160722_Fusion_(LC2)_CG_Rat_Bratin_WT_T2_T9_T18_T19_trypsin_(Jul2016)_TMT_10plex_Jacalin_3h_HCD_ETD_high_pH_7.raw	160722_Fusion_(LC2)_CG_Rat_Bratin_WT_T2_T9_T18_T19_trypsin_(Jul2016)_TMT_10plex_Jacalin_3h_HCD_ETD_8xhigh_pH_8_subHCD-01.msf	Brain	Rat	Rapigest	Trypsin	Jacalin	Lipotropin beta; Beta-endorphin	214	223	NA	P01189	NA
SQTPLVTLFK	P01194	HCD	N-Term(TMT6plex);K10(TMT6plex);1Hex1HexNAc1	NA	1Hex1HexNAc1	4.42517	3	653.044	1957.12	531.333	1591.98	32744	32744	136.65	160722_Fusion_(LC2)_CG_Rat_Bratin_WT_T2_T9_T18_T19_trypsin_(Jul2016)_TMT_10plex_Jacalin_3h_HCD_ETD_high_pH_7_subHCD_(1G)_1xT.mgf	160722_Fusion_(LC2)_CG_Rat_Bratin_WT_T2_T9_T18_T19_trypsin_(Jul2016)_TMT_10plex_Jacalin_3h_HCD_ETD_high_pH_7.raw	160722_Fusion_(LC2)_CG_Rat_Bratin_WT_T2_T9_T18_T19_trypsin_(Jul2016)_TMT_10plex_Jacalin_3h_HCD_ETD_8xhigh_pH_8_subHCD-01.msf	Brain	Rat	Rapigest	Trypsin	Jacalin	Lipotropin beta; Beta-endorphin	214	223	NA	P01189	NA
SQTPLVTLFK	P01194	HCD	N-Term(TMT6plex);K10(TMT6plex);1Hex1HexNAc1	NA	1Hex1HexNAc1	3.3167	2	979.061	1957.12	796.495	1591.98	32671	32671	136.383	160722_Fusion_(LC2)_CG_Rat_Bratin_WT_T2_T9_T18_T19_trypsin_(Jul2016)_TMT_10plex_Jacalin_3h_HCD_ETD_high_pH_7_subHCD_(1G)_1xT.mgf	160722_Fusion_(LC2)_CG_Rat_Bratin_WT_T2_T9_T18_T19_trypsin_(Jul2016)_TMT_10plex_Jacalin_3h_HCD_ETD_high_pH_7.raw	160722_Fusion_(LC2)_CG_Rat_Bratin_WT_T2_T9_T18_T19_trypsin_(Jul2016)_TMT_10plex_Jacalin_3h_HCD_ETD_8xhigh_pH_8_subHCD-01.msf	Brain	Rat	Rapigest	Trypsin	Jacalin	Lipotropin beta; Beta-endorphin	214	223	NA	P01189	NA
GFQDSGFTEGVIATTSPYDTETH	P08934	HCD	N-Term(TMT6plex);1Hex1HexNAc1	NA	1Hex1HexNAc1	3.06375	3	1018.8	3054.39	897.089	2689.25	31463	31463	136.233	170622_Fusion_(LC2)_CG_Rat_Pancreas_TMT6plex_Jacalin_12ul_2h_ETD_HCD_subHCD_(1G)_1xT.mgf	170622_Fusion_(LC2)_CG_Rat_Pancreas_TMT6plex_Jacalin_12ul_2h_ETD_HCD.raw	170622_Fusion_(LC2)_CG_Rat_Pancreas_TMT6plex_Jacalin_12ul_2h_ETD_HCD_subHCD.msf	Pancreas	Rat	Rapigest	Trypsin	Jacalin	Kininogen-1; Kininogen-1 light chain	557	579	NA	P01042	NA
SQTPLVTLFK	P01194	HCD	N-Term(TMT6plex);K10(TMT6plex);1Hex1HexNAc1	NA	1Hex1HexNAc1	3.99852	3	653.044	1957.12	531.333	1591.98	32634	32634	136.233	160722_Fusion_(LC2)_CG_Rat_Bratin_WT_T2_T9_T18_T19_trypsin_(Jul2016)_TMT_10plex_Jacalin_3h_HCD_ETD_high_pH_7_subHCD_(1G)_1xT.mgf	160722_Fusion_(LC2)_CG_Rat_Bratin_WT_T2_T9_T18_T19_trypsin_(Jul2016)_TMT_10plex_Jacalin_3h_HCD_ETD_high_pH_7.raw	160722_Fusion_(LC2)_CG_Rat_Bratin_WT_T2_T9_T18_T19_trypsin_(Jul2016)_TMT_10plex_Jacalin_3h_HCD_ETD_8xhigh_pH_8_subHCD-01.msf	Brain	Rat	Rapigest	Trypsin	Jacalin	Lipotropin beta; Beta-endorphin	214	223	NA	P01189	NA
SQTPLVTLFK	P01194	ETD	N-Term(TMT6plex); T3(Hex(1)HexNAc(1)); K10(TMT6plex)	T3(Hex(1)HexNAc(1))	NA	2.89136	3	653.044	1957.12	ND	ND	32631	32744	136.217	160722_Fusion_(LC2)_CG_Rat_Bratin_WT_T2_T9_T18_T19_trypsin_(Jul2016)_TMT_10plex_Jacalin_3h_HCD_ETD_high_pH_7(ETD)TMT_gr.mgf	160722_Fusion_(LC2)_CG_Rat_Bratin_WT_T2_T9_T18_T19_trypsin_(Jul2016)_TMT_10plex_Jacalin_3h_HCD_ETD_high_pH_7.raw	160722_Fusion_(LC2)_CG_Rat_Bratin_WT_T2_T9_T18_T19_trypsin_(Jul2016)_TMT_10plex_Jacalin_3h_HCD_ETD_8xhigh_pH(ETD)TMT_gr.msf	Brain	Rat	Rapigest	Trypsin	Jacalin	Lipotropin beta; Beta-endorphin	214	223	216	P01189	248
SQTPLVTLFK	P01194	HCD	N-Term(TMT6plex);K10(TMT6plex);1Hex1HexNAc1	NA	1Hex1HexNAc1	3.54896	2	979.061	1957.12	796.495	1591.98	32561	32561	135.967	160722_Fusion_(LC2)_CG_Rat_Bratin_WT_T2_T9_T18_T19_trypsin_(Jul2016)_TMT_10plex_Jacalin_3h_HCD_ETD_high_pH_7_subHCD_(1G)_1xT.mgf	160722_Fusion_(LC2)_CG_Rat_Bratin_WT_T2_T9_T18_T19_trypsin_(Jul2016)_TMT_10plex_Jacalin_3h_HCD_ETD_high_pH_7.raw	160722_Fusion_(LC2)_CG_Rat_Bratin_WT_T2_T9_T18_T19_trypsin_(Jul2016)_TMT_10plex_Jacalin_3h_HCD_ETD_8xhigh_pH_8_subHCD-01.msf	Brain	Rat	Rapigest	Trypsin	Jacalin	Lipotropin beta; Beta-endorphin	214	223	NA	P01189	NA
SQTPLVTLFK	P01194	HCD	N-Term(TMT6plex);K10(TMT6plex);1Hex1HexNAc1	NA	1Hex1HexNAc1	3.98122	3	653.044	1957.12	531.333	1591.98	32534	32534	135.867	160722_Fusion_(LC2)_CG_Rat_Bratin_WT_T2_T9_T18_T19_trypsin_(Jul2016)_TMT_10plex_Jacalin_3h_HCD_ETD_high_pH_7_subHCD_(1G)_1xT.mgf	160722_Fusion_(LC2)_CG_Rat_Bratin_WT_T2_T9_T18_T19_trypsin_(Jul2016)_TMT_10plex_Jacalin_3h_HCD_ETD_high_pH_7.raw	160722_Fusion_(LC2)_CG_Rat_Bratin_WT_T2_T9_T18_T19_trypsin_(Jul2016)_TMT_10plex_Jacalin_3h_HCD_ETD_8xhigh_pH_8_subHCD-01.msf	Brain	Rat	Rapigest	Trypsin	Jacalin	Lipotropin beta; Beta-endorphin	214	223	NA	P01189	NA
SQTPLVTLFK	P01194	ETD	N-Term(TMT6plex); T7(Hex(1)HexNAc(1)); K10(TMT6plex)	T7(Hex(1)HexNAc(1))	NA	2.37279	3	653.044	1957.12	ND	ND	32532	32534	135.85	160722_Fusion_(LC2)_CG_Rat_Bratin_WT_T2_T9_T18_T19_trypsin_(Jul2016)_TMT_10plex_Jacalin_3h_HCD_ETD_high_pH_7(ETD)TMT_gr.mgf	160722_Fusion_(LC2)_CG_Rat_Bratin_WT_T2_T9_T18_T19_trypsin_(Jul2016)_TMT_10plex_Jacalin_3h_HCD_ETD_high_pH_7.raw	160722_Fusion_(LC2)_CG_Rat_Bratin_WT_T2_T9_T18_T19_trypsin_(Jul2016)_TMT_10plex_Jacalin_3h_HCD_ETD_8xhigh_pH(ETD)TMT_gr.msf	Brain	Rat	Rapigest	Trypsin	Jacalin	Lipotropin beta; Beta-endorphin	214	223	220	P01189	252
SQTPLVTLFK	P01194	HCD	N-Term(TMT6plex);K10(TMT6plex);1Hex1HexNAc1	NA	1Hex1HexNAc1	2.3546	2	979.06	1957.11	796.494	1591.98	32451	32451	135.55	160722_Fusion_(LC2)_CG_Rat_Bratin_WT_T2_T9_T18_T19_trypsin_(Jul2016)_TMT_10plex_Jacalin_3h_HCD_ETD_high_pH_7_subHCD_(1G)_1xT.mgf	160722_Fusion_(LC2)_CG_Rat_Bratin_WT_T2_T9_T18_T19_trypsin_(Jul2016)_TMT_10plex_Jacalin_3h_HCD_ETD_high_pH_7.raw	160722_Fusion_(LC2)_CG_Rat_Bratin_WT_T2_T9_T18_T19_trypsin_(Jul2016)_TMT_10plex_Jacalin_3h_HCD_ETD_8xhigh_pH_8_subHCD-01.msf	Brain	Rat	Rapigest	Trypsin	Jacalin	Lipotropin beta; Beta-endorphin	214	223	NA	P01189	NA
LDLSAETPVFPGNGDEQPLTENPRK	P01194	HCD	N-Term(TMT6plex);K25(TMT6plex);1Hex1HexNAc1	NA	1Hex1HexNAc1	3.32944	4	887.709	3547.81	796.426	3182.68	33285	33285	133.283	160722_Fusion_(LC2)_CG_Rat_Bratin_WT_T2_T9_T18_T19_trypsin_(Jul2016)_TMT_10plex_Jacalin_3h_HCD_ETD_high_pH_4_subHCD_(1G)_1xT.mgf	160722_Fusion_(LC2)_CG_Rat_Bratin_WT_T2_T9_T18_T19_trypsin_(Jul2016)_TMT_10plex_Jacalin_3h_HCD_ETD_high_pH_4.raw	160722_Fusion_(LC2)_CG_Rat_Bratin_WT_T2_T9_T18_T19_trypsin_(Jul2016)_TMT_10plex_Jacalin_3h_HCD_ETD_8xhigh_pH_8_subHCD-01.msf	Brain	Rat	Rapigest	Trypsin	Jacalin	NPP	52	76	NA	P01189	NA
LDLSAETPVFPGNGDEQPLTENPRK	P01194	HCD	N-Term(TMT6plex);K25(TMT6plex);1Hex1HexNAc1	NA	1Hex1HexNAc1	6.49907	5	710.368	3547.81	637.341	3182.68	33145	33145	132.733	160722_Fusion_(LC2)_CG_Rat_Bratin_WT_T2_T9_T18_T19_trypsin_(Jul2016)_TMT_10plex_Jacalin_3h_HCD_ETD_high_pH_4_subHCD_(1G)_1xT.mgf	160722_Fusion_(LC2)_CG_Rat_Bratin_WT_T2_T9_T18_T19_trypsin_(Jul2016)_TMT_10plex_Jacalin_3h_HCD_ETD_high_pH_4.raw	160722_Fusion_(LC2)_CG_Rat_Bratin_WT_T2_T9_T18_T19_trypsin_(Jul2016)_TMT_10plex_Jacalin_3h_HCD_ETD_8xhigh_pH_8_subHCD-01.msf	Brain	Rat	Rapigest	Trypsin	Jacalin	NPP	52	76	NA	P01189	NA
LDLSAETPVFPGNGDEQPLTENPRK	P01194	ETD	N-Term(TMT6plex); T20(Hex(1)HexNAc(1)); K25(TMT6plex)	T20(Hex(1)HexNAc(1))	NA	6.60397	5	710.368	3547.81	ND	ND	33142	33145	132.717	160722_Fusion_(LC2)_CG_Rat_Bratin_WT_T2_T9_T18_T19_trypsin_(Jul2016)_TMT_10plex_Jacalin_3h_HCD_ETD_high_pH_4(ETD)TMT_gr.mgf	160722_Fusion_(LC2)_CG_Rat_Bratin_WT_T2_T9_T18_T19_trypsin_(Jul2016)_TMT_10plex_Jacalin_3h_HCD_ETD_high_pH_4.raw	160722_Fusion_(LC2)_CG_Rat_Bratin_WT_T2_T9_T18_T19_trypsin_(Jul2016)_TMT_10plex_Jacalin_3h_HCD_ETD_8xhigh_pH(ETD)TMT_gr.msf	Brain	Rat	Rapigest	Trypsin	Jacalin	NPP	52	76	71	P01189	71
TEGFTLNPPLAQPAVISR	P08934	HCD	N-Term(TMT6plex);1Hex1HexNAc1	NA	1Hex1HexNAc1	4.64595	3	835.782	2505.33	714.071	2140.2	31511	31511	131.967	160722_Fusion_(LC2)_CG_Rat_Bratin_WT_T2_T9_T18_T19_trypsin_(Jul2016)_TMT_10plex_Jacalin_3h_HCD_ETD_high_pH_7_subHCD_(1G)_1xT.mgf	160722_Fusion_(LC2)_CG_Rat_Bratin_WT_T2_T9_T18_T19_trypsin_(Jul2016)_TMT_10plex_Jacalin_3h_HCD_ETD_high_pH_7.raw	160722_Fusion_(LC2)_CG_Rat_Bratin_WT_T2_T9_T18_T19_trypsin_(Jul2016)_TMT_10plex_Jacalin_3h_HCD_ETD_8xhigh_pH_8_subHCD-01.msf	Brain	Rat	Rapigest	Trypsin	Jacalin	Kininogen-1; Kininogen-1 light chain	539	556	NA	P01042	NA
TEGFTLNPPLAQPAVISR	P08934	HCD	N-Term(TMT6plex);1Hex1HexNAc1	NA	1Hex1HexNAc1	2.58369	3	835.782	2505.33	714.071	2140.2	31401	31401	131.533	160722_Fusion_(LC2)_CG_Rat_Bratin_WT_T2_T9_T18_T19_trypsin_(Jul2016)_TMT_10plex_Jacalin_3h_HCD_ETD_high_pH_7_subHCD_(1G)_1xT.mgf	160722_Fusion_(LC2)_CG_Rat_Bratin_WT_T2_T9_T18_T19_trypsin_(Jul2016)_TMT_10plex_Jacalin_3h_HCD_ETD_high_pH_7.raw	160722_Fusion_(LC2)_CG_Rat_Bratin_WT_T2_T9_T18_T19_trypsin_(Jul2016)_TMT_10plex_Jacalin_3h_HCD_ETD_8xhigh_pH_8_subHCD-01.msf	Brain	Rat	Rapigest	Trypsin	Jacalin	Kininogen-1; Kininogen-1 light chain	539	556	NA	P01042	NA
TNEIVEEQYTPQSLATLE	P10362	HCD	N-Term(TMT6plex);1Hex1HexNAc1	NA	1Hex1HexNAc1	3.9394	3	887.103	2659.3	765.392	2294.16	34574	34574	130.117	160722_Fusion_(LC2)_CG_Rat_Bratin_WT_T2_T9_T18_T19_trypsin_(Jul2016)_TMT_10plex_Jacalin_3h_HCD_ETD_high_pH_1_subHCD_(1G)_1xT.mgf	160722_Fusion_(LC2)_CG_Rat_Bratin_WT_T2_T9_T18_T19_trypsin_(Jul2016)_TMT_10plex_Jacalin_3h_HCD_ETD_high_pH_1.raw	160722_Fusion_(LC2)_CG_Rat_Bratin_WT_T2_T9_T18_T19_trypsin_(Jul2016)_TMT_10plex_Jacalin_3h_HCD_ETD_8xhigh_pH_8_subHCD-01.msf	Brain	Rat	Rapigest	Trypsin	Jacalin	Secretogranin-2; Secretoneurin	184	201	NA	P13521	NA
GFFYTPK	P01322	HCD	N-Term(TMT6plex);K7(TMT6plex);1Hex1HexNAc1	NA	1Hex1HexNAc1	2.27395	3	561.636	1682.89	439.925	1317.76	29804	29804	129.55	170622_Fusion_(LC2)_CG_Rat_Pancreas_TMT6plex_Jacalin_12ul_2h_ETD_HCD_subHCD_(1G)_1xT.mgf	170622_Fusion_(LC2)_CG_Rat_Pancreas_TMT6plex_Jacalin_12ul_2h_ETD_HCD.raw	170622_Fusion_(LC2)_CG_Rat_Pancreas_TMT6plex_Jacalin_12ul_2h_ETD_HCD_subHCD.msf	Pancreas	Rat	Rapigest	Trypsin	Jacalin	Insulin B chain	47	53	NA	P01308	NA
GFFYTPK	P01322	ETD	N-Term(TMT6plex);T5(Hex1HexNAc1);K7(TMT6plex)	T5(Hex1HexNAc1)	NA	2.34683	3	561.636	1682.89	ND	ND	29801	29804	129.533	170622_Fusion_(LC2)_CG_Rat_Pancreas_TMT6plex_Jacalin_12ul_2h_ETD_HCD_ETD - Copy.mgf	170622_Fusion_(LC2)_CG_Rat_Pancreas_TMT6plex_Jacalin_12ul_2h_ETD_HCD.raw	170622_Fusion_(LC2)_CG_Rat_Pancreas_TMT6plex_Jacalin_gr_ETD_T_Tn.msf	Pancreas	Rat	Rapigest	Trypsin	Jacalin	Insulin B chain	47	53	51	P01308	51
GFFYTPK	P01322	HCD	N-Term(TMT6plex);K7(TMT6plex);1Hex1HexNAc1	NA	1Hex1HexNAc1	2.08121	2	841.951	1682.89	659.385	1317.76	29782	29782	129.467	170622_Fusion_(LC2)_CG_Rat_Pancreas_TMT6plex_Jacalin_12ul_2h_ETD_HCD_subHCD_(1G)_1xT.mgf	170622_Fusion_(LC2)_CG_Rat_Pancreas_TMT6plex_Jacalin_12ul_2h_ETD_HCD.raw	170622_Fusion_(LC2)_CG_Rat_Pancreas_TMT6plex_Jacalin_12ul_2h_ETD_HCD_subHCD.msf	Pancreas	Rat	Rapigest	Trypsin	Jacalin	Insulin B chain	47	53	NA	P01308	NA
GFFYTPK	P01322	HCD	N-Term(TMT6plex);K7(TMT6plex);1Hex1HexNAc1	NA	1Hex1HexNAc1	2.46514	3	561.636	1682.89	439.926	1317.76	29703	29703	129.167	170622_Fusion_(LC2)_CG_Rat_Pancreas_TMT6plex_Jacalin_12ul_2h_ETD_HCD_subHCD_(1G)_1xT.mgf	170622_Fusion_(LC2)_CG_Rat_Pancreas_TMT6plex_Jacalin_12ul_2h_ETD_HCD.raw	170622_Fusion_(LC2)_CG_Rat_Pancreas_TMT6plex_Jacalin_12ul_2h_ETD_HCD_subHCD.msf	Pancreas	Rat	Rapigest	Trypsin	Jacalin	Insulin B chain	47	53	NA	P01308	NA
GFFYTPK	P01322	ETD	N-Term(TMT6plex);T5(Hex1HexNAc1);K7(TMT6plex)	T5(Hex1HexNAc1)	NA	2.09547	3	561.636	1682.89	ND	ND	29700	29703	129.15	170622_Fusion_(LC2)_CG_Rat_Pancreas_TMT6plex_Jacalin_12ul_2h_ETD_HCD_ETD - Copy.mgf	170622_Fusion_(LC2)_CG_Rat_Pancreas_TMT6plex_Jacalin_12ul_2h_ETD_HCD.raw	170622_Fusion_(LC2)_CG_Rat_Pancreas_TMT6plex_Jacalin_gr_ETD_T_Tn.msf	Pancreas	Rat	Rapigest	Trypsin	Jacalin	Insulin B chain	47	53	51	P01308	51
GFFYTPK	P01322	HCD	N-Term(TMT6plex);K7(TMT6plex);1Hex1HexNAc1	NA	1Hex1HexNAc1	1.84401	2	841.951	1682.89	659.385	1317.76	29691	29691	129.117	170622_Fusion_(LC2)_CG_Rat_Pancreas_TMT6plex_Jacalin_12ul_2h_ETD_HCD_subHCD_(1G)_1xT.mgf	170622_Fusion_(LC2)_CG_Rat_Pancreas_TMT6plex_Jacalin_12ul_2h_ETD_HCD.raw	170622_Fusion_(LC2)_CG_Rat_Pancreas_TMT6plex_Jacalin_12ul_2h_ETD_HCD_subHCD.msf	Pancreas	Rat	Rapigest	Trypsin	Jacalin	Insulin B chain	47	53	NA	P01308	NA
ASDPPLAPDDDPDAPAAQLAR	Q9QXU9	HCD	N-Term(TMT6plex);1Hex1HexNAc1	NA	1Hex1HexNAc1	2.8781	3	899.768	2697.29	778.057	2332.16	34094	34094	128.15	160722_Fusion_(LC2)_CG_Rat_Bratin_WT_T2_T9_T18_T19_trypsin_(Jul2016)_TMT_10plex_Jacalin_3h_HCD_ETD_high_pH_1_subHCD_(1G)_1xT.mgf	160722_Fusion_(LC2)_CG_Rat_Bratin_WT_T2_T9_T18_T19_trypsin_(Jul2016)_TMT_10plex_Jacalin_3h_HCD_ETD_high_pH_1.raw	160722_Fusion_(LC2)_CG_Rat_Bratin_WT_T2_T9_T18_T19_trypsin_(Jul2016)_TMT_10plex_Jacalin_3h_HCD_ETD_8xhigh_pH_8_subHCD-01.msf	Brain	Rat	Rapigest	Trypsin	Jacalin	ProSAAS	118	138	NA	Q9UHG2	NA
LDLSAETPVFPGNGDEQPLTENPR	P01194	HCD	N-Term(TMT6plex);2Hex1HexNAc1	NA	2Hex1HexNAc1	2.86611	4	889.677	3555.69	707.111	2825.42	32676	32676	127.783	160722_Fusion_(LC2)_CG_Rat_Bratin_WT_T2_T9_T18_T19_trypsin_(Jul2016)_TMT_10plex_Jacalin_3h_HCD_ETD_high_pH_3_subHCD_(2G)_2xT.mgf	160722_Fusion_(LC2)_CG_Rat_Bratin_WT_T2_T9_T18_T19_trypsin_(Jul2016)_TMT_10plex_Jacalin_3h_HCD_ETD_high_pH_3.raw	160722_Fusion_(LC2)_CG_Rat_Bratin_WT_T2_T9_T18_T19_trypsin_(Jul2016)_TMT_10plex_Jacalin_3h_HCD_ETD_8xhigh_pH_8_subHCD-01.msf	Brain	Rat	Rapigest	Trypsin	Jacalin	NPP	52	75	NA	P01189	NA
LDLSAETPVFPGNGDEQPLTENPR	P01194	HCD	N-Term(TMT6plex);2Hex1HexNAc1	NA	2Hex1HexNAc1	2.81222	3	1185.9	3555.68	942.477	2825.42	32624	32624	127.6	160722_Fusion_(LC2)_CG_Rat_Bratin_WT_T2_T9_T18_T19_trypsin_(Jul2016)_TMT_10plex_Jacalin_3h_HCD_ETD_high_pH_3_subHCD_(2G)_2xT.mgf	160722_Fusion_(LC2)_CG_Rat_Bratin_WT_T2_T9_T18_T19_trypsin_(Jul2016)_TMT_10plex_Jacalin_3h_HCD_ETD_high_pH_3.raw	160722_Fusion_(LC2)_CG_Rat_Bratin_WT_T2_T9_T18_T19_trypsin_(Jul2016)_TMT_10plex_Jacalin_3h_HCD_ETD_8xhigh_pH_8_subHCD-01.msf	Brain	Rat	Rapigest	Trypsin	Jacalin	NPP	52	75	NA	P01189	NA
LDLSAETPVFPGNGDEQPLTENPR	P01194	HCD	N-Term(TMT6plex);2Hex1HexNAc1	NA	2Hex1HexNAc1	3.33845	4	889.676	3555.68	707.11	2825.42	32594	32594	127.483	160722_Fusion_(LC2)_CG_Rat_Bratin_WT_T2_T9_T18_T19_trypsin_(Jul2016)_TMT_10plex_Jacalin_3h_HCD_ETD_high_pH_3_subHCD_(2G)_2xT.mgf	160722_Fusion_(LC2)_CG_Rat_Bratin_WT_T2_T9_T18_T19_trypsin_(Jul2016)_TMT_10plex_Jacalin_3h_HCD_ETD_high_pH_3.raw	160722_Fusion_(LC2)_CG_Rat_Bratin_WT_T2_T9_T18_T19_trypsin_(Jul2016)_TMT_10plex_Jacalin_3h_HCD_ETD_8xhigh_pH_8_subHCD-01.msf	Brain	Rat	Rapigest	Trypsin	Jacalin	NPP	52	75	NA	P01189	NA
GFFYTPKS	P01322	ETD	N-Term(TMT6plex);T5(Hex1HexNAc1);K7(TMT6plex)	T5(Hex1HexNAc1)	NA	2.27277	3	590.647	1769.93	ND	ND	29176	29179	127.033	170622_Fusion_(LC2)_CG_Rat_Pancreas_TMT6plex_Jacalin_12ul_2h_ETD_HCD_ETD - Copy.mgf	170622_Fusion_(LC2)_CG_Rat_Pancreas_TMT6plex_Jacalin_12ul_2h_ETD_HCD.raw	170622_Fusion_(LC2)_CG_Rat_Pancreas_TMT6plex_Jacalin_gr_ETD_T_Tn.msf	Pancreas	Rat	Rapigest	Trypsin	Jacalin	Insulin B chain	47	54	51	P01308	51
KFQQGIAPSGPAGEL	Q9JI85	HCD	N-Term(TMT6plex);K1(TMT6plex);1Hex1HexNAc1	NA	1Hex1HexNAc1	3.33508	3	775.087	2323.25	653.376	1958.11	29133	29133	126.867	170622_Fusion_(LC2)_CG_Rat_Pancreas_TMT6plex_Jacalin_12ul_2h_ETD_HCD_subHCD_(1G)_1xT.mgf	170622_Fusion_(LC2)_CG_Rat_Pancreas_TMT6plex_Jacalin_12ul_2h_ETD_HCD.raw	170622_Fusion_(LC2)_CG_Rat_Pancreas_TMT6plex_Jacalin_12ul_2h_ETD_HCD_subHCD.msf	Pancreas	Rat	Rapigest	Trypsin	Jacalin	Nucleobindin-2	400	414	NA	P80303	NA
GFFYTPKS	P01322	HCD	N-Term(TMT6plex);K7(TMT6plex);1Hex1HexNAc1	NA	1Hex1HexNAc1	2.49893	3	590.648	1769.93	468.937	1404.8	29083	29083	126.667	170622_Fusion_(LC2)_CG_Rat_Pancreas_TMT6plex_Jacalin_12ul_2h_ETD_HCD_subHCD_(1G)_1xT.mgf	170622_Fusion_(LC2)_CG_Rat_Pancreas_TMT6plex_Jacalin_12ul_2h_ETD_HCD.raw	170622_Fusion_(LC2)_CG_Rat_Pancreas_TMT6plex_Jacalin_12ul_2h_ETD_HCD_subHCD.msf	Pancreas	Rat	Rapigest	Trypsin	Jacalin	Insulin B chain	47	54	NA	P01308	NA
KFQQGIAPSGPAGEL	Q9JI85	HCD	N-Term(TMT6plex);K1(TMT6plex);1Hex1HexNAc1	NA	1Hex1HexNAc1	2.45186	2	1162.13	2323.25	979.56	1958.11	29061	29061	126.567	170622_Fusion_(LC2)_CG_Rat_Pancreas_TMT6plex_Jacalin_12ul_2h_ETD_HCD_subHCD_(1G)_1xT.mgf	170622_Fusion_(LC2)_CG_Rat_Pancreas_TMT6plex_Jacalin_12ul_2h_ETD_HCD.raw	170622_Fusion_(LC2)_CG_Rat_Pancreas_TMT6plex_Jacalin_12ul_2h_ETD_HCD_subHCD.msf	Pancreas	Rat	Rapigest	Trypsin	Jacalin	Nucleobindin-2	400	414	NA	P80303	NA
KFQQGIAPSGPAGEL	Q9JI85	ETD	N-Term(TMT6plex);K1(TMT6plex);S9(Hex1HexNAc1)	S9(Hex1HexNAc1)	NA	2.80922	3	775.086	2323.24	ND	ND	29035	29038	126.467	170622_Fusion_(LC2)_CG_Rat_Pancreas_TMT6plex_Jacalin_12ul_2h_ETD_HCD_ETD - Copy.mgf	170622_Fusion_(LC2)_CG_Rat_Pancreas_TMT6plex_Jacalin_12ul_2h_ETD_HCD.raw	170622_Fusion_(LC2)_CG_Rat_Pancreas_TMT6plex_Jacalin_gr_ETD_T_Tn.msf	Pancreas	Rat	Rapigest	Trypsin	Jacalin	Nucleobindin-2	400	414	408	P80303	408
KFQQGIAPSGPAGEL	Q9JI85	HCD	N-Term(TMT6plex);K1(TMT6plex);1Hex1HexNAc1	NA	1Hex1HexNAc1	4.83958	3	775.086	2323.24	653.375	1958.11	29038	29038	126.467	170622_Fusion_(LC2)_CG_Rat_Pancreas_TMT6plex_Jacalin_12ul_2h_ETD_HCD_subHCD_(1G)_1xT.mgf	170622_Fusion_(LC2)_CG_Rat_Pancreas_TMT6plex_Jacalin_12ul_2h_ETD_HCD.raw	170622_Fusion_(LC2)_CG_Rat_Pancreas_TMT6plex_Jacalin_12ul_2h_ETD_HCD_subHCD.msf	Pancreas	Rat	Rapigest	Trypsin	Jacalin	Nucleobindin-2	400	414	NA	P80303	NA
YSAVSNTDLMDFK	P01161	HCD	N-Term(TMT6plex);M10(Oxidation);K13(TMT6plex);1Hex1HexNAc1	NA	1Hex1HexNAc1	2.38617	3	777.384	2330.14	655.673	1965.01	29702	29702	126.067	170622_Fusion_(LC2)_CG_Rat_Heart_TMT6plex_Jacalin_12ul_2h_ETD_HCD_subHCD_(1G)_1xT.mgf	170622_Fusion_(LC2)_CG_Rat_Heart_TMT6plex_Jacalin_12ul_2h_ETD_HCD.raw	170622_Fusion_(LC2)_CG_Rat_Heart_TMT6plex_Jacalin_12ul_2h_ETD_HCD_subHCD.msf	Heart	Rat	Rapigest	Trypsin	Jacalin	Cardiodilatin-related peptide (By similarity)	28	40	NA	P01160	NA
GFQDSGFTEGVIATTSPYDTETH	P08934	HCD	N-Term(TMT6plex);2Hex1HexNAc1	NA	2Hex1HexNAc1	3.7547	3	1140.51	3419.52	897.088	2689.25	28892	28892	125.85	170622_Fusion_(LC2)_CG_Rat_Pancreas_TMT6plex_Jacalin_12ul_2h_ETD_HCD_subHCD_(2G)_2xT.mgf	170622_Fusion_(LC2)_CG_Rat_Pancreas_TMT6plex_Jacalin_12ul_2h_ETD_HCD.raw	170622_Fusion_(LC2)_CG_Rat_Pancreas_TMT6plex_Jacalin_12ul_2h_ETD_HCD_subHCD.msf	Pancreas	Rat	Rapigest	Trypsin	Jacalin	Kininogen-1; Kininogen-1 light chain	557	579	NA	P01042	NA
YSAVSNTDLMDFK	P01161	HCD	N-Term(TMT6plex);M10(Oxidation);K13(TMT6plex);1Hex1HexNAc1	NA	1Hex1HexNAc1	2.78752	3	777.384	2330.14	655.673	1965	29608	29608	125.7	170622_Fusion_(LC2)_CG_Rat_Heart_TMT6plex_Jacalin_12ul_2h_ETD_HCD_subHCD_(1G)_1xT.mgf	170622_Fusion_(LC2)_CG_Rat_Heart_TMT6plex_Jacalin_12ul_2h_ETD_HCD.raw	170622_Fusion_(LC2)_CG_Rat_Heart_TMT6plex_Jacalin_12ul_2h_ETD_HCD_subHCD.msf	Heart	Rat	Rapigest	Trypsin	Jacalin	Cardiodilatin-related peptide (By similarity)	28	40	NA	P01160	NA
LDLSAETPVFPGNGDEQPLTENPR	P01194	HCD	N-Term(TMT6plex);1Hex1HexNAc1	NA	1Hex1HexNAc1	2.24857	3	1064.19	3190.55	942.477	2825.42	32483	32483	125.5	160722_Fusion_(LC2)_CG_Rat_Bratin_WT_T2_T9_T18_T19_trypsin_(Jul2016)_TMT_10plex_Jacalin_3h_HCD_ETD_high_pH_5_subHCD_(1G)_1xT.mgf	160722_Fusion_(LC2)_CG_Rat_Bratin_WT_T2_T9_T18_T19_trypsin_(Jul2016)_TMT_10plex_Jacalin_3h_HCD_ETD_high_pH_5.raw	160722_Fusion_(LC2)_CG_Rat_Bratin_WT_T2_T9_T18_T19_trypsin_(Jul2016)_TMT_10plex_Jacalin_3h_HCD_ETD_8xhigh_pH_8_subHCD-01.msf	Brain	Rat	Rapigest	Trypsin	Jacalin	NPP	52	75	NA	P01189	NA
FQQGIAPSGPAGELK	Q9JI85	HCD	N-Term(TMT6plex);K15(TMT6plex);1Hex1HexNAc1	NA	1Hex1HexNAc1	4.81682	3	775.087	2323.25	653.376	1958.11	28784	28784	125.417	170622_Fusion_(LC2)_CG_Rat_Pancreas_TMT6plex_Jacalin_12ul_2h_ETD_HCD_subHCD_(1G)_1xT.mgf	170622_Fusion_(LC2)_CG_Rat_Pancreas_TMT6plex_Jacalin_12ul_2h_ETD_HCD.raw	170622_Fusion_(LC2)_CG_Rat_Pancreas_TMT6plex_Jacalin_12ul_2h_ETD_HCD_subHCD.msf	Pancreas	Rat	Rapigest	Trypsin	Jacalin	Nucleobindin-2	401	415	NA	P80303	NA
FQQGIAPSGPAGELK	Q9JI85	HCD	N-Term(TMT6plex);K15(TMT6plex);1Hex1HexNAc1	NA	1Hex1HexNAc1	3.6545	2	1162.13	2323.25	979.56	1958.11	28780	28780	125.4	170622_Fusion_(LC2)_CG_Rat_Pancreas_TMT6plex_Jacalin_12ul_2h_ETD_HCD_subHCD_(1G)_1xT.mgf	170622_Fusion_(LC2)_CG_Rat_Pancreas_TMT6plex_Jacalin_12ul_2h_ETD_HCD.raw	170622_Fusion_(LC2)_CG_Rat_Pancreas_TMT6plex_Jacalin_12ul_2h_ETD_HCD_subHCD.msf	Pancreas	Rat	Rapigest	Trypsin	Jacalin	Nucleobindin-2	401	415	NA	P80303	NA
FQQGIAPSGPAGELK	Q9JI85	HCD	N-Term(TMT6plex);K15(TMT6plex);1Hex1HexNAc1	NA	1Hex1HexNAc1	4.93843	4	581.566	2323.24	490.283	1958.11	28742	28742	125.25	170622_Fusion_(LC2)_CG_Rat_Pancreas_TMT6plex_Jacalin_12ul_2h_ETD_HCD_subHCD_(1G)_1xT.mgf	170622_Fusion_(LC2)_CG_Rat_Pancreas_TMT6plex_Jacalin_12ul_2h_ETD_HCD.raw	170622_Fusion_(LC2)_CG_Rat_Pancreas_TMT6plex_Jacalin_12ul_2h_ETD_HCD_subHCD.msf	Pancreas	Rat	Rapigest	Trypsin	Jacalin	Nucleobindin-2	401	415	NA	P80303	NA
FQQGIAPSGPAGELK	Q9JI85	ETD	N-Term(TMT6plex);S8(Hex1HexNAc1);K15(TMT6plex)	S8(Hex1HexNAc1)	NA	4.37962	4	581.566	2323.24	ND	ND	28739	28742	125.233	170622_Fusion_(LC2)_CG_Rat_Pancreas_TMT6plex_Jacalin_12ul_2h_ETD_HCD_ETD - Copy.mgf	170622_Fusion_(LC2)_CG_Rat_Pancreas_TMT6plex_Jacalin_12ul_2h_ETD_HCD.raw	170622_Fusion_(LC2)_CG_Rat_Pancreas_TMT6plex_Jacalin_gr_ETD_T_Tn.msf	Pancreas	Rat	Rapigest	Trypsin	Jacalin	Nucleobindin-2	401	415	408	P80303	408
LISDFPEATSHK	P08934	HCD	N-Term(TMT6plex);K12(TMT6plex);1Hex1HexNAc1	NA	1Hex1HexNAc1	3.62408	3	723.385	2168.14	601.675	1803.01	28734	28734	125.217	170622_Fusion_(LC2)_CG_Rat_Pancreas_TMT6plex_Jacalin_12ul_2h_ETD_HCD_subHCD_(1G)_1xT.mgf	170622_Fusion_(LC2)_CG_Rat_Pancreas_TMT6plex_Jacalin_12ul_2h_ETD_HCD.raw	170622_Fusion_(LC2)_CG_Rat_Pancreas_TMT6plex_Jacalin_12ul_2h_ETD_HCD_subHCD.msf	Pancreas	Rat	Rapigest	Trypsin	Jacalin	Kininogen-1; Kininogen-1 light chain	597	608	NA	P01042	NA
LISDFPEATSHK	P08934	ETD	N-Term(TMT6plex);S10(Hex1HexNAc1);K12(TMT6plex)	S10(Hex1HexNAc1)	NA	1.99454	3	723.385	2168.14	ND	ND	28730	28734	125.2	170622_Fusion_(LC2)_CG_Rat_Pancreas_TMT6plex_Jacalin_12ul_2h_ETD_HCD_ETD - Copy.mgf	170622_Fusion_(LC2)_CG_Rat_Pancreas_TMT6plex_Jacalin_12ul_2h_ETD_HCD.raw	170622_Fusion_(LC2)_CG_Rat_Pancreas_TMT6plex_Jacalin_gr_ETD_T_Tn.msf	Pancreas	Rat	Rapigest	Trypsin	Jacalin	Kininogen-1; Kininogen-1 light chain	597	608	606	P01042	611
GPTGPDVEDAADETPDVDPELLR	Q9QXU9	HCD	N-Term(TMT6plex);1Hex1HexNAc1	NA	1Hex1HexNAc1	4.19675	3	1001.47	3002.41	879.763	2637.28	33334	33334	125.05	160722_Fusion_(LC2)_CG_Rat_Bratin_WT_T2_T9_T18_T19_trypsin_(Jul2016)_TMT_10plex_Jacalin_3h_HCD_ETD_high_pH_1_subHCD_(1G)_1xT.mgf	160722_Fusion_(LC2)_CG_Rat_Bratin_WT_T2_T9_T18_T19_trypsin_(Jul2016)_TMT_10plex_Jacalin_3h_HCD_ETD_high_pH_1.raw	160722_Fusion_(LC2)_CG_Rat_Bratin_WT_T2_T9_T18_T19_trypsin_(Jul2016)_TMT_10plex_Jacalin_3h_HCD_ETD_8xhigh_pH_8_subHCD-01.msf	Brain	Rat	Rapigest	Trypsin	Jacalin	ProSAAS	174	196	NA	Q9UHG2	NA
FQQGIAPSGPAGELK	Q9JI85	HCD	N-Term(TMT6plex);K15(TMT6plex);1Hex1HexNAc1	NA	1Hex1HexNAc1	3.7963	2	1162.13	2323.24	979.56	1958.11	28690	28690	125.033	170622_Fusion_(LC2)_CG_Rat_Pancreas_TMT6plex_Jacalin_12ul_2h_ETD_HCD_subHCD_(1G)_1xT.mgf	170622_Fusion_(LC2)_CG_Rat_Pancreas_TMT6plex_Jacalin_12ul_2h_ETD_HCD.raw	170622_Fusion_(LC2)_CG_Rat_Pancreas_TMT6plex_Jacalin_12ul_2h_ETD_HCD_subHCD.msf	Pancreas	Rat	Rapigest	Trypsin	Jacalin	Nucleobindin-2	401	415	NA	P80303	NA
FQQGIAPSGPAGELK	Q9JI85	HCD	N-Term(TMT6plex);K15(TMT6plex);1Hex1HexNAc1	NA	1Hex1HexNAc1	5.62608	3	775.087	2323.25	653.376	1958.11	28682	28682	125	170622_Fusion_(LC2)_CG_Rat_Pancreas_TMT6plex_Jacalin_12ul_2h_ETD_HCD_subHCD_(1G)_1xT.mgf	170622_Fusion_(LC2)_CG_Rat_Pancreas_TMT6plex_Jacalin_12ul_2h_ETD_HCD.raw	170622_Fusion_(LC2)_CG_Rat_Pancreas_TMT6plex_Jacalin_12ul_2h_ETD_HCD_subHCD.msf	Pancreas	Rat	Rapigest	Trypsin	Jacalin	Nucleobindin-2	401	415	NA	P80303	NA
FQQGIAPSGPAGELK	Q9JI85	ETD	N-Term(TMT6plex);S8(Hex1HexNAc1);K15(TMT6plex)	S8(Hex1HexNAc1)	NA	5.21359	3	775.087	2323.25	ND	ND	28679	28784	124.983	170622_Fusion_(LC2)_CG_Rat_Pancreas_TMT6plex_Jacalin_12ul_2h_ETD_HCD_ETD - Copy.mgf	170622_Fusion_(LC2)_CG_Rat_Pancreas_TMT6plex_Jacalin_12ul_2h_ETD_HCD.raw	170622_Fusion_(LC2)_CG_Rat_Pancreas_TMT6plex_Jacalin_gr_ETD_T_Tn.msf	Pancreas	Rat	Rapigest	Trypsin	Jacalin	Nucleobindin-2	401	415	408	P80303	408
GPTGPDVEDAADETPDVDPELLR	Q9QXU9	HCD	N-Term(TMT6plex);1Hex1HexNAc1	NA	1Hex1HexNAc1	5.24639	3	1001.47	3002.41	879.764	2637.28	33218	33218	124.567	160722_Fusion_(LC2)_CG_Rat_Bratin_WT_T2_T9_T18_T19_trypsin_(Jul2016)_TMT_10plex_Jacalin_3h_HCD_ETD_high_pH_1_subHCD_(1G)_1xT.mgf	160722_Fusion_(LC2)_CG_Rat_Bratin_WT_T2_T9_T18_T19_trypsin_(Jul2016)_TMT_10plex_Jacalin_3h_HCD_ETD_high_pH_1.raw	160722_Fusion_(LC2)_CG_Rat_Bratin_WT_T2_T9_T18_T19_trypsin_(Jul2016)_TMT_10plex_Jacalin_3h_HCD_ETD_8xhigh_pH_8_subHCD-01.msf	Brain	Rat	Rapigest	Trypsin	Jacalin	ProSAAS	174	196	NA	Q9UHG2	NA
LISDFPEATSHK	P08934	HCD	N-Term(TMT6plex);K12(TMT6plex);1Hex1HexNAc1	NA	1Hex1HexNAc1	4.37482	3	723.384	2168.14	601.673	1803.01	28518	28518	124.383	170622_Fusion_(LC2)_CG_Rat_Pancreas_TMT6plex_Jacalin_12ul_2h_ETD_HCD_subHCD_(1G)_1xT.mgf	170622_Fusion_(LC2)_CG_Rat_Pancreas_TMT6plex_Jacalin_12ul_2h_ETD_HCD.raw	170622_Fusion_(LC2)_CG_Rat_Pancreas_TMT6plex_Jacalin_12ul_2h_ETD_HCD_subHCD.msf	Pancreas	Rat	Rapigest	Trypsin	Jacalin	Kininogen-1; Kininogen-1 light chain	597	608	NA	P01042	NA
LISDFPEATSHK	P08934	ETD	N-Term(TMT6plex);S3(Hex1HexNAc1);K12(TMT6plex)	S3(Hex1HexNAc1)	NA	3.1256	3	723.384	2168.14	ND	ND	28515	28518	124.35	170622_Fusion_(LC2)_CG_Rat_Pancreas_TMT6plex_Jacalin_12ul_2h_ETD_HCD_ETD - Copy.mgf	170622_Fusion_(LC2)_CG_Rat_Pancreas_TMT6plex_Jacalin_12ul_2h_ETD_HCD.raw	170622_Fusion_(LC2)_CG_Rat_Pancreas_TMT6plex_Jacalin_gr_ETD_T_Tn.msf	Pancreas	Rat	Rapigest	Trypsin	Jacalin	Kininogen-1; Kininogen-1 light chain	597	608	599	P01042	604
FQQGIAPSGPAGELK	Q9JI85	ETD	N-Term(TMT6plex);S8(Hex1HexNAc1);K15(TMT6plex)	S8(Hex1HexNAc1)	NA	4.46517	3	775.087	2323.25	ND	ND	29231	29233	124.283	170622_Fusion_(LC2)_CG_Rat_Heart_TMT6plex_Jacalin_12ul_2h_ETD_HCD_ETD - Copy.mgf	170622_Fusion_(LC2)_CG_Rat_Heart_TMT6plex_Jacalin_12ul_2h_ETD_HCD.raw	170622_Fusion_(LC2)_CG_Rat_Heart_TMT6plex_Jacalin_gr_ETD_T_Tn.msf	Heart	Rat	Rapigest	Trypsin	Jacalin	Nucleobindin-2	401	415	408	P80303	408
FQQGIAPSGPAGELK	Q9JI85	HCD	N-Term(TMT6plex);K15(TMT6plex);1Hex1HexNAc1	NA	1Hex1HexNAc1	4.12345	3	775.087	2323.25	653.376	1958.11	29233	29233	124.283	170622_Fusion_(LC2)_CG_Rat_Heart_TMT6plex_Jacalin_12ul_2h_ETD_HCD_subHCD_(1G)_1xT.mgf	170622_Fusion_(LC2)_CG_Rat_Heart_TMT6plex_Jacalin_12ul_2h_ETD_HCD.raw	170622_Fusion_(LC2)_CG_Rat_Heart_TMT6plex_Jacalin_12ul_2h_ETD_HCD_subHCD.msf	Heart	Rat	Rapigest	Trypsin	Jacalin	Nucleobindin-2	401	415	NA	P80303	NA
FQQGIAPSGPAGELK	Q9JI85	HCD	N-Term(TMT6plex);K15(TMT6plex);1Hex1HexNAc1	NA	1Hex1HexNAc1	2.95376	2	1162.13	2323.24	979.559	1958.11	29142	29142	123.933	170622_Fusion_(LC2)_CG_Rat_Heart_TMT6plex_Jacalin_12ul_2h_ETD_HCD_subHCD_(1G)_1xT.mgf	170622_Fusion_(LC2)_CG_Rat_Heart_TMT6plex_Jacalin_12ul_2h_ETD_HCD.raw	170622_Fusion_(LC2)_CG_Rat_Heart_TMT6plex_Jacalin_12ul_2h_ETD_HCD_subHCD.msf	Heart	Rat	Rapigest	Trypsin	Jacalin	Nucleobindin-2	401	415	NA	P80303	NA
FQQGIAPSGPAGELK	Q9JI85	HCD	N-Term(TMT6plex);K15(TMT6plex);1Hex1HexNAc1	NA	1Hex1HexNAc1	4.26945	3	775.087	2323.25	653.376	1958.11	29135	29135	123.917	170622_Fusion_(LC2)_CG_Rat_Heart_TMT6plex_Jacalin_12ul_2h_ETD_HCD_subHCD_(1G)_1xT.mgf	170622_Fusion_(LC2)_CG_Rat_Heart_TMT6plex_Jacalin_12ul_2h_ETD_HCD.raw	170622_Fusion_(LC2)_CG_Rat_Heart_TMT6plex_Jacalin_12ul_2h_ETD_HCD_subHCD.msf	Heart	Rat	Rapigest	Trypsin	Jacalin	Nucleobindin-2	401	415	NA	P80303	NA
GFFYTPK	P01322	HCD	N-Term(TMT6plex);K7(TMT6plex);1Hex1HexNAc1	NA	1Hex1HexNAc1	1.99137	2	841.951	1682.89	659.384	1317.76	28404	28404	123.917	170622_Fusion_(LC2)_CG_Rat_Pancreas_TMT6plex_Jacalin_12ul_2h_ETD_HCD_subHCD_(1G)_1xT.mgf	170622_Fusion_(LC2)_CG_Rat_Pancreas_TMT6plex_Jacalin_12ul_2h_ETD_HCD.raw	170622_Fusion_(LC2)_CG_Rat_Pancreas_TMT6plex_Jacalin_12ul_2h_ETD_HCD_subHCD.msf	Pancreas	Rat	Rapigest	Trypsin	Jacalin	Insulin B chain	47	53	NA	P01308	NA
FQQGIAPSGPAGELK	Q9JI85	ETD	N-Term(TMT6plex);S8(Hex1HexNAc1);K15(TMT6plex)	S8(Hex1HexNAc1)	NA	4.79229	3	775.087	2323.25	ND	ND	29131	29135	123.9	170622_Fusion_(LC2)_CG_Rat_Heart_TMT6plex_Jacalin_12ul_2h_ETD_HCD_ETD - Copy.mgf	170622_Fusion_(LC2)_CG_Rat_Heart_TMT6plex_Jacalin_12ul_2h_ETD_HCD.raw	170622_Fusion_(LC2)_CG_Rat_Heart_TMT6plex_Jacalin_gr_ETD_T_Tn.msf	Heart	Rat	Rapigest	Trypsin	Jacalin	Nucleobindin-2	401	415	408	P80303	408
ASDPPLAPDDDPDAPAAQLAR	Q9QXU9	HCD	N-Term(TMT6plex);1Hex1HexNAc1	NA	1Hex1HexNAc1	2.22527	3	899.771	2697.3	778.06	2332.17	33043	33043	123.85	160722_Fusion_(LC2)_CG_Rat_Bratin_WT_T2_T9_T18_T19_trypsin_(Jul2016)_TMT_10plex_Jacalin_3h_HCD_ETD_high_pH_1_subHCD_(1G)_1xT.mgf	160722_Fusion_(LC2)_CG_Rat_Bratin_WT_T2_T9_T18_T19_trypsin_(Jul2016)_TMT_10plex_Jacalin_3h_HCD_ETD_high_pH_1.raw	160722_Fusion_(LC2)_CG_Rat_Bratin_WT_T2_T9_T18_T19_trypsin_(Jul2016)_TMT_10plex_Jacalin_3h_HCD_ETD_8xhigh_pH_8_subHCD-01.msf	Brain	Rat	Rapigest	Trypsin	Jacalin	ProSAAS	118	138	NA	Q9UHG2	NA
GFFYTPK	P01322	HCD	N-Term(TMT6plex);K7(TMT6plex);1Hex1HexNAc1	NA	1Hex1HexNAc1	2.02066	3	561.636	1682.89	439.925	1317.76	28340	28340	123.667	170622_Fusion_(LC2)_CG_Rat_Pancreas_TMT6plex_Jacalin_12ul_2h_ETD_HCD_subHCD_(1G)_1xT.mgf	170622_Fusion_(LC2)_CG_Rat_Pancreas_TMT6plex_Jacalin_12ul_2h_ETD_HCD.raw	170622_Fusion_(LC2)_CG_Rat_Pancreas_TMT6plex_Jacalin_12ul_2h_ETD_HCD_subHCD.msf	Pancreas	Rat	Rapigest	Trypsin	Jacalin	Insulin B chain	47	53	NA	P01308	NA
GFFYTPK	P01322	HCD	N-Term(TMT6plex);K7(TMT6plex);1Hex1HexNAc1	NA	1Hex1HexNAc1	1.87631	2	841.951	1682.89	659.385	1317.76	28307	28307	123.533	170622_Fusion_(LC2)_CG_Rat_Pancreas_TMT6plex_Jacalin_12ul_2h_ETD_HCD_subHCD_(1G)_1xT.mgf	170622_Fusion_(LC2)_CG_Rat_Pancreas_TMT6plex_Jacalin_12ul_2h_ETD_HCD.raw	170622_Fusion_(LC2)_CG_Rat_Pancreas_TMT6plex_Jacalin_12ul_2h_ETD_HCD_subHCD.msf	Pancreas	Rat	Rapigest	Trypsin	Jacalin	Insulin B chain	47	53	NA	P01308	NA
LISDFPEATSHK	P08934	HCD	N-Term(TMT6plex);K12(TMT6plex);1Hex1HexNAc1	NA	1Hex1HexNAc1	4.32244	3	723.384	2168.14	601.674	1803.01	28928	28928	123.15	170622_Fusion_(LC2)_CG_Rat_Heart_TMT6plex_Jacalin_12ul_2h_ETD_HCD_subHCD_(1G)_1xT.mgf	170622_Fusion_(LC2)_CG_Rat_Heart_TMT6plex_Jacalin_12ul_2h_ETD_HCD.raw	170622_Fusion_(LC2)_CG_Rat_Heart_TMT6plex_Jacalin_12ul_2h_ETD_HCD_subHCD.msf	Heart	Rat	Rapigest	Trypsin	Jacalin	Kininogen-1; Kininogen-1 light chain	597	608	NA	P01042	NA
LISDFPEATSHK	P08934	ETD	N-Term(TMT6plex);S3(Hex1HexNAc1);K12(TMT6plex)	S3(Hex1HexNAc1)	NA	2.69569	3	723.384	2168.14	ND	ND	28927	28928	123.133	170622_Fusion_(LC2)_CG_Rat_Heart_TMT6plex_Jacalin_12ul_2h_ETD_HCD_ETD - Copy.mgf	170622_Fusion_(LC2)_CG_Rat_Heart_TMT6plex_Jacalin_12ul_2h_ETD_HCD.raw	170622_Fusion_(LC2)_CG_Rat_Heart_TMT6plex_Jacalin_gr_ETD_T_Tn.msf	Heart	Rat	Rapigest	Trypsin	Jacalin	Kininogen-1; Kininogen-1 light chain	597	608	599	P01042	604
FQQGIAPSGPAGELK	Q9JI85	HCD	N-Term(TMT6plex);K15(TMT6plex);1HexNAc;1Hex1HexNAc1	NA	1HexNAc;1Hex1HexNAc1	3.42519	3	842.78	2526.33	653.376	1958.11	28179	28179	123.017	170622_Fusion_(LC2)_CG_Rat_Pancreas_TMT6plex_Jacalin_12ul_2h_ETD_HCD_subHCD_(2G)_1xTn_1xT.mgf	170622_Fusion_(LC2)_CG_Rat_Pancreas_TMT6plex_Jacalin_12ul_2h_ETD_HCD.raw	170622_Fusion_(LC2)_CG_Rat_Pancreas_TMT6plex_Jacalin_12ul_2h_ETD_HCD_subHCD.msf	Pancreas	Rat	Rapigest	Trypsin	Jacalin	Nucleobindin-2	401	415	NA	P80303	NA
LISDFPEATSHK	P08934	HCD	N-Term(TMT6plex);K12(TMT6plex);1Hex1HexNAc1	NA	1Hex1HexNAc1	3.97508	3	723.385	2168.14	601.674	1803.01	28831	28831	122.783	170622_Fusion_(LC2)_CG_Rat_Heart_TMT6plex_Jacalin_12ul_2h_ETD_HCD_subHCD_(1G)_1xT.mgf	170622_Fusion_(LC2)_CG_Rat_Heart_TMT6plex_Jacalin_12ul_2h_ETD_HCD.raw	170622_Fusion_(LC2)_CG_Rat_Heart_TMT6plex_Jacalin_12ul_2h_ETD_HCD_subHCD.msf	Heart	Rat	Rapigest	Trypsin	Jacalin	Kininogen-1; Kininogen-1 light chain	597	608	NA	P01042	NA
LISDFPEATSHK	P08934	ETD	N-Term(TMT6plex);S3(Hex1HexNAc1);K12(TMT6plex)	S3(Hex1HexNAc1)	NA	3.15445	3	723.385	2168.14	ND	ND	28827	28831	122.767	170622_Fusion_(LC2)_CG_Rat_Heart_TMT6plex_Jacalin_12ul_2h_ETD_HCD_ETD - Copy.mgf	170622_Fusion_(LC2)_CG_Rat_Heart_TMT6plex_Jacalin_12ul_2h_ETD_HCD.raw	170622_Fusion_(LC2)_CG_Rat_Heart_TMT6plex_Jacalin_gr_ETD_T_Tn.msf	Heart	Rat	Rapigest	Trypsin	Jacalin	Kininogen-1; Kininogen-1 light chain	597	608	599	P01042	604
TLNPPLAQPAVISR	P08934	HCD	N-Term(TMT6plex);1Hex1HexNAc1	NA	1Hex1HexNAc1	4.38093	3	691.055	2071.15	569.344	1706.02	27827	27827	121.55	170622_Fusion_(LC2)_CG_Rat_Pancreas_TMT6plex_Jacalin_12ul_2h_ETD_HCD_subHCD_(1G)_1xT.mgf	170622_Fusion_(LC2)_CG_Rat_Pancreas_TMT6plex_Jacalin_12ul_2h_ETD_HCD.raw	170622_Fusion_(LC2)_CG_Rat_Pancreas_TMT6plex_Jacalin_12ul_2h_ETD_HCD_subHCD.msf	Pancreas	Rat	Rapigest	Trypsin	Jacalin	Kininogen-1; Kininogen-1 light chain	543	556	NA	P01042	NA
KFQQGIAPSGPAGELK	Q9JI85	HCD	N-Term(TMT6plex);K1(TMT6plex);K16(TMT6plex);1Hex1HexNAc1	NA	1Hex1HexNAc1	2.34219	3	894.172	2680.5	772.462	2315.37	27473	27473	120.067	170622_Fusion_(LC2)_CG_Rat_Pancreas_TMT6plex_Jacalin_12ul_2h_ETD_HCD_subHCD_(1G)_1xT.mgf	170622_Fusion_(LC2)_CG_Rat_Pancreas_TMT6plex_Jacalin_12ul_2h_ETD_HCD.raw	170622_Fusion_(LC2)_CG_Rat_Pancreas_TMT6plex_Jacalin_12ul_2h_ETD_HCD_subHCD.msf	Pancreas	Rat	Rapigest	Trypsin	Jacalin	Nucleobindin-2	400	415	NA	P80303	NA
TEGFTLNPPLAQPAVISR	P08934	HCD	N-Term(TMT6plex);1Hex1HexNAc1	NA	1Hex1HexNAc1	3.78349	3	835.782	2505.33	714.071	2140.2	30404	30404	119.55	160722_Fusion_(LC2)_CG_Rat_Bratin_WT_T2_T9_T18_T19_trypsin_(Jul2016)_TMT_10plex_Jacalin_3h_HCD_ETD_high_pH_6_subHCD_(1G)_1xT.mgf	160722_Fusion_(LC2)_CG_Rat_Bratin_WT_T2_T9_T18_T19_trypsin_(Jul2016)_TMT_10plex_Jacalin_3h_HCD_ETD_high_pH_6.raw	160722_Fusion_(LC2)_CG_Rat_Bratin_WT_T2_T9_T18_T19_trypsin_(Jul2016)_TMT_10plex_Jacalin_3h_HCD_ETD_8xhigh_pH_8_subHCD-01.msf	Brain	Rat	Rapigest	Trypsin	Jacalin	Kininogen-1; Kininogen-1 light chain	539	556	NA	P01042	NA
SQTPLVTLFK	P01194	ETD	N-Term(TMT6plex); T3(Hex(1)HexNAc(1)); K10(TMT6plex)	T3(Hex(1)HexNAc(1))	NA	2.12609	3	653.044	1957.12	ND	ND	25406	25407	119.433	160722_Fusion_(LC2)_CG_Rat_Bratin_WT_T2_T9_T18_T19_trypsin_(Jul2016)_TMT_10plex_Jacalin_3h_HCD_ETD_high_pH_8(ETD)TMT_gr.mgf	160722_Fusion_(LC2)_CG_Rat_Bratin_WT_T2_T9_T18_T19_trypsin_(Jul2016)_TMT_10plex_Jacalin_3h_HCD_ETD_high_pH_8.raw	160722_Fusion_(LC2)_CG_Rat_Bratin_WT_T2_T9_T18_T19_trypsin_(Jul2016)_TMT_10plex_Jacalin_3h_HCD_ETD_8xhigh_pH(ETD)TMT_gr.msf	Brain	Rat	Rapigest	Trypsin	Jacalin	Lipotropin beta; Beta-endorphin	214	223	216	P01189	248
TEGFTLNPPLAQPAVISR	P08934	HCD	N-Term(TMT6plex);1Hex1HexNAc1	NA	1Hex1HexNAc1	4.33903	2	1253.17	2505.33	1070.6	2140.2	30332	30332	119.283	160722_Fusion_(LC2)_CG_Rat_Bratin_WT_T2_T9_T18_T19_trypsin_(Jul2016)_TMT_10plex_Jacalin_3h_HCD_ETD_high_pH_6_subHCD_(1G)_1xT.mgf	160722_Fusion_(LC2)_CG_Rat_Bratin_WT_T2_T9_T18_T19_trypsin_(Jul2016)_TMT_10plex_Jacalin_3h_HCD_ETD_high_pH_6.raw	160722_Fusion_(LC2)_CG_Rat_Bratin_WT_T2_T9_T18_T19_trypsin_(Jul2016)_TMT_10plex_Jacalin_3h_HCD_ETD_8xhigh_pH_8_subHCD-01.msf	Brain	Rat	Rapigest	Trypsin	Jacalin	Kininogen-1; Kininogen-1 light chain	539	556	NA	P01042	NA
TEGFTLNPPLAQPAVISR	P08934	HCD	N-Term(TMT6plex);1Hex1HexNAc1	NA	1Hex1HexNAc1	4.65947	3	835.782	2505.33	714.072	2140.2	30299	30299	119.167	160722_Fusion_(LC2)_CG_Rat_Bratin_WT_T2_T9_T18_T19_trypsin_(Jul2016)_TMT_10plex_Jacalin_3h_HCD_ETD_high_pH_6_subHCD_(1G)_1xT.mgf	160722_Fusion_(LC2)_CG_Rat_Bratin_WT_T2_T9_T18_T19_trypsin_(Jul2016)_TMT_10plex_Jacalin_3h_HCD_ETD_high_pH_6.raw	160722_Fusion_(LC2)_CG_Rat_Bratin_WT_T2_T9_T18_T19_trypsin_(Jul2016)_TMT_10plex_Jacalin_3h_HCD_ETD_8xhigh_pH_8_subHCD-01.msf	Brain	Rat	Rapigest	Trypsin	Jacalin	Kininogen-1; Kininogen-1 light chain	539	556	NA	P01042	NA
TEGFTLNPPLAQPAVISR	P08934	ETD	N-Term(TMT6plex); T5(Hex(1)HexNAc(1))	T5(Hex(1)HexNAc(1))	NA	2.32313	3	835.782	2505.33	ND	ND	30297	30299	119.15	160722_Fusion_(LC2)_CG_Rat_Bratin_WT_T2_T9_T18_T19_trypsin_(Jul2016)_TMT_10plex_Jacalin_3h_HCD_ETD_high_pH_6(ETD)TMT_gr.mgf	160722_Fusion_(LC2)_CG_Rat_Bratin_WT_T2_T9_T18_T19_trypsin_(Jul2016)_TMT_10plex_Jacalin_3h_HCD_ETD_high_pH_6.raw	160722_Fusion_(LC2)_CG_Rat_Bratin_WT_T2_T9_T18_T19_trypsin_(Jul2016)_TMT_10plex_Jacalin_3h_HCD_ETD_8xhigh_pH(ETD)TMT_gr.msf	Brain	Rat	Rapigest	Trypsin	Jacalin	Kininogen-1; Kininogen-1 light chain	539	556	543	P01042	546
TEGFTLNPPLAQPAVISR	P08934	HCD	N-Term(TMT6plex);1Hex1HexNAc1	NA	1Hex1HexNAc1	3.93956	2	1253.17	2505.33	1070.6	2140.2	30230	30230	118.9	160722_Fusion_(LC2)_CG_Rat_Bratin_WT_T2_T9_T18_T19_trypsin_(Jul2016)_TMT_10plex_Jacalin_3h_HCD_ETD_high_pH_6_subHCD_(1G)_1xT.mgf	160722_Fusion_(LC2)_CG_Rat_Bratin_WT_T2_T9_T18_T19_trypsin_(Jul2016)_TMT_10plex_Jacalin_3h_HCD_ETD_high_pH_6.raw	160722_Fusion_(LC2)_CG_Rat_Bratin_WT_T2_T9_T18_T19_trypsin_(Jul2016)_TMT_10plex_Jacalin_3h_HCD_ETD_8xhigh_pH_8_subHCD-01.msf	Brain	Rat	Rapigest	Trypsin	Jacalin	Kininogen-1; Kininogen-1 light chain	539	556	NA	P01042	NA
TEGFTLNPPLAQPAVISR	P08934	HCD	N-Term(TMT6plex);1Hex1HexNAc1	NA	1Hex1HexNAc1	2.6568	3	835.782	2505.33	714.072	2140.2	30584	30584	118.9	160722_Fusion_(LC2)_CG_Rat_Bratin_WT_T2_T9_T18_T19_trypsin_(Jul2016)_TMT_10plex_Jacalin_3h_HCD_ETD_high_pH_5_subHCD_(1G)_1xT.mgf	160722_Fusion_(LC2)_CG_Rat_Bratin_WT_T2_T9_T18_T19_trypsin_(Jul2016)_TMT_10plex_Jacalin_3h_HCD_ETD_high_pH_5.raw	160722_Fusion_(LC2)_CG_Rat_Bratin_WT_T2_T9_T18_T19_trypsin_(Jul2016)_TMT_10plex_Jacalin_3h_HCD_ETD_8xhigh_pH_8_subHCD-01.msf	Brain	Rat	Rapigest	Trypsin	Jacalin	Kininogen-1; Kininogen-1 light chain	539	556	NA	P01042	NA
TEGFTLNPPLAQPAVISR	P08934	HCD	N-Term(TMT6plex);1Hex1HexNAc1	NA	1Hex1HexNAc1	5.55533	3	835.782	2505.33	714.071	2140.2	30195	30195	118.75	160722_Fusion_(LC2)_CG_Rat_Bratin_WT_T2_T9_T18_T19_trypsin_(Jul2016)_TMT_10plex_Jacalin_3h_HCD_ETD_high_pH_6_subHCD_(1G)_1xT.mgf	160722_Fusion_(LC2)_CG_Rat_Bratin_WT_T2_T9_T18_T19_trypsin_(Jul2016)_TMT_10plex_Jacalin_3h_HCD_ETD_high_pH_6.raw	160722_Fusion_(LC2)_CG_Rat_Bratin_WT_T2_T9_T18_T19_trypsin_(Jul2016)_TMT_10plex_Jacalin_3h_HCD_ETD_8xhigh_pH_8_subHCD-01.msf	Brain	Rat	Rapigest	Trypsin	Jacalin	Kininogen-1; Kininogen-1 light chain	539	556	NA	P01042	NA
SQTPLVTLFK	P01194	HCD	N-Term(TMT6plex);K10(TMT6plex);2Hex1HexNAc1	NA	2Hex1HexNAc1	2.21478	3	774.753	2322.24	531.331	1591.98	28056	28056	118.483	160722_Fusion_(LC2)_CG_Rat_Bratin_WT_T2_T9_T18_T19_trypsin_(Jul2016)_TMT_10plex_Jacalin_3h_HCD_ETD_high_pH_7_subHCD_(2G)_2xT.mgf	160722_Fusion_(LC2)_CG_Rat_Bratin_WT_T2_T9_T18_T19_trypsin_(Jul2016)_TMT_10plex_Jacalin_3h_HCD_ETD_high_pH_7.raw	160722_Fusion_(LC2)_CG_Rat_Bratin_WT_T2_T9_T18_T19_trypsin_(Jul2016)_TMT_10plex_Jacalin_3h_HCD_ETD_8xhigh_pH_8_subHCD-01.msf	Brain	Rat	Rapigest	Trypsin	Jacalin	Lipotropin beta; Beta-endorphin	214	223	NA	P01189	NA
SQTPLVTLFK	P01194	HCD	N-Term(TMT6plex);K10(TMT6plex);1HexNAc	NA	1HexNAc	2.63833	2	898.036	1795.06	796.496	1591.99	25169	25169	118.4	160722_Fusion_(LC2)_CG_Rat_Bratin_WT_T2_T9_T18_T19_trypsin_(Jul2016)_TMT_10plex_Jacalin_3h_HCD_ETD_high_pH_8_subHCD_(1G)_1xTn.mgf	160722_Fusion_(LC2)_CG_Rat_Bratin_WT_T2_T9_T18_T19_trypsin_(Jul2016)_TMT_10plex_Jacalin_3h_HCD_ETD_high_pH_8.raw	160722_Fusion_(LC2)_CG_Rat_Bratin_WT_T2_T9_T18_T19_trypsin_(Jul2016)_TMT_10plex_Jacalin_3h_HCD_ETD_8xhigh_pH_8_subHCD-01.msf	Brain	Rat	Rapigest	Trypsin	Jacalin	Lipotropin beta; Beta-endorphin	214	223	NA	P01189	NA
TEGFTLNPPLAQPAVISR	P08934	HCD	N-Term(TMT6plex);1Hex1HexNAc1	NA	1Hex1HexNAc1	2.72754	3	835.782	2505.33	714.072	2140.2	30097	30097	118.4	160722_Fusion_(LC2)_CG_Rat_Bratin_WT_T2_T9_T18_T19_trypsin_(Jul2016)_TMT_10plex_Jacalin_3h_HCD_ETD_high_pH_6_subHCD_(1G)_1xT.mgf	160722_Fusion_(LC2)_CG_Rat_Bratin_WT_T2_T9_T18_T19_trypsin_(Jul2016)_TMT_10plex_Jacalin_3h_HCD_ETD_high_pH_6.raw	160722_Fusion_(LC2)_CG_Rat_Bratin_WT_T2_T9_T18_T19_trypsin_(Jul2016)_TMT_10plex_Jacalin_3h_HCD_ETD_8xhigh_pH_8_subHCD-01.msf	Brain	Rat	Rapigest	Trypsin	Jacalin	Kininogen-1; Kininogen-1 light chain	539	556	NA	P01042	NA
SQTPLVTLFK	P01194	HCD	N-Term(TMT6plex);K10(TMT6plex);2Hex1HexNAc1	NA	2Hex1HexNAc1	2.3525	3	774.753	2322.24	531.332	1591.98	27939	27939	118.033	160722_Fusion_(LC2)_CG_Rat_Bratin_WT_T2_T9_T18_T19_trypsin_(Jul2016)_TMT_10plex_Jacalin_3h_HCD_ETD_high_pH_7_subHCD_(2G)_2xT.mgf	160722_Fusion_(LC2)_CG_Rat_Bratin_WT_T2_T9_T18_T19_trypsin_(Jul2016)_TMT_10plex_Jacalin_3h_HCD_ETD_high_pH_7.raw	160722_Fusion_(LC2)_CG_Rat_Bratin_WT_T2_T9_T18_T19_trypsin_(Jul2016)_TMT_10plex_Jacalin_3h_HCD_ETD_8xhigh_pH_8_subHCD-01.msf	Brain	Rat	Rapigest	Trypsin	Jacalin	Lipotropin beta; Beta-endorphin	214	223	NA	P01189	NA
SQTPLVTLFK	P01194	ETD	N-Term(TMT6plex); T3(Hex(1)HexNAc(1)); T7(Hex(1)HexNAc(1)); K10(TMT6plex)	T3(Hex(1)HexNAc(1));T7(Hex(1)HexNAc(1))	NA	2.47169	3	774.753	2322.24	ND	ND	27936	27939	118.017	160722_Fusion_(LC2)_CG_Rat_Bratin_WT_T2_T9_T18_T19_trypsin_(Jul2016)_TMT_10plex_Jacalin_3h_HCD_ETD_high_pH_7(ETD)TMT_gr.mgf	160722_Fusion_(LC2)_CG_Rat_Bratin_WT_T2_T9_T18_T19_trypsin_(Jul2016)_TMT_10plex_Jacalin_3h_HCD_ETD_high_pH_7.raw	160722_Fusion_(LC2)_CG_Rat_Bratin_WT_T2_T9_T18_T19_trypsin_(Jul2016)_TMT_10plex_Jacalin_3h_HCD_ETD_8xhigh_pH(ETD)TMT_gr.msf	Brain	Rat	Rapigest	Trypsin	Jacalin	Lipotropin beta; Beta-endorphin	214	223	216;220	P01189	248;252
KFQQGIAPSGPAGELK	Q9JI85	HCD	N-Term(TMT6plex);K1(TMT6plex);K16(TMT6plex);1Hex1HexNAc1	NA	1Hex1HexNAc1	3.86639	3	894.172	2680.5	772.462	2315.37	26748	26748	117.15	170622_Fusion_(LC2)_CG_Rat_Pancreas_TMT6plex_Jacalin_12ul_2h_ETD_HCD_subHCD_(1G)_1xT.mgf	170622_Fusion_(LC2)_CG_Rat_Pancreas_TMT6plex_Jacalin_12ul_2h_ETD_HCD.raw	170622_Fusion_(LC2)_CG_Rat_Pancreas_TMT6plex_Jacalin_12ul_2h_ETD_HCD_subHCD.msf	Pancreas	Rat	Rapigest	Trypsin	Jacalin	Nucleobindin-2	400	415	NA	P80303	NA
KFQQGIAPSGPAGELK	Q9JI85	HCD	N-Term(TMT6plex);K1(TMT6plex);K16(TMT6plex);1Hex1HexNAc1	NA	1Hex1HexNAc1	3.03205	4	670.881	2680.5	579.598	2315.37	26749	26749	117.15	170622_Fusion_(LC2)_CG_Rat_Pancreas_TMT6plex_Jacalin_12ul_2h_ETD_HCD_subHCD_(1G)_1xT.mgf	170622_Fusion_(LC2)_CG_Rat_Pancreas_TMT6plex_Jacalin_12ul_2h_ETD_HCD.raw	170622_Fusion_(LC2)_CG_Rat_Pancreas_TMT6plex_Jacalin_12ul_2h_ETD_HCD_subHCD.msf	Pancreas	Rat	Rapigest	Trypsin	Jacalin	Nucleobindin-2	400	415	NA	P80303	NA
KFQQGIAPSGPAGELK	Q9JI85	ETD	N-Term(TMT6plex);K1(TMT6plex);S9(Hex1HexNAc1);K16(TMT6plex)	S9(Hex1HexNAc1)	NA	2.64428	4	670.881	2680.5	ND	ND	26746	26749	117.133	170622_Fusion_(LC2)_CG_Rat_Pancreas_TMT6plex_Jacalin_12ul_2h_ETD_HCD_ETD - Copy.mgf	170622_Fusion_(LC2)_CG_Rat_Pancreas_TMT6plex_Jacalin_12ul_2h_ETD_HCD.raw	170622_Fusion_(LC2)_CG_Rat_Pancreas_TMT6plex_Jacalin_gr_ETD_T_Tn.msf	Pancreas	Rat	Rapigest	Trypsin	Jacalin	Nucleobindin-2	400	415	408	P80303	408
KFQQGIAPSGPAGELK	Q9JI85	HCD	N-Term(TMT6plex);K1(TMT6plex);K16(TMT6plex);1Hex1HexNAc1	NA	1Hex1HexNAc1	6.44151	4	670.881	2680.5	579.598	2315.37	26631	26631	116.667	170622_Fusion_(LC2)_CG_Rat_Pancreas_TMT6plex_Jacalin_12ul_2h_ETD_HCD_subHCD_(1G)_1xT.mgf	170622_Fusion_(LC2)_CG_Rat_Pancreas_TMT6plex_Jacalin_12ul_2h_ETD_HCD.raw	170622_Fusion_(LC2)_CG_Rat_Pancreas_TMT6plex_Jacalin_12ul_2h_ETD_HCD_subHCD.msf	Pancreas	Rat	Rapigest	Trypsin	Jacalin	Nucleobindin-2	400	415	NA	P80303	NA
KFQQGIAPSGPAGELK	Q9JI85	ETD	N-Term(TMT6plex);K1(TMT6plex);S9(Hex1HexNAc1);K16(TMT6plex)	S9(Hex1HexNAc1)	NA	5.94883	4	670.881	2680.5	ND	ND	26628	26631	116.65	170622_Fusion_(LC2)_CG_Rat_Pancreas_TMT6plex_Jacalin_12ul_2h_ETD_HCD_ETD - Copy.mgf	170622_Fusion_(LC2)_CG_Rat_Pancreas_TMT6plex_Jacalin_12ul_2h_ETD_HCD.raw	170622_Fusion_(LC2)_CG_Rat_Pancreas_TMT6plex_Jacalin_gr_ETD_T_Tn.msf	Pancreas	Rat	Rapigest	Trypsin	Jacalin	Nucleobindin-2	400	415	408	P80303	408
KFQQGIAPSGPAGELK	Q9JI85	HCD	N-Term(TMT6plex);K1(TMT6plex);K16(TMT6plex);1Hex1HexNAc1	NA	1Hex1HexNAc1	5.50837	3	894.172	2680.5	772.461	2315.37	26616	26616	116.6	170622_Fusion_(LC2)_CG_Rat_Pancreas_TMT6plex_Jacalin_12ul_2h_ETD_HCD_subHCD_(1G)_1xT.mgf	170622_Fusion_(LC2)_CG_Rat_Pancreas_TMT6plex_Jacalin_12ul_2h_ETD_HCD.raw	170622_Fusion_(LC2)_CG_Rat_Pancreas_TMT6plex_Jacalin_12ul_2h_ETD_HCD_subHCD.msf	Pancreas	Rat	Rapigest	Trypsin	Jacalin	Nucleobindin-2	400	415	NA	P80303	NA
KFQQGIAPSGPAGELK	Q9JI85	ETD	N-Term(TMT6plex);K1(TMT6plex);S9(Hex1HexNAc1);K16(TMT6plex)	S9(Hex1HexNAc1)	NA	2.22427	3	894.172	2680.5	ND	ND	26613	26616	116.583	170622_Fusion_(LC2)_CG_Rat_Pancreas_TMT6plex_Jacalin_12ul_2h_ETD_HCD_ETD - Copy.mgf	170622_Fusion_(LC2)_CG_Rat_Pancreas_TMT6plex_Jacalin_12ul_2h_ETD_HCD.raw	170622_Fusion_(LC2)_CG_Rat_Pancreas_TMT6plex_Jacalin_gr_ETD_T_Tn.msf	Pancreas	Rat	Rapigest	Trypsin	Jacalin	Nucleobindin-2	400	415	408	P80303	408
ASDPPLAPDDDPDAPAAQLAR	Q9QXU9	HCD	N-Term(TMT6plex);1Hex1HexNAc1	NA	1Hex1HexNAc1	3.67637	3	899.771	2697.3	778.06	2332.17	26578	26578	116.45	170622_Fusion_(LC2)_CG_Rat_Pancreas_TMT6plex_Jacalin_12ul_2h_ETD_HCD_subHCD_(1G)_1xT.mgf	170622_Fusion_(LC2)_CG_Rat_Pancreas_TMT6plex_Jacalin_12ul_2h_ETD_HCD.raw	170622_Fusion_(LC2)_CG_Rat_Pancreas_TMT6plex_Jacalin_12ul_2h_ETD_HCD_subHCD.msf	Pancreas	Rat	Rapigest	Trypsin	Jacalin	ProSAAS	118	138	NA	Q9UHG2	NA
ASDPPLAPDDDPDAPAAQLAR	Q9QXU9	HCD	N-Term(TMT6plex);1Hex1HexNAc1	NA	1Hex1HexNAc1	2.60982	3	899.771	2697.3	778.061	2332.17	31188	31188	116.333	160722_Fusion_(LC2)_CG_Rat_Bratin_WT_T2_T9_T18_T19_trypsin_(Jul2016)_TMT_10plex_Jacalin_3h_HCD_ETD_high_pH_1_subHCD_(1G)_1xT.mgf	160722_Fusion_(LC2)_CG_Rat_Bratin_WT_T2_T9_T18_T19_trypsin_(Jul2016)_TMT_10plex_Jacalin_3h_HCD_ETD_high_pH_1.raw	160722_Fusion_(LC2)_CG_Rat_Bratin_WT_T2_T9_T18_T19_trypsin_(Jul2016)_TMT_10plex_Jacalin_3h_HCD_ETD_8xhigh_pH_8_subHCD-01.msf	Brain	Rat	Rapigest	Trypsin	Jacalin	ProSAAS	118	138	NA	Q9UHG2	NA
KFQQGIAPSGPAGELK	Q9JI85	HCD	N-Term(TMT6plex);K1(TMT6plex);K16(TMT6plex);1Hex1HexNAc1	NA	1Hex1HexNAc1	4.2788	3	894.172	2680.5	772.462	2315.37	27003	27003	115.783	170622_Fusion_(LC2)_CG_Rat_Heart_TMT6plex_Jacalin_12ul_2h_ETD_HCD_subHCD_(1G)_1xT.mgf	170622_Fusion_(LC2)_CG_Rat_Heart_TMT6plex_Jacalin_12ul_2h_ETD_HCD.raw	170622_Fusion_(LC2)_CG_Rat_Heart_TMT6plex_Jacalin_12ul_2h_ETD_HCD_subHCD.msf	Heart	Rat	Rapigest	Trypsin	Jacalin	Nucleobindin-2	400	415	NA	P80303	NA
KFQQGIAPSGPAGELK	Q9JI85	HCD	N-Term(TMT6plex);K1(TMT6plex);K16(TMT6plex);1Hex1HexNAc1	NA	1Hex1HexNAc1	3.10306	4	670.881	2680.5	579.598	2315.37	26979	26979	115.7	170622_Fusion_(LC2)_CG_Rat_Heart_TMT6plex_Jacalin_12ul_2h_ETD_HCD_subHCD_(1G)_1xT.mgf	170622_Fusion_(LC2)_CG_Rat_Heart_TMT6plex_Jacalin_12ul_2h_ETD_HCD.raw	170622_Fusion_(LC2)_CG_Rat_Heart_TMT6plex_Jacalin_12ul_2h_ETD_HCD_subHCD.msf	Heart	Rat	Rapigest	Trypsin	Jacalin	Nucleobindin-2	400	415	NA	P80303	NA
KFQQGIAPSGPAGELK	Q9JI85	ETD	N-Term(TMT6plex);K1(TMT6plex);S9(Hex1HexNAc1);K16(TMT6plex)	S9(Hex1HexNAc1)	NA	3.46842	4	670.881	2680.5	ND	ND	26975	26979	115.683	170622_Fusion_(LC2)_CG_Rat_Heart_TMT6plex_Jacalin_12ul_2h_ETD_HCD_ETD - Copy.mgf	170622_Fusion_(LC2)_CG_Rat_Heart_TMT6plex_Jacalin_12ul_2h_ETD_HCD.raw	170622_Fusion_(LC2)_CG_Rat_Heart_TMT6plex_Jacalin_gr_ETD_T_Tn.msf	Heart	Rat	Rapigest	Trypsin	Jacalin	Nucleobindin-2	400	415	408	P80303	408
KFQQGIAPSGPAGELK	Q9JI85	HCD	N-Term(TMT6plex);K1(TMT6plex);K16(TMT6plex);1Hex1HexNAc1	NA	1Hex1HexNAc1	2.95905	3	894.171	2680.5	772.46	2315.37	26902	26902	115.4	170622_Fusion_(LC2)_CG_Rat_Heart_TMT6plex_Jacalin_12ul_2h_ETD_HCD_subHCD_(1G)_1xT.mgf	170622_Fusion_(LC2)_CG_Rat_Heart_TMT6plex_Jacalin_12ul_2h_ETD_HCD.raw	170622_Fusion_(LC2)_CG_Rat_Heart_TMT6plex_Jacalin_12ul_2h_ETD_HCD_subHCD.msf	Heart	Rat	Rapigest	Trypsin	Jacalin	Nucleobindin-2	400	415	NA	P80303	NA
SAVSNTDLMDFK	P01161	HCD	N-Term(TMT6plex);M9(Oxidation);K12(TMT6plex);1Hex1HexNAc1	NA	1Hex1HexNAc1	2.33716	2	1084.04	2167.08	901.475	1801.94	26859	26859	115.233	170622_Fusion_(LC2)_CG_Rat_Heart_TMT6plex_Jacalin_12ul_2h_ETD_HCD_subHCD_(1G)_1xT.mgf	170622_Fusion_(LC2)_CG_Rat_Heart_TMT6plex_Jacalin_12ul_2h_ETD_HCD.raw	170622_Fusion_(LC2)_CG_Rat_Heart_TMT6plex_Jacalin_12ul_2h_ETD_HCD_subHCD.msf	Heart	Rat	Rapigest	Trypsin	Jacalin	Cardiodilatin-related peptide (By similarity)	29	40	NA	P01160	NA
SAVSNTDLMDFK	P01161	HCD	N-Term(TMT6plex);M9(Oxidation);K12(TMT6plex);1Hex1HexNAc1	NA	1Hex1HexNAc1	2.80218	3	723.03	2167.08	601.319	1801.94	26856	26856	115.217	170622_Fusion_(LC2)_CG_Rat_Heart_TMT6plex_Jacalin_12ul_2h_ETD_HCD_subHCD_(1G)_1xT.mgf	170622_Fusion_(LC2)_CG_Rat_Heart_TMT6plex_Jacalin_12ul_2h_ETD_HCD.raw	170622_Fusion_(LC2)_CG_Rat_Heart_TMT6plex_Jacalin_12ul_2h_ETD_HCD_subHCD.msf	Heart	Rat	Rapigest	Trypsin	Jacalin	Cardiodilatin-related peptide (By similarity)	29	40	NA	P01160	NA
ASDPPLAPDDDPDAPAAQLAR	Q9QXU9	HCD	N-Term(TMT6plex);1Hex1HexNAc1	NA	1Hex1HexNAc1	2.15145	3	899.768	2697.29	778.058	2332.16	30904	30904	115.2	160722_Fusion_(LC2)_CG_Rat_Bratin_WT_T2_T9_T18_T19_trypsin_(Jul2016)_TMT_10plex_Jacalin_3h_HCD_ETD_high_pH_1_subHCD_(1G)_1xT.mgf	160722_Fusion_(LC2)_CG_Rat_Bratin_WT_T2_T9_T18_T19_trypsin_(Jul2016)_TMT_10plex_Jacalin_3h_HCD_ETD_high_pH_1.raw	160722_Fusion_(LC2)_CG_Rat_Bratin_WT_T2_T9_T18_T19_trypsin_(Jul2016)_TMT_10plex_Jacalin_3h_HCD_ETD_8xhigh_pH_8_subHCD-01.msf	Brain	Rat	Rapigest	Trypsin	Jacalin	ProSAAS	118	138	NA	Q9UHG2	NA
SAVSNTDLMDFK	P01161	ETD	N-Term(TMT6plex);T6(Hex1HexNAc1);M9(Oxidation);K12(TMT6plex)	T6(Hex1HexNAc1)	NA	2.8299	3	723.03	2167.08	ND	ND	26853	26856	115.2	170622_Fusion_(LC2)_CG_Rat_Heart_TMT6plex_Jacalin_12ul_2h_ETD_HCD_ETD - Copy.mgf	170622_Fusion_(LC2)_CG_Rat_Heart_TMT6plex_Jacalin_12ul_2h_ETD_HCD.raw	170622_Fusion_(LC2)_CG_Rat_Heart_TMT6plex_Jacalin_gr_ETD_T_Tn.msf	Heart	Rat	Rapigest	Trypsin	Jacalin	Cardiodilatin-related peptide (By similarity)	29	40	34	P01160	35
KFQQGIAPSGPAGELK	Q9JI85	HCD	N-Term(TMT6plex);K1(TMT6plex);K16(TMT6plex);1HexNAc;1Hex1HexNAc1	NA	1HexNAc;1Hex1HexNAc1	3.41309	3	961.866	2883.58	772.462	2315.37	26249	26249	115.117	170622_Fusion_(LC2)_CG_Rat_Pancreas_TMT6plex_Jacalin_12ul_2h_ETD_HCD_subHCD_(2G)_1xTn_1xT.mgf	170622_Fusion_(LC2)_CG_Rat_Pancreas_TMT6plex_Jacalin_12ul_2h_ETD_HCD.raw	170622_Fusion_(LC2)_CG_Rat_Pancreas_TMT6plex_Jacalin_12ul_2h_ETD_HCD_subHCD.msf	Pancreas	Rat	Rapigest	Trypsin	Jacalin	Nucleobindin-2	400	415	NA	P80303	NA
SQTPLVTLFK	P01194	HCD	N-Term(TMT6plex);K10(TMT6plex);1Hex1HexNAc1	NA	1Hex1HexNAc1	2.41978	3	653.044	1957.12	531.333	1591.98	24434	24434	115.083	160722_Fusion_(LC2)_CG_Rat_Bratin_WT_T2_T9_T18_T19_trypsin_(Jul2016)_TMT_10plex_Jacalin_3h_HCD_ETD_high_pH_8_subHCD_(1G)_1xT.mgf	160722_Fusion_(LC2)_CG_Rat_Bratin_WT_T2_T9_T18_T19_trypsin_(Jul2016)_TMT_10plex_Jacalin_3h_HCD_ETD_high_pH_8.raw	160722_Fusion_(LC2)_CG_Rat_Bratin_WT_T2_T9_T18_T19_trypsin_(Jul2016)_TMT_10plex_Jacalin_3h_HCD_ETD_8xhigh_pH_8_subHCD-01.msf	Brain	Rat	Rapigest	Trypsin	Jacalin	Lipotropin beta; Beta-endorphin	214	223	NA	P01189	NA
SQTPLVTLFK	P01194	ETD	N-Term(TMT6plex); T7(Hex(1)HexNAc(1)); K10(TMT6plex)	T7(Hex(1)HexNAc(1))	NA	2.02656	3	653.044	1957.12	ND	ND	24432	24434	115.067	160722_Fusion_(LC2)_CG_Rat_Bratin_WT_T2_T9_T18_T19_trypsin_(Jul2016)_TMT_10plex_Jacalin_3h_HCD_ETD_high_pH_8(ETD)TMT_gr.mgf	160722_Fusion_(LC2)_CG_Rat_Bratin_WT_T2_T9_T18_T19_trypsin_(Jul2016)_TMT_10plex_Jacalin_3h_HCD_ETD_high_pH_8.raw	160722_Fusion_(LC2)_CG_Rat_Bratin_WT_T2_T9_T18_T19_trypsin_(Jul2016)_TMT_10plex_Jacalin_3h_HCD_ETD_8xhigh_pH(ETD)TMT_gr.msf	Brain	Rat	Rapigest	Trypsin	Jacalin	Lipotropin beta; Beta-endorphin	214	223	220	P01189	252
SQTPLVTLFK	P01194	HCD	N-Term(TMT6plex);K10(TMT6plex);1Hex1HexNAc1	NA	1Hex1HexNAc1	2.72028	2	979.062	1957.12	796.495	1591.98	24391	24391	114.883	160722_Fusion_(LC2)_CG_Rat_Bratin_WT_T2_T9_T18_T19_trypsin_(Jul2016)_TMT_10plex_Jacalin_3h_HCD_ETD_high_pH_8_subHCD_(1G)_1xT.mgf	160722_Fusion_(LC2)_CG_Rat_Bratin_WT_T2_T9_T18_T19_trypsin_(Jul2016)_TMT_10plex_Jacalin_3h_HCD_ETD_high_pH_8.raw	160722_Fusion_(LC2)_CG_Rat_Bratin_WT_T2_T9_T18_T19_trypsin_(Jul2016)_TMT_10plex_Jacalin_3h_HCD_ETD_8xhigh_pH_8_subHCD-01.msf	Brain	Rat	Rapigest	Trypsin	Jacalin	Lipotropin beta; Beta-endorphin	214	223	NA	P01189	NA
TEGFTLNPPLAQPAVISR	P08934	HCD	N-Term(TMT6plex);1Hex1HexNAc1	NA	1Hex1HexNAc1	2.22207	3	835.782	2505.33	714.071	2140.2	24386	24386	114.867	160722_Fusion_(LC2)_CG_Rat_Bratin_WT_T2_T9_T18_T19_trypsin_(Jul2016)_TMT_10plex_Jacalin_3h_HCD_ETD_high_pH_8_subHCD_(1G)_1xT.mgf	160722_Fusion_(LC2)_CG_Rat_Bratin_WT_T2_T9_T18_T19_trypsin_(Jul2016)_TMT_10plex_Jacalin_3h_HCD_ETD_high_pH_8.raw	160722_Fusion_(LC2)_CG_Rat_Bratin_WT_T2_T9_T18_T19_trypsin_(Jul2016)_TMT_10plex_Jacalin_3h_HCD_ETD_8xhigh_pH_8_subHCD-01.msf	Brain	Rat	Rapigest	Trypsin	Jacalin	Kininogen-1; Kininogen-1 light chain	539	556	NA	P01042	NA
SQTPLVTLFK	P01194	HCD	N-Term(TMT6plex);K10(TMT6plex);1Hex1HexNAc1	NA	1Hex1HexNAc1	3.3242	3	653.044	1957.12	531.333	1591.98	24356	24356	114.75	160722_Fusion_(LC2)_CG_Rat_Bratin_WT_T2_T9_T18_T19_trypsin_(Jul2016)_TMT_10plex_Jacalin_3h_HCD_ETD_high_pH_8_subHCD_(1G)_1xT.mgf	160722_Fusion_(LC2)_CG_Rat_Bratin_WT_T2_T9_T18_T19_trypsin_(Jul2016)_TMT_10plex_Jacalin_3h_HCD_ETD_high_pH_8.raw	160722_Fusion_(LC2)_CG_Rat_Bratin_WT_T2_T9_T18_T19_trypsin_(Jul2016)_TMT_10plex_Jacalin_3h_HCD_ETD_8xhigh_pH_8_subHCD-01.msf	Brain	Rat	Rapigest	Trypsin	Jacalin	Lipotropin beta; Beta-endorphin	214	223	NA	P01189	NA
SQTPLVTLFK	P01194	ETD	N-Term(TMT6plex); T7(Hex(1)HexNAc(1)); K10(TMT6plex)	T7(Hex(1)HexNAc(1))	NA	2.47374	3	653.044	1957.12	ND	ND	24354	24356	114.733	160722_Fusion_(LC2)_CG_Rat_Bratin_WT_T2_T9_T18_T19_trypsin_(Jul2016)_TMT_10plex_Jacalin_3h_HCD_ETD_high_pH_8(ETD)TMT_gr.mgf	160722_Fusion_(LC2)_CG_Rat_Bratin_WT_T2_T9_T18_T19_trypsin_(Jul2016)_TMT_10plex_Jacalin_3h_HCD_ETD_high_pH_8.raw	160722_Fusion_(LC2)_CG_Rat_Bratin_WT_T2_T9_T18_T19_trypsin_(Jul2016)_TMT_10plex_Jacalin_3h_HCD_ETD_8xhigh_pH(ETD)TMT_gr.msf	Brain	Rat	Rapigest	Trypsin	Jacalin	Lipotropin beta; Beta-endorphin	214	223	220	P01189	252
ASDPPLAPDDDPDAPAAQLAR	Q9QXU9	HCD	N-Term(TMT6plex);1Hex1HexNAc1	NA	1Hex1HexNAc1	2.63515	3	899.77	2697.3	778.06	2332.16	30747	30747	114.567	160722_Fusion_(LC2)_CG_Rat_Bratin_WT_T2_T9_T18_T19_trypsin_(Jul2016)_TMT_10plex_Jacalin_3h_HCD_ETD_high_pH_1_subHCD_(1G)_1xT.mgf	160722_Fusion_(LC2)_CG_Rat_Bratin_WT_T2_T9_T18_T19_trypsin_(Jul2016)_TMT_10plex_Jacalin_3h_HCD_ETD_high_pH_1.raw	160722_Fusion_(LC2)_CG_Rat_Bratin_WT_T2_T9_T18_T19_trypsin_(Jul2016)_TMT_10plex_Jacalin_3h_HCD_ETD_8xhigh_pH_8_subHCD-01.msf	Brain	Rat	Rapigest	Trypsin	Jacalin	ProSAAS	118	138	NA	Q9UHG2	NA
SQTPLVTLFK	P01194	HCD	N-Term(TMT6plex);K10(TMT6plex);1Hex1HexNAc1	NA	1Hex1HexNAc1	3.14598	2	979.062	1957.12	796.495	1591.98	24302	24302	114.533	160722_Fusion_(LC2)_CG_Rat_Bratin_WT_T2_T9_T18_T19_trypsin_(Jul2016)_TMT_10plex_Jacalin_3h_HCD_ETD_high_pH_8_subHCD_(1G)_1xT.mgf	160722_Fusion_(LC2)_CG_Rat_Bratin_WT_T2_T9_T18_T19_trypsin_(Jul2016)_TMT_10plex_Jacalin_3h_HCD_ETD_high_pH_8.raw	160722_Fusion_(LC2)_CG_Rat_Bratin_WT_T2_T9_T18_T19_trypsin_(Jul2016)_TMT_10plex_Jacalin_3h_HCD_ETD_8xhigh_pH_8_subHCD-01.msf	Brain	Rat	Rapigest	Trypsin	Jacalin	Lipotropin beta; Beta-endorphin	214	223	NA	P01189	NA
SQTPLVTLFK	P01194	HCD	N-Term(TMT6plex);K10(TMT6plex);1Hex1HexNAc1	NA	1Hex1HexNAc1	4.16261	3	653.044	1957.12	531.333	1591.98	24269	24269	114.4	160722_Fusion_(LC2)_CG_Rat_Bratin_WT_T2_T9_T18_T19_trypsin_(Jul2016)_TMT_10plex_Jacalin_3h_HCD_ETD_high_pH_8_subHCD_(1G)_1xT.mgf	160722_Fusion_(LC2)_CG_Rat_Bratin_WT_T2_T9_T18_T19_trypsin_(Jul2016)_TMT_10plex_Jacalin_3h_HCD_ETD_high_pH_8.raw	160722_Fusion_(LC2)_CG_Rat_Bratin_WT_T2_T9_T18_T19_trypsin_(Jul2016)_TMT_10plex_Jacalin_3h_HCD_ETD_8xhigh_pH_8_subHCD-01.msf	Brain	Rat	Rapigest	Trypsin	Jacalin	Lipotropin beta; Beta-endorphin	214	223	NA	P01189	NA
SQTPLVTLFK	P01194	ETD	N-Term(TMT6plex); T7(Hex(1)HexNAc(1)); K10(TMT6plex)	T7(Hex(1)HexNAc(1))	NA	2.45036	3	653.044	1957.12	ND	ND	24267	24269	114.383	160722_Fusion_(LC2)_CG_Rat_Bratin_WT_T2_T9_T18_T19_trypsin_(Jul2016)_TMT_10plex_Jacalin_3h_HCD_ETD_high_pH_8(ETD)TMT_gr.mgf	160722_Fusion_(LC2)_CG_Rat_Bratin_WT_T2_T9_T18_T19_trypsin_(Jul2016)_TMT_10plex_Jacalin_3h_HCD_ETD_high_pH_8.raw	160722_Fusion_(LC2)_CG_Rat_Bratin_WT_T2_T9_T18_T19_trypsin_(Jul2016)_TMT_10plex_Jacalin_3h_HCD_ETD_8xhigh_pH(ETD)TMT_gr.msf	Brain	Rat	Rapigest	Trypsin	Jacalin	Lipotropin beta; Beta-endorphin	214	223	220	P01189	252
SQTPLVTLFK	P01194	HCD	N-Term(TMT6plex);K10(TMT6plex);1Hex1HexNAc1	NA	1Hex1HexNAc1	3.07877	2	979.062	1957.12	796.496	1591.98	24225	24225	114.233	160722_Fusion_(LC2)_CG_Rat_Bratin_WT_T2_T9_T18_T19_trypsin_(Jul2016)_TMT_10plex_Jacalin_3h_HCD_ETD_high_pH_8_subHCD_(1G)_1xT.mgf	160722_Fusion_(LC2)_CG_Rat_Bratin_WT_T2_T9_T18_T19_trypsin_(Jul2016)_TMT_10plex_Jacalin_3h_HCD_ETD_high_pH_8.raw	160722_Fusion_(LC2)_CG_Rat_Bratin_WT_T2_T9_T18_T19_trypsin_(Jul2016)_TMT_10plex_Jacalin_3h_HCD_ETD_8xhigh_pH_8_subHCD-01.msf	Brain	Rat	Rapigest	Trypsin	Jacalin	Lipotropin beta; Beta-endorphin	214	223	NA	P01189	NA
SQTPLVTLFK	P01194	HCD	N-Term(TMT6plex);K10(TMT6plex);1Hex1HexNAc1	NA	1Hex1HexNAc1	3.62579	2	979.062	1957.12	796.496	1591.98	24208	24208	114.167	160722_Fusion_(LC2)_CG_Rat_Bratin_WT_T2_T9_T18_T19_trypsin_(Jul2016)_TMT_10plex_Jacalin_3h_HCD_ETD_high_pH_8_subHCD_(1G)_1xT.mgf	160722_Fusion_(LC2)_CG_Rat_Bratin_WT_T2_T9_T18_T19_trypsin_(Jul2016)_TMT_10plex_Jacalin_3h_HCD_ETD_high_pH_8.raw	160722_Fusion_(LC2)_CG_Rat_Bratin_WT_T2_T9_T18_T19_trypsin_(Jul2016)_TMT_10plex_Jacalin_3h_HCD_ETD_8xhigh_pH_8_subHCD-01.msf	Brain	Rat	Rapigest	Trypsin	Jacalin	Lipotropin beta; Beta-endorphin	214	223	NA	P01189	NA
SQTPLVTLFK	P01194	HCD	N-Term(TMT6plex);K10(TMT6plex);1Hex1HexNAc1	NA	1Hex1HexNAc1	4.29385	3	653.044	1957.12	531.333	1591.98	24174	24174	114.017	160722_Fusion_(LC2)_CG_Rat_Bratin_WT_T2_T9_T18_T19_trypsin_(Jul2016)_TMT_10plex_Jacalin_3h_HCD_ETD_high_pH_8_subHCD_(1G)_1xT.mgf	160722_Fusion_(LC2)_CG_Rat_Bratin_WT_T2_T9_T18_T19_trypsin_(Jul2016)_TMT_10plex_Jacalin_3h_HCD_ETD_high_pH_8.raw	160722_Fusion_(LC2)_CG_Rat_Bratin_WT_T2_T9_T18_T19_trypsin_(Jul2016)_TMT_10plex_Jacalin_3h_HCD_ETD_8xhigh_pH_8_subHCD-01.msf	Brain	Rat	Rapigest	Trypsin	Jacalin	Lipotropin beta; Beta-endorphin	214	223	NA	P01189	NA
ASDPPLAPDDDPDAPAAQLAR	Q9QXU9	HCD	N-Term(TMT6plex);1Hex1HexNAc1	NA	1Hex1HexNAc1	2.51598	3	899.77	2697.3	778.059	2332.16	30593	30593	113.95	160722_Fusion_(LC2)_CG_Rat_Bratin_WT_T2_T9_T18_T19_trypsin_(Jul2016)_TMT_10plex_Jacalin_3h_HCD_ETD_high_pH_1_subHCD_(1G)_1xT.mgf	160722_Fusion_(LC2)_CG_Rat_Bratin_WT_T2_T9_T18_T19_trypsin_(Jul2016)_TMT_10plex_Jacalin_3h_HCD_ETD_high_pH_1.raw	160722_Fusion_(LC2)_CG_Rat_Bratin_WT_T2_T9_T18_T19_trypsin_(Jul2016)_TMT_10plex_Jacalin_3h_HCD_ETD_8xhigh_pH_8_subHCD-01.msf	Brain	Rat	Rapigest	Trypsin	Jacalin	ProSAAS	118	138	NA	Q9UHG2	NA
SQTPLVTLFK	P01194	HCD	N-Term(TMT6plex);K10(TMT6plex);1Hex1HexNAc1	NA	1Hex1HexNAc1	3.12738	2	979.061	1957.12	796.495	1591.98	24117	24117	113.8	160722_Fusion_(LC2)_CG_Rat_Bratin_WT_T2_T9_T18_T19_trypsin_(Jul2016)_TMT_10plex_Jacalin_3h_HCD_ETD_high_pH_8_subHCD_(1G)_1xT.mgf	160722_Fusion_(LC2)_CG_Rat_Bratin_WT_T2_T9_T18_T19_trypsin_(Jul2016)_TMT_10plex_Jacalin_3h_HCD_ETD_high_pH_8.raw	160722_Fusion_(LC2)_CG_Rat_Bratin_WT_T2_T9_T18_T19_trypsin_(Jul2016)_TMT_10plex_Jacalin_3h_HCD_ETD_8xhigh_pH_8_subHCD-01.msf	Brain	Rat	Rapigest	Trypsin	Jacalin	Lipotropin beta; Beta-endorphin	214	223	NA	P01189	NA
SQTPLVTLFK	P01194	ETD	N-Term(TMT6plex); T3(Hex(1)HexNAc(1)); K10(TMT6plex)	T3(Hex(1)HexNAc(1))	NA	2.41539	3	653.044	1957.12	ND	ND	24077	24174	113.667	160722_Fusion_(LC2)_CG_Rat_Bratin_WT_T2_T9_T18_T19_trypsin_(Jul2016)_TMT_10plex_Jacalin_3h_HCD_ETD_high_pH_8(ETD)TMT_gr.mgf	160722_Fusion_(LC2)_CG_Rat_Bratin_WT_T2_T9_T18_T19_trypsin_(Jul2016)_TMT_10plex_Jacalin_3h_HCD_ETD_high_pH_8.raw	160722_Fusion_(LC2)_CG_Rat_Bratin_WT_T2_T9_T18_T19_trypsin_(Jul2016)_TMT_10plex_Jacalin_3h_HCD_ETD_8xhigh_pH(ETD)TMT_gr.msf	Brain	Rat	Rapigest	Trypsin	Jacalin	Lipotropin beta; Beta-endorphin	214	223	216	P01189	248
SQTPLVTLFK	P01194	HCD	N-Term(TMT6plex);K10(TMT6plex);1Hex1HexNAc1	NA	1Hex1HexNAc1	3.90902	3	653.044	1957.12	531.333	1591.98	24080	24080	113.667	160722_Fusion_(LC2)_CG_Rat_Bratin_WT_T2_T9_T18_T19_trypsin_(Jul2016)_TMT_10plex_Jacalin_3h_HCD_ETD_high_pH_8_subHCD_(1G)_1xT.mgf	160722_Fusion_(LC2)_CG_Rat_Bratin_WT_T2_T9_T18_T19_trypsin_(Jul2016)_TMT_10plex_Jacalin_3h_HCD_ETD_high_pH_8.raw	160722_Fusion_(LC2)_CG_Rat_Bratin_WT_T2_T9_T18_T19_trypsin_(Jul2016)_TMT_10plex_Jacalin_3h_HCD_ETD_8xhigh_pH_8_subHCD-01.msf	Brain	Rat	Rapigest	Trypsin	Jacalin	Lipotropin beta; Beta-endorphin	214	223	NA	P01189	NA
ASDPPLAPDDDPDAPAAQLAR	Q9QXU9	HCD	N-Term(TMT6plex);1Hex1HexNAc1	NA	1Hex1HexNAc1	2.15285	3	899.771	2697.3	778.06	2332.16	30485	30485	113.533	160722_Fusion_(LC2)_CG_Rat_Bratin_WT_T2_T9_T18_T19_trypsin_(Jul2016)_TMT_10plex_Jacalin_3h_HCD_ETD_high_pH_1_subHCD_(1G)_1xT.mgf	160722_Fusion_(LC2)_CG_Rat_Bratin_WT_T2_T9_T18_T19_trypsin_(Jul2016)_TMT_10plex_Jacalin_3h_HCD_ETD_high_pH_1.raw	160722_Fusion_(LC2)_CG_Rat_Bratin_WT_T2_T9_T18_T19_trypsin_(Jul2016)_TMT_10plex_Jacalin_3h_HCD_ETD_8xhigh_pH_8_subHCD-01.msf	Brain	Rat	Rapigest	Trypsin	Jacalin	ProSAAS	118	138	NA	Q9UHG2	NA
SQTPLVTLFK	P01194	HCD	N-Term(TMT6plex);K10(TMT6plex);1Hex1HexNAc1	NA	1Hex1HexNAc1	3.66564	2	979.061	1957.12	796.495	1591.98	24022	24022	113.45	160722_Fusion_(LC2)_CG_Rat_Bratin_WT_T2_T9_T18_T19_trypsin_(Jul2016)_TMT_10plex_Jacalin_3h_HCD_ETD_high_pH_8_subHCD_(1G)_1xT.mgf	160722_Fusion_(LC2)_CG_Rat_Bratin_WT_T2_T9_T18_T19_trypsin_(Jul2016)_TMT_10plex_Jacalin_3h_HCD_ETD_high_pH_8.raw	160722_Fusion_(LC2)_CG_Rat_Bratin_WT_T2_T9_T18_T19_trypsin_(Jul2016)_TMT_10plex_Jacalin_3h_HCD_ETD_8xhigh_pH_8_subHCD-01.msf	Brain	Rat	Rapigest	Trypsin	Jacalin	Lipotropin beta; Beta-endorphin	214	223	NA	P01189	NA
SQTPLVTLFK	P01194	HCD	N-Term(TMT6plex);K10(TMT6plex);1Hex1HexNAc1	NA	1Hex1HexNAc1	3.92926	3	653.044	1957.12	531.333	1591.99	23989	23989	113.333	160722_Fusion_(LC2)_CG_Rat_Bratin_WT_T2_T9_T18_T19_trypsin_(Jul2016)_TMT_10plex_Jacalin_3h_HCD_ETD_high_pH_8_subHCD_(1G)_1xT.mgf	160722_Fusion_(LC2)_CG_Rat_Bratin_WT_T2_T9_T18_T19_trypsin_(Jul2016)_TMT_10plex_Jacalin_3h_HCD_ETD_high_pH_8.raw	160722_Fusion_(LC2)_CG_Rat_Bratin_WT_T2_T9_T18_T19_trypsin_(Jul2016)_TMT_10plex_Jacalin_3h_HCD_ETD_8xhigh_pH_8_subHCD-01.msf	Brain	Rat	Rapigest	Trypsin	Jacalin	Lipotropin beta; Beta-endorphin	214	223	NA	P01189	NA
SQTPLVTLFK	P01194	ETD	N-Term(TMT6plex); T3(Hex(1)HexNAc(1)); K10(TMT6plex)	T3(Hex(1)HexNAc(1))	NA	2.41217	3	653.044	1957.12	ND	ND	23987	23989	113.317	160722_Fusion_(LC2)_CG_Rat_Bratin_WT_T2_T9_T18_T19_trypsin_(Jul2016)_TMT_10plex_Jacalin_3h_HCD_ETD_high_pH_8(ETD)TMT_gr.mgf	160722_Fusion_(LC2)_CG_Rat_Bratin_WT_T2_T9_T18_T19_trypsin_(Jul2016)_TMT_10plex_Jacalin_3h_HCD_ETD_high_pH_8.raw	160722_Fusion_(LC2)_CG_Rat_Bratin_WT_T2_T9_T18_T19_trypsin_(Jul2016)_TMT_10plex_Jacalin_3h_HCD_ETD_8xhigh_pH(ETD)TMT_gr.msf	Brain	Rat	Rapigest	Trypsin	Jacalin	Lipotropin beta; Beta-endorphin	214	223	216	P01189	248
ESTTVSPSYI	P08934	HCD	N-Term(TMT6plex);1Hex1HexNAc1	NA	1Hex1HexNAc1	2.28615	2	839.412	1677.82	656.846	1312.68	25779	25779	113.2	170622_Fusion_(LC2)_CG_Rat_Pancreas_TMT6plex_Jacalin_12ul_2h_ETD_HCD_subHCD_(1G)_1xT.mgf	170622_Fusion_(LC2)_CG_Rat_Pancreas_TMT6plex_Jacalin_12ul_2h_ETD_HCD.raw	170622_Fusion_(LC2)_CG_Rat_Pancreas_TMT6plex_Jacalin_12ul_2h_ETD_HCD_subHCD.msf	Pancreas	Rat	Rapigest	Trypsin	Jacalin	Kininogen-1; Kininogen-1 light chain	398	407	NA	P01042	NA
SQTPLVTLFK	P01194	HCD	N-Term(TMT6plex);K10(TMT6plex);1Hex1HexNAc1	NA	1Hex1HexNAc1	3.57732	2	979.062	1957.12	796.496	1591.98	23928	23928	113.1	160722_Fusion_(LC2)_CG_Rat_Bratin_WT_T2_T9_T18_T19_trypsin_(Jul2016)_TMT_10plex_Jacalin_3h_HCD_ETD_high_pH_8_subHCD_(1G)_1xT.mgf	160722_Fusion_(LC2)_CG_Rat_Bratin_WT_T2_T9_T18_T19_trypsin_(Jul2016)_TMT_10plex_Jacalin_3h_HCD_ETD_high_pH_8.raw	160722_Fusion_(LC2)_CG_Rat_Bratin_WT_T2_T9_T18_T19_trypsin_(Jul2016)_TMT_10plex_Jacalin_3h_HCD_ETD_8xhigh_pH_8_subHCD-01.msf	Brain	Rat	Rapigest	Trypsin	Jacalin	Lipotropin beta; Beta-endorphin	214	223	NA	P01189	NA
SQTPLVTLFK	P01194	ETD	N-Term(TMT6plex); T3(Hex(1)HexNAc(1)); K10(TMT6plex)	T3(Hex(1)HexNAc(1))	NA	2.66447	3	653.044	1957.12	ND	ND	23895	23898	112.983	160722_Fusion_(LC2)_CG_Rat_Bratin_WT_T2_T9_T18_T19_trypsin_(Jul2016)_TMT_10plex_Jacalin_3h_HCD_ETD_high_pH_8(ETD)TMT_gr.mgf	160722_Fusion_(LC2)_CG_Rat_Bratin_WT_T2_T9_T18_T19_trypsin_(Jul2016)_TMT_10plex_Jacalin_3h_HCD_ETD_high_pH_8.raw	160722_Fusion_(LC2)_CG_Rat_Bratin_WT_T2_T9_T18_T19_trypsin_(Jul2016)_TMT_10plex_Jacalin_3h_HCD_ETD_8xhigh_pH(ETD)TMT_gr.msf	Brain	Rat	Rapigest	Trypsin	Jacalin	Lipotropin beta; Beta-endorphin	214	223	216	P01189	248
SQTPLVTLFK	P01194	HCD	N-Term(TMT6plex);K10(TMT6plex);1Hex1HexNAc1	NA	1Hex1HexNAc1	4.3238	3	653.044	1957.12	531.333	1591.99	23898	23898	112.983	160722_Fusion_(LC2)_CG_Rat_Bratin_WT_T2_T9_T18_T19_trypsin_(Jul2016)_TMT_10plex_Jacalin_3h_HCD_ETD_high_pH_8_subHCD_(1G)_1xT.mgf	160722_Fusion_(LC2)_CG_Rat_Bratin_WT_T2_T9_T18_T19_trypsin_(Jul2016)_TMT_10plex_Jacalin_3h_HCD_ETD_high_pH_8.raw	160722_Fusion_(LC2)_CG_Rat_Bratin_WT_T2_T9_T18_T19_trypsin_(Jul2016)_TMT_10plex_Jacalin_3h_HCD_ETD_8xhigh_pH_8_subHCD-01.msf	Brain	Rat	Rapigest	Trypsin	Jacalin	Lipotropin beta; Beta-endorphin	214	223	NA	P01189	NA
SQTPLVTLFK	P01194	HCD	N-Term(TMT6plex);K10(TMT6plex);1Hex1HexNAc1	NA	1Hex1HexNAc1	3.44472	2	979.062	1957.12	796.495	1591.98	23890	23890	112.95	160722_Fusion_(LC2)_CG_Rat_Bratin_WT_T2_T9_T18_T19_trypsin_(Jul2016)_TMT_10plex_Jacalin_3h_HCD_ETD_high_pH_8_subHCD_(1G)_1xT.mgf	160722_Fusion_(LC2)_CG_Rat_Bratin_WT_T2_T9_T18_T19_trypsin_(Jul2016)_TMT_10plex_Jacalin_3h_HCD_ETD_high_pH_8.raw	160722_Fusion_(LC2)_CG_Rat_Bratin_WT_T2_T9_T18_T19_trypsin_(Jul2016)_TMT_10plex_Jacalin_3h_HCD_ETD_8xhigh_pH_8_subHCD-01.msf	Brain	Rat	Rapigest	Trypsin	Jacalin	Lipotropin beta; Beta-endorphin	214	223	NA	P01189	NA
ESTTVSPSYI	P08934	HCD	N-Term(TMT6plex);1Hex1HexNAc1	NA	1Hex1HexNAc1	2.28494	2	839.412	1677.82	656.846	1312.68	25686	25686	112.817	170622_Fusion_(LC2)_CG_Rat_Pancreas_TMT6plex_Jacalin_12ul_2h_ETD_HCD_subHCD_(1G)_1xT.mgf	170622_Fusion_(LC2)_CG_Rat_Pancreas_TMT6plex_Jacalin_12ul_2h_ETD_HCD.raw	170622_Fusion_(LC2)_CG_Rat_Pancreas_TMT6plex_Jacalin_12ul_2h_ETD_HCD_subHCD.msf	Pancreas	Rat	Rapigest	Trypsin	Jacalin	Kininogen-1; Kininogen-1 light chain	398	407	NA	P01042	NA
SQTPLVTLFK	P01194	HCD	N-Term(TMT6plex);K10(TMT6plex);1Hex1HexNAc1	NA	1Hex1HexNAc1	3.25434	2	979.061	1957.12	796.495	1591.98	23837	23837	112.75	160722_Fusion_(LC2)_CG_Rat_Bratin_WT_T2_T9_T18_T19_trypsin_(Jul2016)_TMT_10plex_Jacalin_3h_HCD_ETD_high_pH_8_subHCD_(1G)_1xT.mgf	160722_Fusion_(LC2)_CG_Rat_Bratin_WT_T2_T9_T18_T19_trypsin_(Jul2016)_TMT_10plex_Jacalin_3h_HCD_ETD_high_pH_8.raw	160722_Fusion_(LC2)_CG_Rat_Bratin_WT_T2_T9_T18_T19_trypsin_(Jul2016)_TMT_10plex_Jacalin_3h_HCD_ETD_8xhigh_pH_8_subHCD-01.msf	Brain	Rat	Rapigest	Trypsin	Jacalin	Lipotropin beta; Beta-endorphin	214	223	NA	P01189	NA
ASDPPLAPDDDPDAPAAQLAR	Q9QXU9	HCD	N-Term(TMT6plex);1Hex1HexNAc1	NA	1Hex1HexNAc1	2.65123	3	899.77	2697.29	778.059	2332.16	30266	30266	112.667	160722_Fusion_(LC2)_CG_Rat_Bratin_WT_T2_T9_T18_T19_trypsin_(Jul2016)_TMT_10plex_Jacalin_3h_HCD_ETD_high_pH_1_subHCD_(1G)_1xT.mgf	160722_Fusion_(LC2)_CG_Rat_Bratin_WT_T2_T9_T18_T19_trypsin_(Jul2016)_TMT_10plex_Jacalin_3h_HCD_ETD_high_pH_1.raw	160722_Fusion_(LC2)_CG_Rat_Bratin_WT_T2_T9_T18_T19_trypsin_(Jul2016)_TMT_10plex_Jacalin_3h_HCD_ETD_8xhigh_pH_8_subHCD-01.msf	Brain	Rat	Rapigest	Trypsin	Jacalin	ProSAAS	118	138	NA	Q9UHG2	NA
ASDPPLAPDDDPDAPAAQL	G3V6X7	ETD	N-Term(TMT6plex); S2(Hex(1)HexNAc(1))	S2(Hex(1)HexNAc(1))	NA	3.55896	3	824.058	2470.16	ND	ND	30240	30243	112.567	160722_Fusion_(LC2)_CG_Rat_Bratin_WT_T2_T9_T18_T19_trypsin_(Jul2016)_TMT_10plex_Jacalin_3h_HCD_ETD_high_pH_1(ETD)TMT_gr.mgf	160722_Fusion_(LC2)_CG_Rat_Bratin_WT_T2_T9_T18_T19_trypsin_(Jul2016)_TMT_10plex_Jacalin_3h_HCD_ETD_high_pH_1.raw	160722_Fusion_(LC2)_CG_Rat_Bratin_WT_T2_T9_T18_T19_trypsin_(Jul2016)_TMT_10plex_Jacalin_3h_HCD_ETD_8xhigh_pH(ETD)TMT_gr.msf	Brain	Rat	Rapigest	Trypsin	Jacalin	ProSAAS	118	136	119	Q9UHG2	119
ASDPPLAPDDDPDAPAAQLAR	Q9QXU9	HCD	N-Term(TMT6plex);1Hex1HexNAc1	NA	1Hex1HexNAc1	3.82061	3	899.77	2697.3	778.06	2332.16	29901	29901	111.217	160722_Fusion_(LC2)_CG_Rat_Bratin_WT_T2_T9_T18_T19_trypsin_(Jul2016)_TMT_10plex_Jacalin_3h_HCD_ETD_high_pH_1_subHCD_(1G)_1xT.mgf	160722_Fusion_(LC2)_CG_Rat_Bratin_WT_T2_T9_T18_T19_trypsin_(Jul2016)_TMT_10plex_Jacalin_3h_HCD_ETD_high_pH_1.raw	160722_Fusion_(LC2)_CG_Rat_Bratin_WT_T2_T9_T18_T19_trypsin_(Jul2016)_TMT_10plex_Jacalin_3h_HCD_ETD_8xhigh_pH_8_subHCD-01.msf	Brain	Rat	Rapigest	Trypsin	Jacalin	ProSAAS	118	138	NA	Q9UHG2	NA
FQQGIAPSGPAG	Q9JI85	HCD	N-Term(TMT6plex);1Hex1HexNAc1	NA	1Hex1HexNAc1	2.8145	2	862.435	1723.86	679.869	1358.73	25159	25159	110.733	170622_Fusion_(LC2)_CG_Rat_Pancreas_TMT6plex_Jacalin_12ul_2h_ETD_HCD_subHCD_(1G)_1xT.mgf	170622_Fusion_(LC2)_CG_Rat_Pancreas_TMT6plex_Jacalin_12ul_2h_ETD_HCD.raw	170622_Fusion_(LC2)_CG_Rat_Pancreas_TMT6plex_Jacalin_12ul_2h_ETD_HCD_subHCD.msf	Pancreas	Rat	Rapigest	Trypsin	Jacalin	Nucleobindin-2	401	412	NA	P80303	NA
EVPTAASSSHFYSGYK	P10354	HCD	N-Term(TMT6plex);K16(TMT6plex);1Hex1HexNAc1	NA	1Hex1HexNAc1	2.1365	3	852.093	2554.26	730.382	2189.13	25990	25990	110.45	160722_Fusion_(LC2)_CG_Rat_Bratin_WT_T2_T9_T18_T19_trypsin_(Jul2016)_TMT_10plex_Jacalin_3h_HCD_ETD_high_pH_7_subHCD_(1G)_1xT.mgf	160722_Fusion_(LC2)_CG_Rat_Bratin_WT_T2_T9_T18_T19_trypsin_(Jul2016)_TMT_10plex_Jacalin_3h_HCD_ETD_high_pH_7.raw	160722_Fusion_(LC2)_CG_Rat_Bratin_WT_T2_T9_T18_T19_trypsin_(Jul2016)_TMT_10plex_Jacalin_3h_HCD_ETD_8xhigh_pH_8_subHCD-01.msf	Brain	Rat	Rapigest	Trypsin	Jacalin	Chromogranin-A; ES-43	261	276	NA	P10645	NA
VPTAASSSHFYSGYK	P10354	HCD	N-Term(TMT6plex);K15(TMT6plex);1Hex1HexNAc1	NA	1Hex1HexNAc1	3.18085	3	809.078	2425.22	687.367	2060.09	25061	25061	110.333	170622_Fusion_(LC2)_CG_Rat_Pancreas_TMT6plex_Jacalin_12ul_2h_ETD_HCD_subHCD_(1G)_1xT.mgf	170622_Fusion_(LC2)_CG_Rat_Pancreas_TMT6plex_Jacalin_12ul_2h_ETD_HCD.raw	170622_Fusion_(LC2)_CG_Rat_Pancreas_TMT6plex_Jacalin_12ul_2h_ETD_HCD_subHCD.msf	Pancreas	Rat	Rapigest	Trypsin	Jacalin	Chromogranin-A; ES-43	262	276	NA	P10645	NA
VPTAASSSHFYSGYK	P10354	ETD	N-Term(TMT6plex);T3(Hex1HexNAc1);K15(TMT6plex)	T3(Hex1HexNAc1)	NA	3.56143	3	809.078	2425.22	ND	ND	25058	25061	110.3	170622_Fusion_(LC2)_CG_Rat_Pancreas_TMT6plex_Jacalin_12ul_2h_ETD_HCD_ETD - Copy.mgf	170622_Fusion_(LC2)_CG_Rat_Pancreas_TMT6plex_Jacalin_12ul_2h_ETD_HCD.raw	170622_Fusion_(LC2)_CG_Rat_Pancreas_TMT6plex_Jacalin_gr_ETD_T_Tn.msf	Pancreas	Rat	Rapigest	Trypsin	Jacalin	Chromogranin-A; ES-43	262	276	264	P10645	251
ASDPPLAPDDDPDAPAAQLAR	Q9QXU9	HCD	N-Term(TMT6plex);1Hex1HexNAc1	NA	1Hex1HexNAc1	2.54734	3	899.77	2697.3	778.059	2332.16	29669	29669	110.283	160722_Fusion_(LC2)_CG_Rat_Bratin_WT_T2_T9_T18_T19_trypsin_(Jul2016)_TMT_10plex_Jacalin_3h_HCD_ETD_high_pH_1_subHCD_(1G)_1xT.mgf	160722_Fusion_(LC2)_CG_Rat_Bratin_WT_T2_T9_T18_T19_trypsin_(Jul2016)_TMT_10plex_Jacalin_3h_HCD_ETD_high_pH_1.raw	160722_Fusion_(LC2)_CG_Rat_Bratin_WT_T2_T9_T18_T19_trypsin_(Jul2016)_TMT_10plex_Jacalin_3h_HCD_ETD_8xhigh_pH_8_subHCD-01.msf	Brain	Rat	Rapigest	Trypsin	Jacalin	ProSAAS	118	138	NA	Q9UHG2	NA
TNEIVEEQYTPQSL	Q8CGL8	ETD	N-Term(TMT6plex); T10(Hex(1)HexNAc(1))	T10(Hex(1)HexNAc(1))	NA	2.74047	3	749.032	2245.08	ND	ND	29665	29667	110.267	160722_Fusion_(LC2)_CG_Rat_Bratin_WT_T2_T9_T18_T19_trypsin_(Jul2016)_TMT_10plex_Jacalin_3h_HCD_ETD_high_pH_1(ETD)TMT_gr.mgf	160722_Fusion_(LC2)_CG_Rat_Bratin_WT_T2_T9_T18_T19_trypsin_(Jul2016)_TMT_10plex_Jacalin_3h_HCD_ETD_high_pH_1.raw	160722_Fusion_(LC2)_CG_Rat_Bratin_WT_T2_T9_T18_T19_trypsin_(Jul2016)_TMT_10plex_Jacalin_3h_HCD_ETD_8xhigh_pH(ETD)TMT_gr.msf	Brain	Rat	Rapigest	Trypsin	Jacalin	Secretogranin-2; Secretoneurin	80	93	89	P13521	191
EVPTAASSSHFYSGYK	P10354	HCD	N-Term(TMT6plex);K16(TMT6plex);1Hex1HexNAc1	NA	1Hex1HexNAc1	3.33705	3	852.092	2554.26	730.381	2189.13	25032	25032	110.2	170622_Fusion_(LC2)_CG_Rat_Pancreas_TMT6plex_Jacalin_12ul_2h_ETD_HCD_subHCD_(1G)_1xT.mgf	170622_Fusion_(LC2)_CG_Rat_Pancreas_TMT6plex_Jacalin_12ul_2h_ETD_HCD.raw	170622_Fusion_(LC2)_CG_Rat_Pancreas_TMT6plex_Jacalin_12ul_2h_ETD_HCD_subHCD.msf	Pancreas	Rat	Rapigest	Trypsin	Jacalin	Chromogranin-A; ES-43	261	276	NA	P10645	NA
EVPTAASSSHFYSGYK	P10354	HCD	N-Term(TMT6plex);K16(TMT6plex);1Hex1HexNAc1	NA	1Hex1HexNAc1	3.82643	3	852.092	2554.26	730.381	2189.13	25884	25884	110.017	160722_Fusion_(LC2)_CG_Rat_Bratin_WT_T2_T9_T18_T19_trypsin_(Jul2016)_TMT_10plex_Jacalin_3h_HCD_ETD_high_pH_7_subHCD_(1G)_1xT.mgf	160722_Fusion_(LC2)_CG_Rat_Bratin_WT_T2_T9_T18_T19_trypsin_(Jul2016)_TMT_10plex_Jacalin_3h_HCD_ETD_high_pH_7.raw	160722_Fusion_(LC2)_CG_Rat_Bratin_WT_T2_T9_T18_T19_trypsin_(Jul2016)_TMT_10plex_Jacalin_3h_HCD_ETD_8xhigh_pH_8_subHCD-01.msf	Brain	Rat	Rapigest	Trypsin	Jacalin	Chromogranin-A; ES-43	261	276	NA	P10645	NA
EVPTAASSSHFYSGYK	P10354	ETD	N-Term(TMT6plex);T4(Hex1HexNAc1);K16(TMT6plex)	T4(Hex1HexNAc1)	NA	3.26947	3	852.093	2554.26	ND	ND	24922	24925	109.75	170622_Fusion_(LC2)_CG_Rat_Pancreas_TMT6plex_Jacalin_12ul_2h_ETD_HCD_ETD - Copy.mgf	170622_Fusion_(LC2)_CG_Rat_Pancreas_TMT6plex_Jacalin_12ul_2h_ETD_HCD.raw	170622_Fusion_(LC2)_CG_Rat_Pancreas_TMT6plex_Jacalin_gr_ETD_T_Tn.msf	Pancreas	Rat	Rapigest	Trypsin	Jacalin	Chromogranin-A; ES-43	261	276	264	P10645	251
EVPTAASSSHFYSGYK	P10354	HCD	N-Term(TMT6plex);K16(TMT6plex);1Hex1HexNAc1	NA	1Hex1HexNAc1	4.6837	3	852.093	2554.26	730.382	2189.13	24925	24925	109.75	170622_Fusion_(LC2)_CG_Rat_Pancreas_TMT6plex_Jacalin_12ul_2h_ETD_HCD_subHCD_(1G)_1xT.mgf	170622_Fusion_(LC2)_CG_Rat_Pancreas_TMT6plex_Jacalin_12ul_2h_ETD_HCD.raw	170622_Fusion_(LC2)_CG_Rat_Pancreas_TMT6plex_Jacalin_12ul_2h_ETD_HCD_subHCD.msf	Pancreas	Rat	Rapigest	Trypsin	Jacalin	Chromogranin-A; ES-43	261	276	NA	P10645	NA
ASDPPLAPDDDPDAPAAQLAR	Q9QXU9	HCD	N-Term(TMT6plex);1Hex1HexNAc1	NA	1Hex1HexNAc1	2.47631	3	899.771	2697.3	778.061	2332.17	29396	29396	109.183	160722_Fusion_(LC2)_CG_Rat_Bratin_WT_T2_T9_T18_T19_trypsin_(Jul2016)_TMT_10plex_Jacalin_3h_HCD_ETD_high_pH_1_subHCD_(1G)_1xT.mgf	160722_Fusion_(LC2)_CG_Rat_Bratin_WT_T2_T9_T18_T19_trypsin_(Jul2016)_TMT_10plex_Jacalin_3h_HCD_ETD_high_pH_1.raw	160722_Fusion_(LC2)_CG_Rat_Bratin_WT_T2_T9_T18_T19_trypsin_(Jul2016)_TMT_10plex_Jacalin_3h_HCD_ETD_8xhigh_pH_8_subHCD-01.msf	Brain	Rat	Rapigest	Trypsin	Jacalin	ProSAAS	118	138	NA	Q9UHG2	NA
EVPTAASSSHFYSGYK	P10354	HCD	N-Term(TMT6plex);K16(TMT6plex);1Hex1HexNAc1	NA	1Hex1HexNAc1	4.0734	3	852.092	2554.26	730.382	2189.13	25100	25100	108.683	170622_Fusion_(LC2)_CG_Rat_Heart_TMT6plex_Jacalin_12ul_2h_ETD_HCD_subHCD_(1G)_1xT.mgf	170622_Fusion_(LC2)_CG_Rat_Heart_TMT6plex_Jacalin_12ul_2h_ETD_HCD.raw	170622_Fusion_(LC2)_CG_Rat_Heart_TMT6plex_Jacalin_12ul_2h_ETD_HCD_subHCD.msf	Heart	Rat	Rapigest	Trypsin	Jacalin	Chromogranin-A; ES-43	261	276	NA	P10645	NA
EVPTAASSSHFYSGYK	P10354	ETD	N-Term(TMT6plex);T4(Hex1HexNAc1);K16(TMT6plex)	T4(Hex1HexNAc1)	NA	2.4861	3	852.092	2554.26	ND	ND	25097	25100	108.667	170622_Fusion_(LC2)_CG_Rat_Heart_TMT6plex_Jacalin_12ul_2h_ETD_HCD_ETD - Copy.mgf	170622_Fusion_(LC2)_CG_Rat_Heart_TMT6plex_Jacalin_12ul_2h_ETD_HCD.raw	170622_Fusion_(LC2)_CG_Rat_Heart_TMT6plex_Jacalin_gr_ETD_T_Tn.msf	Heart	Rat	Rapigest	Trypsin	Jacalin	Chromogranin-A; ES-43	261	276	264	P10645	251
ASDPPLAPDDDPDAPAAQLAR	Q9QXU9	HCD	N-Term(TMT6plex);1Hex1HexNAc1	NA	1Hex1HexNAc1	2.37361	3	899.77	2697.29	778.059	2332.16	29265	29265	108.65	160722_Fusion_(LC2)_CG_Rat_Bratin_WT_T2_T9_T18_T19_trypsin_(Jul2016)_TMT_10plex_Jacalin_3h_HCD_ETD_high_pH_1_subHCD_(1G)_1xT.mgf	160722_Fusion_(LC2)_CG_Rat_Bratin_WT_T2_T9_T18_T19_trypsin_(Jul2016)_TMT_10plex_Jacalin_3h_HCD_ETD_high_pH_1.raw	160722_Fusion_(LC2)_CG_Rat_Bratin_WT_T2_T9_T18_T19_trypsin_(Jul2016)_TMT_10plex_Jacalin_3h_HCD_ETD_8xhigh_pH_8_subHCD-01.msf	Brain	Rat	Rapigest	Trypsin	Jacalin	ProSAAS	118	138	NA	Q9UHG2	NA
EVPTAASSSHFYSGYK	P10354	HCD	N-Term(TMT6plex);K16(TMT6plex);1Hex1HexNAc1	NA	1Hex1HexNAc1	2.66898	3	852.093	2554.26	730.382	2189.13	24994	24994	108.3	170622_Fusion_(LC2)_CG_Rat_Heart_TMT6plex_Jacalin_12ul_2h_ETD_HCD_subHCD_(1G)_1xT.mgf	170622_Fusion_(LC2)_CG_Rat_Heart_TMT6plex_Jacalin_12ul_2h_ETD_HCD.raw	170622_Fusion_(LC2)_CG_Rat_Heart_TMT6plex_Jacalin_12ul_2h_ETD_HCD_subHCD.msf	Heart	Rat	Rapigest	Trypsin	Jacalin	Chromogranin-A; ES-43	261	276	NA	P10645	NA
ASDPPLAPDDDPDAPAAQLAR	Q9QXU9	HCD	N-Term(TMT6plex);1Hex1HexNAc1	NA	1Hex1HexNAc1	2.7093	3	899.769	2697.29	778.058	2332.16	29144	29144	108.15	160722_Fusion_(LC2)_CG_Rat_Bratin_WT_T2_T9_T18_T19_trypsin_(Jul2016)_TMT_10plex_Jacalin_3h_HCD_ETD_high_pH_1_subHCD_(1G)_1xT.mgf	160722_Fusion_(LC2)_CG_Rat_Bratin_WT_T2_T9_T18_T19_trypsin_(Jul2016)_TMT_10plex_Jacalin_3h_HCD_ETD_high_pH_1.raw	160722_Fusion_(LC2)_CG_Rat_Bratin_WT_T2_T9_T18_T19_trypsin_(Jul2016)_TMT_10plex_Jacalin_3h_HCD_ETD_8xhigh_pH_8_subHCD-01.msf	Brain	Rat	Rapigest	Trypsin	Jacalin	ProSAAS	118	138	NA	Q9UHG2	NA
SLAAATGKQEL	P60042	HCD	N-Term(TMT6plex);K8(TMT6plex);1Hex1HexNAc1	NA	1Hex1HexNAc1	2.23547	2	956.53	1912.05	773.964	1546.92	24348	24348	107.483	170622_Fusion_(LC2)_CG_Rat_Pancreas_TMT6plex_Jacalin_12ul_2h_ETD_HCD_subHCD_(1G)_1xT.mgf	170622_Fusion_(LC2)_CG_Rat_Pancreas_TMT6plex_Jacalin_12ul_2h_ETD_HCD.raw	170622_Fusion_(LC2)_CG_Rat_Pancreas_TMT6plex_Jacalin_12ul_2h_ETD_HCD_subHCD.msf	Pancreas	Rat	Rapigest	Trypsin	Jacalin	Propart	38	48	NA	P61278	NA
ASDPPLAPDDDPDAPAAQLAR	Q9QXU9	HCD	N-Term(TMT6plex);1Hex1HexNAc1	NA	1Hex1HexNAc1	3.01763	3	899.771	2697.3	778.061	2332.17	28871	28871	107.067	160722_Fusion_(LC2)_CG_Rat_Bratin_WT_T2_T9_T18_T19_trypsin_(Jul2016)_TMT_10plex_Jacalin_3h_HCD_ETD_high_pH_1_subHCD_(1G)_1xT.mgf	160722_Fusion_(LC2)_CG_Rat_Bratin_WT_T2_T9_T18_T19_trypsin_(Jul2016)_TMT_10plex_Jacalin_3h_HCD_ETD_high_pH_1.raw	160722_Fusion_(LC2)_CG_Rat_Bratin_WT_T2_T9_T18_T19_trypsin_(Jul2016)_TMT_10plex_Jacalin_3h_HCD_ETD_8xhigh_pH_8_subHCD-01.msf	Brain	Rat	Rapigest	Trypsin	Jacalin	ProSAAS	118	138	NA	Q9UHG2	NA
ESTTVSPSYIA	P08934	HCD	N-Term(TMT6plex);1Hex1HexNAc1	NA	1Hex1HexNAc1	3.10101	2	874.93	1748.85	692.364	1383.72	24228	24228	107	170622_Fusion_(LC2)_CG_Rat_Pancreas_TMT6plex_Jacalin_12ul_2h_ETD_HCD_subHCD_(1G)_1xT.mgf	170622_Fusion_(LC2)_CG_Rat_Pancreas_TMT6plex_Jacalin_12ul_2h_ETD_HCD.raw	170622_Fusion_(LC2)_CG_Rat_Pancreas_TMT6plex_Jacalin_12ul_2h_ETD_HCD_subHCD.msf	Pancreas	Rat	Rapigest	Trypsin	Jacalin	Kininogen-1; Kininogen-1 light chain	398	408	NA	P01042	NA
ESTTVSPSYIA	P08934	HCD	N-Term(TMT6plex);1Hex1HexNAc1	NA	1Hex1HexNAc1	2.62083	2	874.931	1748.86	692.365	1383.72	24177	24177	106.8	170622_Fusion_(LC2)_CG_Rat_Pancreas_TMT6plex_Jacalin_12ul_2h_ETD_HCD_subHCD_(1G)_1xT.mgf	170622_Fusion_(LC2)_CG_Rat_Pancreas_TMT6plex_Jacalin_12ul_2h_ETD_HCD.raw	170622_Fusion_(LC2)_CG_Rat_Pancreas_TMT6plex_Jacalin_12ul_2h_ETD_HCD_subHCD.msf	Pancreas	Rat	Rapigest	Trypsin	Jacalin	Kininogen-1; Kininogen-1 light chain	398	408	NA	P01042	NA
ASDPPLAPDDDPDAPAAQLAR	Q9QXU9	HCD	N-Term(TMT6plex);1Hex1HexNAc1	NA	1Hex1HexNAc1	3.16571	3	899.77	2697.29	778.059	2332.16	28756	28756	106.617	160722_Fusion_(LC2)_CG_Rat_Bratin_WT_T2_T9_T18_T19_trypsin_(Jul2016)_TMT_10plex_Jacalin_3h_HCD_ETD_high_pH_1_subHCD_(1G)_1xT.mgf	160722_Fusion_(LC2)_CG_Rat_Bratin_WT_T2_T9_T18_T19_trypsin_(Jul2016)_TMT_10plex_Jacalin_3h_HCD_ETD_high_pH_1.raw	160722_Fusion_(LC2)_CG_Rat_Bratin_WT_T2_T9_T18_T19_trypsin_(Jul2016)_TMT_10plex_Jacalin_3h_HCD_ETD_8xhigh_pH_8_subHCD-01.msf	Brain	Rat	Rapigest	Trypsin	Jacalin	ProSAAS	118	138	NA	Q9UHG2	NA
ASDPPLAPDDDPDAPAAQLAR	Q9QXU9	HCD	N-Term(TMT6plex);1Hex1HexNAc1	NA	1Hex1HexNAc1	3.11387	3	899.77	2697.3	778.06	2332.16	28640	28640	106.167	160722_Fusion_(LC2)_CG_Rat_Bratin_WT_T2_T9_T18_T19_trypsin_(Jul2016)_TMT_10plex_Jacalin_3h_HCD_ETD_high_pH_1_subHCD_(1G)_1xT.mgf	160722_Fusion_(LC2)_CG_Rat_Bratin_WT_T2_T9_T18_T19_trypsin_(Jul2016)_TMT_10plex_Jacalin_3h_HCD_ETD_high_pH_1.raw	160722_Fusion_(LC2)_CG_Rat_Bratin_WT_T2_T9_T18_T19_trypsin_(Jul2016)_TMT_10plex_Jacalin_3h_HCD_ETD_8xhigh_pH_8_subHCD-01.msf	Brain	Rat	Rapigest	Trypsin	Jacalin	ProSAAS	118	138	NA	Q9UHG2	NA
ESTTVSPSYIA	P08934	HCD	N-Term(TMT6plex);1Hex1HexNAc1	NA	1Hex1HexNAc1	2.37344	2	874.932	1748.86	692.366	1383.72	24437	24437	106.167	170622_Fusion_(LC2)_CG_Rat_Heart_TMT6plex_Jacalin_12ul_2h_ETD_HCD_subHCD_(1G)_1xT.mgf	170622_Fusion_(LC2)_CG_Rat_Heart_TMT6plex_Jacalin_12ul_2h_ETD_HCD.raw	170622_Fusion_(LC2)_CG_Rat_Heart_TMT6plex_Jacalin_12ul_2h_ETD_HCD_subHCD.msf	Heart	Rat	Rapigest	Trypsin	Jacalin	Kininogen-1; Kininogen-1 light chain	398	408	NA	P01042	NA
ASDPPLAPDDDPDAPAAQLAR	Q9QXU9	HCD	N-Term(TMT6plex);1Hex1HexNAc1	NA	1Hex1HexNAc1	3.20787	3	899.772	2697.3	778.061	2332.17	28481	28481	105.55	160722_Fusion_(LC2)_CG_Rat_Bratin_WT_T2_T9_T18_T19_trypsin_(Jul2016)_TMT_10plex_Jacalin_3h_HCD_ETD_high_pH_1_subHCD_(1G)_1xT.mgf	160722_Fusion_(LC2)_CG_Rat_Bratin_WT_T2_T9_T18_T19_trypsin_(Jul2016)_TMT_10plex_Jacalin_3h_HCD_ETD_high_pH_1.raw	160722_Fusion_(LC2)_CG_Rat_Bratin_WT_T2_T9_T18_T19_trypsin_(Jul2016)_TMT_10plex_Jacalin_3h_HCD_ETD_8xhigh_pH_8_subHCD-01.msf	Brain	Rat	Rapigest	Trypsin	Jacalin	ProSAAS	118	138	NA	Q9UHG2	NA
DFPEEVTIVEEL	F1RPQ1	HCD	1Hex1HexNAc1	NA	1Hex1HexNAc1	2.99612	2	892.916	1784.82	710.35	1419.69	22910	22910	105.483	170320_Fusion_(LC2)_TDM_Ileum_Jacalin_2h_ETD_HCD_100%_High_pH_2_subHCD_(1G)_1xT.mgf	170320_Fusion_(LC2)_TDM_Ileum_Jacalin_2h_ETD_HCD_100%_High_pH_2.raw	170320_Fusion_(LC2)_TDM_Ileum_Jacalin_2h_ETD_HCD_100%_8xHigh_pH_subHCD.msf	Ileum	Pig	LMWE H2O	Trypsin	Jacalin	Propart	131	142	NA	P01275	NA
VPIDVDKTKVHNVEPVESAR	Q9JI85	ETD	N-Term(TMT6plex);K7(TMT6plex);T8(Hex1HexNAc1);K9(TMT6plex);S18(Hex1HexNAc1)	T8(Hex1HexNAc1);S18(Hex1HexNAc1)	NA	4.18289	5	730.796	3649.95	ND	ND	23852	23855	105.433	170622_Fusion_(LC2)_CG_Rat_Pancreas_TMT6plex_Jacalin_12ul_2h_ETD_HCD_ETD - Copy.mgf	170622_Fusion_(LC2)_CG_Rat_Pancreas_TMT6plex_Jacalin_12ul_2h_ETD_HCD.raw	170622_Fusion_(LC2)_CG_Rat_Pancreas_TMT6plex_Jacalin_gr_ETD_T_Tn.msf	Pancreas	Rat	Rapigest	Trypsin	Jacalin	Nucleobindin-2; Nesfatin-1	25	44	32;42	P80303	32;42
QQGIAPSGPAGELK	Q9JI85	HCD	N-Term(TMT6plex);K14(TMT6plex);1Hex1HexNAc1	NA	1Hex1HexNAc1	2.64498	3	726.064	2176.18	604.353	1811.04	23780	23780	105.133	170622_Fusion_(LC2)_CG_Rat_Pancreas_TMT6plex_Jacalin_12ul_2h_ETD_HCD_subHCD_(1G)_1xT.mgf	170622_Fusion_(LC2)_CG_Rat_Pancreas_TMT6plex_Jacalin_12ul_2h_ETD_HCD.raw	170622_Fusion_(LC2)_CG_Rat_Pancreas_TMT6plex_Jacalin_12ul_2h_ETD_HCD_subHCD.msf	Pancreas	Rat	Rapigest	Trypsin	Jacalin	Nucleobindin-2	402	415	NA	P80303	NA
ASDPPLAPDDDPDAPAAQLAR	Q9QXU9	HCD	N-Term(TMT6plex);1Hex1HexNAc1	NA	1Hex1HexNAc1	3.16216	3	899.77	2697.3	778.06	2332.16	28375	28375	105.117	160722_Fusion_(LC2)_CG_Rat_Bratin_WT_T2_T9_T18_T19_trypsin_(Jul2016)_TMT_10plex_Jacalin_3h_HCD_ETD_high_pH_1_subHCD_(1G)_1xT.mgf	160722_Fusion_(LC2)_CG_Rat_Bratin_WT_T2_T9_T18_T19_trypsin_(Jul2016)_TMT_10plex_Jacalin_3h_HCD_ETD_high_pH_1.raw	160722_Fusion_(LC2)_CG_Rat_Bratin_WT_T2_T9_T18_T19_trypsin_(Jul2016)_TMT_10plex_Jacalin_3h_HCD_ETD_8xhigh_pH_8_subHCD-01.msf	Brain	Rat	Rapigest	Trypsin	Jacalin	ProSAAS	118	138	NA	Q9UHG2	NA
QQGIAPSGPAGELK	Q9JI85	ETD	N-Term(TMT6plex);S7(Hex1HexNAc1);K14(TMT6plex)	S7(Hex1HexNAc1)	NA	3.38935	3	726.064	2176.18	ND	ND	23777	23780	105.117	170622_Fusion_(LC2)_CG_Rat_Pancreas_TMT6plex_Jacalin_12ul_2h_ETD_HCD_ETD - Copy.mgf	170622_Fusion_(LC2)_CG_Rat_Pancreas_TMT6plex_Jacalin_12ul_2h_ETD_HCD.raw	170622_Fusion_(LC2)_CG_Rat_Pancreas_TMT6plex_Jacalin_gr_ETD_T_Tn.msf	Pancreas	Rat	Rapigest	Trypsin	Jacalin	Nucleobindin-2	402	415	408	P80303	408
ASDPPLAPDDDPDAPAAQLAR	Q9QXU9	HCD	N-Term(TMT6plex);1Hex1HexNAc1	NA	1Hex1HexNAc1	3.2942	3	899.77	2697.3	778.059	2332.16	28270	28270	104.717	160722_Fusion_(LC2)_CG_Rat_Bratin_WT_T2_T9_T18_T19_trypsin_(Jul2016)_TMT_10plex_Jacalin_3h_HCD_ETD_high_pH_1_subHCD_(1G)_1xT.mgf	160722_Fusion_(LC2)_CG_Rat_Bratin_WT_T2_T9_T18_T19_trypsin_(Jul2016)_TMT_10plex_Jacalin_3h_HCD_ETD_high_pH_1.raw	160722_Fusion_(LC2)_CG_Rat_Bratin_WT_T2_T9_T18_T19_trypsin_(Jul2016)_TMT_10plex_Jacalin_3h_HCD_ETD_8xhigh_pH_8_subHCD-01.msf	Brain	Rat	Rapigest	Trypsin	Jacalin	ProSAAS	118	138	NA	Q9UHG2	NA
DVSTPPTVLPDNFPR	Q8MJI5	HCD	1Hex1HexNAc1	NA	1Hex1HexNAc1	2.15557	3	673.997	2019.98	552.287	1654.85	20393	20393	104.683	170320_Fusion_(LC2)_TDM_Ileum_AcOH_Jacalin_2h_ETD_HCD_100%_High_pH_1_subHCD_(1G)_1xT.mgf	170320_Fusion_(LC2)_TDM_Ileum_AcOH_Jacalin_2h_ETD_HCD_100%_High_pH_1.raw	170320_Fusion_(LC2)_TDM_Ileum_AcOH_Jacalin_2h_ETD_HCD_100%_5xHigh_pH_subHCD.msf	Ileum	Pig	LMWE AcOH	Trypsin	Jacalin	Preptin	93	107	NA	P01344	NA
KFQQGIAPSGPAGE	Q9JI85	HCD	N-Term(TMT6plex);K1(TMT6plex);1Hex1HexNAc1	NA	1Hex1HexNAc1	5.46975	3	737.393	2210.16	615.682	1845.03	23661	23661	104.65	170622_Fusion_(LC2)_CG_Rat_Pancreas_TMT6plex_Jacalin_12ul_2h_ETD_HCD_subHCD_(1G)_1xT.mgf	170622_Fusion_(LC2)_CG_Rat_Pancreas_TMT6plex_Jacalin_12ul_2h_ETD_HCD.raw	170622_Fusion_(LC2)_CG_Rat_Pancreas_TMT6plex_Jacalin_12ul_2h_ETD_HCD_subHCD.msf	Pancreas	Rat	Rapigest	Trypsin	Jacalin	Nucleobindin-2	400	413	NA	P80303	NA
QYDGVAELDQLLHYR	P16014	HCD	1Hex1HexNAc1	NA	1Hex1HexNAc1	2.45258	3	729.015	2185.03	607.304	1819.9	23881	23881	104.65	170129_Katrine_STC1_T12_LWAC_2h_ETD_HCD_90%_High_pH_4_subHCD_(1G)_1xT.mgf	170129_Katrine_STC1_T12_LWAC_2h_ETD_HCD_90%_High_pH_4.raw	170129_Katrine_STC1_T12_LWAC_2h_ETD_HCD_90%_8xHigh_pH_subHCD.msf	STC-1	Mouse	Cell (Total Cell Lysate)	Trypsin	PNA	Secretogranin-1	600	614	NA	P05060	NA
KFQQGIAPSGPAGE	Q9JI85	ETD	N-Term(TMT6plex);K1(TMT6plex);S9(Hex1HexNAc1)	S9(Hex1HexNAc1)	NA	3.11497	3	737.393	2210.16	ND	ND	23659	23661	104.633	170622_Fusion_(LC2)_CG_Rat_Pancreas_TMT6plex_Jacalin_12ul_2h_ETD_HCD_ETD - Copy.mgf	170622_Fusion_(LC2)_CG_Rat_Pancreas_TMT6plex_Jacalin_12ul_2h_ETD_HCD.raw	170622_Fusion_(LC2)_CG_Rat_Pancreas_TMT6plex_Jacalin_gr_ETD_T_Tn.msf	Pancreas	Rat	Rapigest	Trypsin	Jacalin	Nucleobindin-2	400	413	408	P80303	408
GLSFNPISDFPDTTSPK	P01042	HCD	1Hex1HexNAc1	NA	1Hex1HexNAc1	3.5666	2	1094.51	2188.02	911.947	1822.89	10083	10083	104.567	150523_Velos_(LC1)_TDM_CSF_trypsin_PNA(150504)_2h_5ETD_5HCD_IEF2_subHCD_(1G)_1xT.mgf	150523_Velos_(LC1)_TDM_CSF_trypsin_PNA(150504)_2h_5ETD_5HCD_IEF2.raw	150523_Velos_(LC1)_TDM_CSF_trypsin_PNA(150504)_2h_5ETD_5HCD_12xIEF_subHCD.msf	CSF	Human	Crude	Trypsin	PNA	Kininogen-1; Kininogen-1 light chain	597	613	NA	P01042	NA
QNLVTHGLPLSLA	G3V6L0	ETD	N-Term(TMT6plex); T5(Hex(1)HexNAc(1))	T5(Hex(1)HexNAc(1))	NA	2.67306	3	653.029	1957.07	ND	ND	26404	26407	104.55	160722_Fusion_(LC2)_CG_Rat_Bratin_WT_T2_T9_T18_T19_trypsin_(Jul2016)_TMT_10plex_Jacalin_3h_HCD_ETD_high_pH_6(ETD)TMT_gr.mgf	160722_Fusion_(LC2)_CG_Rat_Bratin_WT_T2_T9_T18_T19_trypsin_(Jul2016)_TMT_10plex_Jacalin_3h_HCD_ETD_high_pH_6.raw	160722_Fusion_(LC2)_CG_Rat_Bratin_WT_T2_T9_T18_T19_trypsin_(Jul2016)_TMT_10plex_Jacalin_3h_HCD_ETD_8xhigh_pH(ETD)TMT_gr.msf	Brain	Rat	Rapigest	Trypsin	Jacalin	Pro-MCH	89	101	93	P20382	93
QNLVTHGLPLSLA	P14200	HCD	N-Term(TMT6plex);1Hex1HexNAc1	NA	1Hex1HexNAc1	4.24346	3	653.029	1957.07	531.318	1591.94	26407	26407	104.55	160722_Fusion_(LC2)_CG_Rat_Bratin_WT_T2_T9_T18_T19_trypsin_(Jul2016)_TMT_10plex_Jacalin_3h_HCD_ETD_high_pH_6_subHCD_(1G)_1xT.mgf	160722_Fusion_(LC2)_CG_Rat_Bratin_WT_T2_T9_T18_T19_trypsin_(Jul2016)_TMT_10plex_Jacalin_3h_HCD_ETD_high_pH_6.raw	160722_Fusion_(LC2)_CG_Rat_Bratin_WT_T2_T9_T18_T19_trypsin_(Jul2016)_TMT_10plex_Jacalin_3h_HCD_ETD_8xhigh_pH_8_subHCD-01.msf	Brain	Rat	Rapigest	Trypsin	Jacalin	Pro-MCH	89	101	NA	P20382	NA
SLAAATGKQELA	P60042	HCD	N-Term(TMT6plex);K8(TMT6plex);1Hex1HexNAc1	NA	1Hex1HexNAc1	2.4486	2	992.051	1983.09	809.485	1617.96	23625	23625	104.517	170622_Fusion_(LC2)_CG_Rat_Pancreas_TMT6plex_Jacalin_12ul_2h_ETD_HCD_subHCD_(1G)_1xT.mgf	170622_Fusion_(LC2)_CG_Rat_Pancreas_TMT6plex_Jacalin_12ul_2h_ETD_HCD.raw	170622_Fusion_(LC2)_CG_Rat_Pancreas_TMT6plex_Jacalin_12ul_2h_ETD_HCD_subHCD.msf	Pancreas	Rat	Rapigest	Trypsin	Jacalin	Propart	38	49	NA	P61278	NA
SLAAATGKQELA	P60042	HCD	N-Term(TMT6plex);K8(TMT6plex);1Hex1HexNAc1	NA	1Hex1HexNAc1	3.4353	3	661.703	1983.09	539.992	1617.96	23606	23606	104.433	170622_Fusion_(LC2)_CG_Rat_Pancreas_TMT6plex_Jacalin_12ul_2h_ETD_HCD_subHCD_(1G)_1xT.mgf	170622_Fusion_(LC2)_CG_Rat_Pancreas_TMT6plex_Jacalin_12ul_2h_ETD_HCD.raw	170622_Fusion_(LC2)_CG_Rat_Pancreas_TMT6plex_Jacalin_12ul_2h_ETD_HCD_subHCD.msf	Pancreas	Rat	Rapigest	Trypsin	Jacalin	Propart	38	49	NA	P61278	NA
SLAAATGKQELA	P60042	ETD	N-Term(TMT6plex);T6(Hex1HexNAc1);K8(TMT6plex)	T6(Hex1HexNAc1)	NA	4.38184	3	661.703	1983.09	ND	ND	23603	23606	104.417	170622_Fusion_(LC2)_CG_Rat_Pancreas_TMT6plex_Jacalin_12ul_2h_ETD_HCD_ETD - Copy.mgf	170622_Fusion_(LC2)_CG_Rat_Pancreas_TMT6plex_Jacalin_12ul_2h_ETD_HCD.raw	170622_Fusion_(LC2)_CG_Rat_Pancreas_TMT6plex_Jacalin_gr_ETD_T_Tn.msf	Pancreas	Rat	Rapigest	Trypsin	Jacalin	Propart	38	49	43	P61278	43
GLSFNPISDFPDTTSPK	P01042	HCD	1Hex1HexNAc1	NA	1Hex1HexNAc1	2.60998	2	1094.51	2188.02	911.947	1822.89	10998	10998	104.4	150404_Velos_(LC1)_Lasse_Prostate_1_PNA(xxxxxx)_120min_5HCD_5ETD_IEF1_subHCD_(1G)_1xT.mgf	150404_Velos_(LC1)_Lasse_Prostate_1_PNA(xxxxxx)_120min_5HCD_5ETD_IEF1.raw	150404_Velos_(LC1)_Lasse_Prostate_1_PNA(xxxxxx)_120min_5HCD_5ETD_12xIEF9_subHCD.msf	Prostate	Human	LMWE H2O	Trypsin	PNA	Kininogen-1; Kininogen-1 light chain	597	613	NA	P01042	NA
ASDPPLAPDDDPDAPAAQLAR	Q9QXU9	HCD	N-Term(TMT6plex);1Hex1HexNAc1	NA	1Hex1HexNAc1	3.62333	3	899.771	2697.3	778.06	2332.17	28166	28166	104.317	160722_Fusion_(LC2)_CG_Rat_Bratin_WT_T2_T9_T18_T19_trypsin_(Jul2016)_TMT_10plex_Jacalin_3h_HCD_ETD_high_pH_1_subHCD_(1G)_1xT.mgf	160722_Fusion_(LC2)_CG_Rat_Bratin_WT_T2_T9_T18_T19_trypsin_(Jul2016)_TMT_10plex_Jacalin_3h_HCD_ETD_high_pH_1.raw	160722_Fusion_(LC2)_CG_Rat_Bratin_WT_T2_T9_T18_T19_trypsin_(Jul2016)_TMT_10plex_Jacalin_3h_HCD_ETD_8xhigh_pH_8_subHCD-01.msf	Brain	Rat	Rapigest	Trypsin	Jacalin	ProSAAS	118	138	NA	Q9UHG2	NA
KFQQGIAPSGPAG	Q9JI85	HCD	N-Term(TMT6plex);K1(TMT6plex);1Hex1HexNAc1	NA	1Hex1HexNAc1	3.32163	3	694.379	2081.12	572.668	1715.99	23563	23563	104.25	170622_Fusion_(LC2)_CG_Rat_Pancreas_TMT6plex_Jacalin_12ul_2h_ETD_HCD_subHCD_(1G)_1xT.mgf	170622_Fusion_(LC2)_CG_Rat_Pancreas_TMT6plex_Jacalin_12ul_2h_ETD_HCD.raw	170622_Fusion_(LC2)_CG_Rat_Pancreas_TMT6plex_Jacalin_12ul_2h_ETD_HCD_subHCD.msf	Pancreas	Rat	Rapigest	Trypsin	Jacalin	Nucleobindin-2	400	412	NA	P80303	NA
QNLVTHGLPLSLA	G3V6L0	ETD	N-Term(TMT6plex); T5(Hex(1)HexNAc(1))	T5(Hex(1)HexNAc(1))	NA	2.43154	3	653.029	1957.07	ND	ND	26295	26298	104.133	160722_Fusion_(LC2)_CG_Rat_Bratin_WT_T2_T9_T18_T19_trypsin_(Jul2016)_TMT_10plex_Jacalin_3h_HCD_ETD_high_pH_6(ETD)TMT_gr.mgf	160722_Fusion_(LC2)_CG_Rat_Bratin_WT_T2_T9_T18_T19_trypsin_(Jul2016)_TMT_10plex_Jacalin_3h_HCD_ETD_high_pH_6.raw	160722_Fusion_(LC2)_CG_Rat_Bratin_WT_T2_T9_T18_T19_trypsin_(Jul2016)_TMT_10plex_Jacalin_3h_HCD_ETD_8xhigh_pH(ETD)TMT_gr.msf	Brain	Rat	Rapigest	Trypsin	Jacalin	Pro-MCH	89	101	93	P20382	93
QNLVTHGLPLSLA	P14200	HCD	N-Term(TMT6plex);1Hex1HexNAc1	NA	1Hex1HexNAc1	3.85296	3	653.029	1957.07	531.318	1591.94	26298	26298	104.133	160722_Fusion_(LC2)_CG_Rat_Bratin_WT_T2_T9_T18_T19_trypsin_(Jul2016)_TMT_10plex_Jacalin_3h_HCD_ETD_high_pH_6_subHCD_(1G)_1xT.mgf	160722_Fusion_(LC2)_CG_Rat_Bratin_WT_T2_T9_T18_T19_trypsin_(Jul2016)_TMT_10plex_Jacalin_3h_HCD_ETD_high_pH_6.raw	160722_Fusion_(LC2)_CG_Rat_Bratin_WT_T2_T9_T18_T19_trypsin_(Jul2016)_TMT_10plex_Jacalin_3h_HCD_ETD_8xhigh_pH_8_subHCD-01.msf	Brain	Rat	Rapigest	Trypsin	Jacalin	Pro-MCH	89	101	NA	P20382	NA
DGPTVPDAEDAGDETPDLDPELLR	I3LEB3	HCD	1Hex1HexNAc1	NA	1Hex1HexNAc1	3.14954	3	968.099	2902.28	846.389	2537.15	23339	23339	104.083	151128_Fusion_(LC2)_Lasse_Pig_Brain_Cer(Nov2015)_try_PNA_2h_ETD_HCD_IEF_7_subHCD_(1G)_1xT.mgf	151128_Fusion_(LC2)_Lasse_Pig_Brain_Cer(Nov2015)_try_PNA_2h_ETD_HCD_IEF_7.raw	151128_Fusion_(LC2)_Lasse_Pig_Brain_Cer(Nov2015)_try_PNA_2h_ETD_HCD_12xIEF_subHCD.msf	Cerebellum	Pig	LMWE H2O	Trypsin	PNA	ProSAAS	173	196	NA	Q9UHG2	NA
GPTVPDAEDAGDETPDLDPELLR	I3LEB3	HCD	1Hex1HexNAc1	NA	1Hex1HexNAc1	3.32428	2	1394.13	2787.25	1211.56	2422.12	22530	22530	103.867	151128_Fusion_(LC2)_Lasse_Pig_Brain_Cer(Nov2015)_try_PNA_2h_ETD_HCD_IEF_6_subHCD_(1G)_1xT.mgf	151128_Fusion_(LC2)_Lasse_Pig_Brain_Cer(Nov2015)_try_PNA_2h_ETD_HCD_IEF_6.raw	151128_Fusion_(LC2)_Lasse_Pig_Brain_Cer(Nov2015)_try_PNA_2h_ETD_HCD_12xIEF_subHCD.msf	Cerebellum	Pig	LMWE H2O	Trypsin	PNA	ProSAAS	174	196	NA	Q9UHG2	NA
GPTVPDAEDAGDETPDLDPELLR	I3LEB3	ETD	T3(Hex1HexNAc1)	T3(Hex1HexNAc1)	NA	5.63522	3	929.757	2787.26	ND	ND	22188	22188	103.758	151128_Fusion_(LC2)_Lasse_Pig_Brain(Nov2015)_try_PNA_2h_ETD_HCD_IEF_9.raw	151128_Fusion_(LC2)_Lasse_Pig_Brain(Nov2015)_try_PNA_2h_ETD_HCD_IEF_9.raw	151128_Fusion_(LC2)_Lasse_Pig_Brain(Nov2015)_try_PNA_2h_ETD_HCD_IEF_1_12(ETD)_T_Tn_full_semi.msf	Brain	Pig	LMWE H2O	Trypsin	PNA	ProSAAS	174	196	176	Q9UHG2	176
ASDPPLAPDDDPDAPAAQLAR	Q9QXU9	HCD	N-Term(TMT6plex);1Hex1HexNAc1	NA	1Hex1HexNAc1	2.30652	3	899.77	2697.3	778.059	2332.16	26493	26493	103.75	161003_Fusion_(LC2)_CG_Cerebellum_trypsin_TMT10plex_Jacalin(Sep2016)_2h_HCD_ETD_high_pH_1_subHCD_(1G)_1xT.mgf	161003_Fusion_(LC2)_CG_Cerebellum_trypsin_TMT10plex_Jacalin(Sep2016)_2h_HCD_ETD_high_pH_1.raw	161003_Fusion_(LC2)_CG_Cerebellum_trypsin_TMT10plex_Jacalin(Sep2016)_2h_HCD_ETD_8xhigh_pH_subHCD.msf	Cerebellum	Rat	Rapigest	Trypsin	Jacalin	ProSAAS	118	138	NA	Q9UHG2	NA
GPTVPDAEDAGDETPDLDPELLR	I3LEB3	HCD	1Hex1HexNAc1	NA	1Hex1HexNAc1	5.31457	2	1394.13	2787.26	1211.57	2422.13	22187	22187	103.75	151128_Fusion_(LC2)_Lasse_Pig_Brain(Nov2015)_try_PNA_2h_ETD_HCD_IEF_9_subHCD_(1G)_1xT.mgf	151128_Fusion_(LC2)_Lasse_Pig_Brain(Nov2015)_try_PNA_2h_ETD_HCD_IEF_9.raw	151128_Fusion_(LC2)_Lasse_Pig_Brain(Nov2015)_try_PNA_2h_ETD_HCD_12xIEF_subHCD.msf	Brain	Pig	LMWE H2O	Trypsin	PNA	ProSAAS	174	196	NA	Q9UHG2	NA
GPTVPDAEDAGDETPDLDPELLR	I3LEB3	HCD	1Hex1HexNAc1	NA	1Hex1HexNAc1	6.65275	3	929.757	2787.26	808.046	2422.12	22186	22186	103.733	151128_Fusion_(LC2)_Lasse_Pig_Brain(Nov2015)_try_PNA_2h_ETD_HCD_IEF_9_subHCD_(1G)_1xT.mgf	151128_Fusion_(LC2)_Lasse_Pig_Brain(Nov2015)_try_PNA_2h_ETD_HCD_IEF_9.raw	151128_Fusion_(LC2)_Lasse_Pig_Brain(Nov2015)_try_PNA_2h_ETD_HCD_12xIEF_subHCD.msf	Brain	Pig	LMWE H2O	Trypsin	PNA	ProSAAS	174	196	NA	Q9UHG2	NA
PRPPVYDDGPTVPDAEDAGDETPDLDPELLR	I3LEB3	HCD	1Hex1HexNAc1	NA	1Hex1HexNAc1	3.8708	3	1242.91	3726.7	1121.2	3361.57	22180	22180	103.717	151128_Fusion_(LC2)_Lasse_Pig_Brain(Nov2015)_try_PNA_2h_ETD_HCD_IEF_9_subHCD_(1G)_1xT.mgf	151128_Fusion_(LC2)_Lasse_Pig_Brain(Nov2015)_try_PNA_2h_ETD_HCD_IEF_9.raw	151128_Fusion_(LC2)_Lasse_Pig_Brain(Nov2015)_try_PNA_2h_ETD_HCD_12xIEF_subHCD.msf	Brain	Pig	LMWE H2O	Trypsin	PNA	ProSAAS	166	196	NA	Q9UHG2	NA
GLSFNPISDFPDTTSPK	P01042	HCD	1Hex1HexNAc1	NA	1Hex1HexNAc1	3.49419	3	730.01	2188.02	608.299	1822.88	10705	10705	103.667	150408_Velos_(LC1)_Lasse_Prostate_2_PNA(xxxxxx)_120min_5HCD_5ETD_IEF1_subHCD_(1G)_1xT.mgf	150408_Velos_(LC1)_Lasse_Prostate_2_PNA(xxxxxx)_120min_5HCD_5ETD_IEF1.raw	150408_Velos_(LC1)_Lasse_Prostate_2_PNA(xxxxxx)_120min_5HCD_5ETD_12xIEF9_subHCD.msf	Prostate	Human	LMWE Acetone AcOH	Trypsin	PNA	Kininogen-1; Kininogen-1 light chain	597	613	NA	P01042	NA
TNEIVEEQYTPQSLATL	Q03517	HCD	1Hex1HexNAc1	NA	1Hex1HexNAc1	3.91064	2	1151.05	2301.09	968.483	1935.96	20740	20740	103.65	170206_Katrine_STC1_T13_LWAC_2h_ETD_HCD_100%_High_pH_3_subHCD_(1G)_1xT.mgf	170206_Katrine_STC1_T13_LWAC_2h_ETD_HCD_100%_High_pH_3.raw	170206_Katrine_STC1_T13_LWAC_2h_ETD_HCD_100%_7xHigh_pH_subHCD.msf	STC-1	Mouse	Cell (Total Cell Lysate)	Chymotrypsin	PNA	Secretogranin-2; Secretoneurin	184	200	NA	P13521	NA
TNEIVEEQYTPQSLATL	Q03517	HCD	1Hex1HexNAc1	NA	1Hex1HexNAc1	4.44605	3	767.702	2301.09	645.991	1935.96	20741	20741	103.65	170206_Katrine_STC1_T13_LWAC_2h_ETD_HCD_100%_High_pH_3_subHCD_(1G)_1xT.mgf	170206_Katrine_STC1_T13_LWAC_2h_ETD_HCD_100%_High_pH_3.raw	170206_Katrine_STC1_T13_LWAC_2h_ETD_HCD_100%_7xHigh_pH_subHCD.msf	STC-1	Mouse	Cell (Total Cell Lysate)	Chymotrypsin	PNA	Secretogranin-2; Secretoneurin	184	200	NA	P13521	NA
TNEIVEEQYTPQSLATL	Q03517	ETD	T10(Hex1HexNAc1)	T10(Hex1HexNAc1)	NA	3.26007	3	767.702	2301.09	ND	ND	20738	20738	103.647	170206_Katrine_STC1_T13_LWAC_2h_ETD_HCD_100%_High_pH_3.raw	170206_Katrine_STC1_T13_LWAC_2h_ETD_HCD_100%_High_pH_3.raw	170206_Katrine_STC1_T13_LWAC_2h_ETD_HCD_100%_High_pH_1_7(ETD).msf	STC-1	Mouse	Cell (Total Cell Lysate)	Chymotrypsin	PNA	Secretogranin-2; Secretoneurin	184	200	193	P13521	191
PNGLSFNPISDFPDTTSPK	P01042	HCD	1Hex1HexNAc1	NA	1Hex1HexNAc1	4.03675	2	1200.06	2399.11	1017.49	2033.98	10700	10700	103.6	150408_Velos_(LC1)_Lasse_Prostate_2_PNA(xxxxxx)_120min_5HCD_5ETD_IEF1_subHCD_(1G)_1xT.mgf	150408_Velos_(LC1)_Lasse_Prostate_2_PNA(xxxxxx)_120min_5HCD_5ETD_IEF1.raw	150408_Velos_(LC1)_Lasse_Prostate_2_PNA(xxxxxx)_120min_5HCD_5ETD_12xIEF9_subHCD.msf	Prostate	Human	LMWE Acetone AcOH	Trypsin	PNA	Kininogen-1; Kininogen-1 light chain	595	613	NA	P01042	NA
NIQPGTPVDGNQENAPSLGTFKYPPSVE	P67934	ETD	T20(Hex(1)HexNAc(1))	T20(Hex(1)HexNAc(1))	NA	4.66047	3	1107.86	3321.56	ND	ND	21919	21919	103.592	151128_Fusion_(LC2)_Lasse_Pig_peptidome_brain(Nov2015)_try_PNA_2h_ETD_HCD_IEF_1.raw	151128_Fusion_(LC2)_Lasse_Pig_peptidome_brain(Nov2015)_try_PNA_2h_ETD_HCD_IEF_1.raw	151128_Fusion_(LC2)_Lasse_Pig_peptidome_brain(Nov2015)_try_PNA_2h_ETD_HCD_12xIEF(ETD).msf	Brain	Pig	LMWE Acetone AcOH	Trypsin	PNA	Propart	99	126	118	Q9UHF0	113
NIQPGTPVDGNQENAPSLGTFKYPPSVE	P67934	HCD	1Hex1HexNAc1	NA	1Hex1HexNAc1	5.70959	3	1107.86	3321.56	986.149	2956.43	21916	21916	103.567	151128_Fusion_(LC2)_Lasse_Pig_peptidome_brain(Nov2015)_try_PNA_2h_ETD_HCD_IEF_1_subHCD_(1G)_1xT.mgf	151128_Fusion_(LC2)_Lasse_Pig_peptidome_brain(Nov2015)_try_PNA_2h_ETD_HCD_IEF_1.raw	151128_Fusion_(LC2)_Lasse_Pig_peptidome_brain(Nov2015)_try_PNA_2h_ETD_HCD_12xIEF_subHCD.msf	Brain	Pig	LMWE Acetone AcOH	Trypsin	PNA	Propart	99	126	NA	Q9UHF0	NA
TNEIVEEQYTPQSLATL	Q03517	HCD	1Hex1HexNAc1	NA	1Hex1HexNAc1	4.37933	3	767.702	2301.09	645.991	1935.96	21976	21976	103.567	170206_Katrine_STC1_T13_LWAC_2h_ETD_HCD_100%_High_pH_2_subHCD_(1G)_1xT.mgf	170206_Katrine_STC1_T13_LWAC_2h_ETD_HCD_100%_High_pH_2.raw	170206_Katrine_STC1_T13_LWAC_2h_ETD_HCD_100%_7xHigh_pH_subHCD.msf	STC-1	Mouse	Cell (Total Cell Lysate)	Chymotrypsin	PNA	Secretogranin-2; Secretoneurin	184	200	NA	P13521	NA
GLSFNPISDFPDTTSPK	P01042	ETD	S8(Hex1HexNAc1)	S8(Hex1HexNAc1)	NA	1.46688	2	1094.51	2188.02	ND	ND	10697	10697	103.563	150408_Velos_(LC1)_Lasse_Prostate_2_PNA(xxxxxx)_120min_5HCD_5ETD_IEF1.raw	150408_Velos_(LC1)_Lasse_Prostate_2_PNA(xxxxxx)_120min_5HCD_5ETD_IEF1.raw	150408_Velos_(LC1)_Lasse_Prostate_2_PNA(xxxxxx)_120min_5HCD_5ETD_IEF1_12(ETD)_T_Tn_full_semi.msf	Prostate	Human	LMWE Acetone AcOH	Trypsin	PNA	Kininogen-1; Kininogen-1 light chain	597	613	604	P01042	604
GLSFNPISDFPDTTSPK	P01042	HCD	1Hex1HexNAc1	NA	1Hex1HexNAc1	2.98072	2	1094.51	2188.02	911.946	1822.88	10696	10696	103.55	150408_Velos_(LC1)_Lasse_Prostate_2_PNA(xxxxxx)_120min_5HCD_5ETD_IEF1_subHCD_(1G)_1xT.mgf	150408_Velos_(LC1)_Lasse_Prostate_2_PNA(xxxxxx)_120min_5HCD_5ETD_IEF1.raw	150408_Velos_(LC1)_Lasse_Prostate_2_PNA(xxxxxx)_120min_5HCD_5ETD_12xIEF9_subHCD.msf	Prostate	Human	LMWE Acetone AcOH	Trypsin	PNA	Kininogen-1; Kininogen-1 light chain	597	613	NA	P01042	NA
TNEIVEEQYTPQSLATL	Q03517	ETD	T10(Hex1HexNAc1)	T10(Hex1HexNAc1)	NA	3.90492	3	767.702	2301.09	ND	ND	21973	21973	103.547	170206_Katrine_STC1_T13_LWAC_2h_ETD_HCD_100%_High_pH_2.raw	170206_Katrine_STC1_T13_LWAC_2h_ETD_HCD_100%_High_pH_2.raw	170206_Katrine_STC1_T13_LWAC_2h_ETD_HCD_100%_High_pH_1_7(ETD).msf	STC-1	Mouse	Cell (Total Cell Lysate)	Chymotrypsin	PNA	Secretogranin-2; Secretoneurin	184	200	193	P13521	191
ATLESVFQELGK	Q5FZP5	HCD	1Hex1HexNAc1	NA	1Hex1HexNAc1	3.27043	2	843.921	1686.84	661.355	1321.7	21999	21999	103.5	151128_Fusion_(LC2)_Lasse_Pig_peptidome_brain(Nov2015)_try_PNA_2h_ETD_HCD_IEF_2_subHCD_(1G)_1xT.mgf	151128_Fusion_(LC2)_Lasse_Pig_peptidome_brain(Nov2015)_try_PNA_2h_ETD_HCD_IEF_2.raw	151128_Fusion_(LC2)_Lasse_Pig_peptidome_brain(Nov2015)_try_PNA_2h_ETD_HCD_12xIEF_subHCD.msf	Brain	Pig	LMWE Acetone AcOH	Trypsin	PNA	Secretogranin-2; Secretoneurin	195	206	NA	P13521	NA
TNEIVEEQYTPQSLATL	Q03517	HCD	1Hex1HexNAc1	NA	1Hex1HexNAc1	3.96866	2	1151.05	2301.09	968.483	1935.96	21960	21960	103.483	170206_Katrine_STC1_T13_LWAC_2h_ETD_HCD_100%_High_pH_2_subHCD_(1G)_1xT.mgf	170206_Katrine_STC1_T13_LWAC_2h_ETD_HCD_100%_High_pH_2.raw	170206_Katrine_STC1_T13_LWAC_2h_ETD_HCD_100%_7xHigh_pH_subHCD.msf	STC-1	Mouse	Cell (Total Cell Lysate)	Chymotrypsin	PNA	Secretogranin-2; Secretoneurin	184	200	NA	P13521	NA
LRPRPPVYDDGPTVPDAEDAGDETPDLDPELLR	I3LEB3	ETD	T13(Hex1HexNAc1)	T13(Hex1HexNAc1)	NA	5.71459	4	999.728	3995.89	ND	ND	22482	22482	103.45	151128_Fusion_(LC2)_Lasse_Pig_Brain(Nov2015)_try_PNA_2h_ETD_HCD_IEF_8.raw	151128_Fusion_(LC2)_Lasse_Pig_Brain(Nov2015)_try_PNA_2h_ETD_HCD_IEF_8.raw	151128_Fusion_(LC2)_Lasse_Pig_Brain(Nov2015)_try_PNA_2h_ETD_HCD_IEF_1_12(ETD)_T_Tn_full_semi.msf	Brain	Pig	LMWE H2O	Trypsin	PNA	ProSAAS	164	196	176	Q9UHG2	176
ASDPPLAPDDDPDAPAAQLAR	Q9QXU9	HCD	N-Term(TMT6plex);1Hex1HexNAc1	NA	1Hex1HexNAc1	4.26088	3	899.77	2697.3	778.06	2332.16	27942	27942	103.433	160722_Fusion_(LC2)_CG_Rat_Bratin_WT_T2_T9_T18_T19_trypsin_(Jul2016)_TMT_10plex_Jacalin_3h_HCD_ETD_high_pH_1_subHCD_(1G)_1xT.mgf	160722_Fusion_(LC2)_CG_Rat_Bratin_WT_T2_T9_T18_T19_trypsin_(Jul2016)_TMT_10plex_Jacalin_3h_HCD_ETD_high_pH_1.raw	160722_Fusion_(LC2)_CG_Rat_Bratin_WT_T2_T9_T18_T19_trypsin_(Jul2016)_TMT_10plex_Jacalin_3h_HCD_ETD_8xhigh_pH_8_subHCD-01.msf	Brain	Rat	Rapigest	Trypsin	Jacalin	ProSAAS	118	138	NA	Q9UHG2	NA
LRPRPPVYDDGPTVPDAEDAGDETPDLDPELLR	I3LEB3	HCD	1Hex1HexNAc1	NA	1Hex1HexNAc1	5.36632	4	999.728	3995.89	908.445	3630.76	22479	22479	103.433	151128_Fusion_(LC2)_Lasse_Pig_Brain(Nov2015)_try_PNA_2h_ETD_HCD_IEF_8_subHCD_(1G)_1xT.mgf	151128_Fusion_(LC2)_Lasse_Pig_Brain(Nov2015)_try_PNA_2h_ETD_HCD_IEF_8.raw	151128_Fusion_(LC2)_Lasse_Pig_Brain(Nov2015)_try_PNA_2h_ETD_HCD_12xIEF_subHCD.msf	Brain	Pig	LMWE H2O	Trypsin	PNA	ProSAAS	164	196	NA	Q9UHG2	NA
NIQPGTPVDGNQENAPSLGTFKYPPSV	P67934	ETD	T20(Hex(1)HexNAc(1))	T20(Hex(1)HexNAc(1))	NA	5.04911	3	1064.85	3192.52	ND	ND	21882	21882	103.433	151128_Fusion_(LC2)_Lasse_Pig_peptidome_brain(Nov2015)_try_PNA_2h_ETD_HCD_IEF_1.raw	151128_Fusion_(LC2)_Lasse_Pig_peptidome_brain(Nov2015)_try_PNA_2h_ETD_HCD_IEF_1.raw	151128_Fusion_(LC2)_Lasse_Pig_peptidome_brain(Nov2015)_try_PNA_2h_ETD_HCD_12xIEF(ETD).msf	Brain	Pig	LMWE Acetone AcOH	Trypsin	PNA	Propart	99	125	118	Q9UHF0	113
NIQPGTPVDGNQENAPSLGTFKYPPSV	P67934	HCD	1Hex1HexNAc1	NA	1Hex1HexNAc1	3.98198	3	1064.85	3192.52	943.134	2827.39	21880	21880	103.417	151128_Fusion_(LC2)_Lasse_Pig_peptidome_brain(Nov2015)_try_PNA_2h_ETD_HCD_IEF_1_subHCD_(1G)_1xT.mgf	151128_Fusion_(LC2)_Lasse_Pig_peptidome_brain(Nov2015)_try_PNA_2h_ETD_HCD_IEF_1.raw	151128_Fusion_(LC2)_Lasse_Pig_peptidome_brain(Nov2015)_try_PNA_2h_ETD_HCD_12xIEF_subHCD.msf	Brain	Pig	LMWE Acetone AcOH	Trypsin	PNA	Propart	99	125	NA	Q9UHF0	NA
NIQPGTPVDGNQENAPSLGTFKYPPSVE	P67934	HCD	1Hex1HexNAc1	NA	1Hex1HexNAc1	3.89564	3	1107.86	3321.56	986.148	2956.43	21393	21393	103.4	151128_Fusion_(LC2)_Lasse_Pig_Brain(Nov2015)_try_PNA_2h_ETD_HCD_IEF_1_subHCD_(1G)_1xT.mgf	151128_Fusion_(LC2)_Lasse_Pig_Brain(Nov2015)_try_PNA_2h_ETD_HCD_IEF_1.raw	151128_Fusion_(LC2)_Lasse_Pig_Brain(Nov2015)_try_PNA_2h_ETD_HCD_12xIEF_subHCD.msf	Brain	Pig	LMWE H2O	Trypsin	PNA	Propart	99	126	NA	Q9UHF0	NA
ASDPPLAPDDDPDAPAAQLAR	Q9QXU9	HCD	N-Term(TMT6plex);1Hex1HexNAc1	NA	1Hex1HexNAc1	2.34027	3	899.771	2697.3	778.06	2332.17	26398	26398	103.367	161003_Fusion_(LC2)_CG_Cerebellum_trypsin_TMT10plex_Jacalin(Sep2016)_2h_HCD_ETD_high_pH_1_subHCD_(1G)_1xT.mgf	161003_Fusion_(LC2)_CG_Cerebellum_trypsin_TMT10plex_Jacalin(Sep2016)_2h_HCD_ETD_high_pH_1.raw	161003_Fusion_(LC2)_CG_Cerebellum_trypsin_TMT10plex_Jacalin(Sep2016)_2h_HCD_ETD_8xhigh_pH_subHCD.msf	Cerebellum	Rat	Rapigest	Trypsin	Jacalin	ProSAAS	118	138	NA	Q9UHG2	NA
GNPDDSFLEDEGEDRNGVTL	P16014	ETD	T19(HexNAc)	T19(HexNAc)	NA	4.8087	3	794.68	2382.03	ND	ND	21910	21910	103.241	170206_Katrine_STC1_T13_LWAC_2h_ETD_HCD_100%_High_pH_2.raw	170206_Katrine_STC1_T13_LWAC_2h_ETD_HCD_100%_High_pH_2.raw	170206_Katrine_STC1_T13_LWAC_2h_ETD_HCD_100%_High_pH_1_7(ETD).msf	STC-1	Mouse	Cell (Total Cell Lysate)	Chymotrypsin	PNA	Secretogranin-1	538	557	556	P05060	556
NIQPGTPVDGNQENAPSLGTFKYPPSVE	P67934	HCD	1Hex1HexNAc1	NA	1Hex1HexNAc1	5.14038	3	1107.86	3321.57	986.15	2956.44	21832	21832	103.183	151128_Fusion_(LC2)_Lasse_Pig_peptidome_brain(Nov2015)_try_PNA_2h_ETD_HCD_IEF_1_subHCD_(1G)_1xT.mgf	151128_Fusion_(LC2)_Lasse_Pig_peptidome_brain(Nov2015)_try_PNA_2h_ETD_HCD_IEF_1.raw	151128_Fusion_(LC2)_Lasse_Pig_peptidome_brain(Nov2015)_try_PNA_2h_ETD_HCD_12xIEF_subHCD.msf	Brain	Pig	LMWE Acetone AcOH	Trypsin	PNA	Propart	99	126	NA	Q9UHF0	NA
SFPLLLPSQDPPSGAAEEKGEEED	I3L8A2	HCD	1Hex1HexNAc1	NA	1Hex1HexNAc1	2.85337	3	969.775	2907.31	848.065	2542.18	22480	22480	103.117	151112_Fusion_(LC2)_Lasse_Pancreas_(Nov2015)_2h_HCD_ETD_10%_PNA_15_16_subHCD_(1G)_1xT.mgf	151112_Fusion_(LC2)_Lasse_Pancreas_(Nov2015)_2h_HCD_ETD_10%_PNA_15_16.raw	151112_Fusion_(LC2)_Lasse_Pancreas_(Nov2015)_2h_HCD_ETD_10%_5xPNA_subHCD.msf	Pancreas	Pig	LMWE EtOH HCl	Trypsin	PNA	Propart	56	79	NA	Q969E3	NA
SFPLLLPSQDPPSGAAEEKGEEED	I3L8A2	ETD	S8(Hex(1)HexNAc(1))	S8(Hex(1)HexNAc(1))	NA	4.04919	3	969.775	2907.31	ND	ND	22478	22478	103.113	151112_Fusion_(LC2)_Lasse_Pancreas_(Nov2015)_2h_HCD_ETD_10%_PNA_15_16.raw	151112_Fusion_(LC2)_Lasse_Pancreas_(Nov2015)_2h_HCD_ETD_10%_PNA_15_16.raw	151112_Fusion_(LC2)_Lasse_Pancreas_(Nov2015)_2h_HCD_ETD_10%_5xPNA(ETD)-01.msf	Pancreas	Pig	LMWE EtOH HCl	Trypsin	PNA	Propart	56	79	63	Q969E3	64
SFPLLLPSQDPPSGAAEEKGEEE	I3L8A2	HCD	1Hex1HexNAc1	NA	1Hex1HexNAc1	2.69269	3	931.436	2792.29	809.725	2427.16	22427	22427	102.867	151112_Fusion_(LC2)_Lasse_Pancreas_(Nov2015)_2h_HCD_ETD_10%_PNA_15_16_subHCD_(1G)_1xT.mgf	151112_Fusion_(LC2)_Lasse_Pancreas_(Nov2015)_2h_HCD_ETD_10%_PNA_15_16.raw	151112_Fusion_(LC2)_Lasse_Pancreas_(Nov2015)_2h_HCD_ETD_10%_5xPNA_subHCD.msf	Pancreas	Pig	LMWE EtOH HCl	Trypsin	PNA	Propart	56	78	NA	Q969E3	NA
SLSKPSPMPVSPECLETL	P26339	HCD	M8(Oxidation);C14(Carbamidomethyl);1HexNAc	NA	1HexNAc	4.41264	2	1096.02	2191.04	994.484	1987.96	10805	10805	102.85	130614_Christof_N2A_sec_ChyTry_95%_IEF_2_100%_2h_5HCD_5ETD_subHCD_1xGalNAc.mgf	130614_Christof_N2A_sec_ChyTry_95%_IEF_2_100%_2h_5HCD_5ETD.raw	130614_Christof_N2A_sec_ChyTry_95%_12xIEF_2h_5HCD_5ETD_subHCD.msf	N2a	Mouse	Cell (Secretome)	Trypsin	VVA	Chromogranin-A; Vasostatin-1; Vasostatin-2	43	60	NA	P10645	NA
NIQPGTPVDGNQENAPSLGTFKYPPSVE	P67934	ETD	T20(Hex1HexNAc1)	T20(Hex1HexNAc1)	NA	4.56939	3	1107.86	3321.56	ND	ND	21267	21396	102.835	151128_Fusion_(LC2)_Lasse_Pig_Brain(Nov2015)_try_PNA_2h_ETD_HCD_IEF_1.raw	151128_Fusion_(LC2)_Lasse_Pig_Brain(Nov2015)_try_PNA_2h_ETD_HCD_IEF_1.raw	151128_Fusion_(LC2)_Lasse_Pig_Brain(Nov2015)_try_PNA_2h_ETD_HCD_IEF_1_12(ETD)_T_Tn_full_semi.msf	Brain	Pig	LMWE H2O	Trypsin	PNA	Propart	99	126	118	Q9UHF0	113
NIQPGTPVDGNQENAPSLGTFKYPPSVE	P67934	HCD	1Hex1HexNAc1	NA	1Hex1HexNAc1	3.65636	3	1107.86	3321.57	986.15	2956.43	21751	21751	102.8	151128_Fusion_(LC2)_Lasse_Pig_peptidome_brain(Nov2015)_try_PNA_2h_ETD_HCD_IEF_1_subHCD_(1G)_1xT.mgf	151128_Fusion_(LC2)_Lasse_Pig_peptidome_brain(Nov2015)_try_PNA_2h_ETD_HCD_IEF_1.raw	151128_Fusion_(LC2)_Lasse_Pig_peptidome_brain(Nov2015)_try_PNA_2h_ETD_HCD_12xIEF_subHCD.msf	Brain	Pig	LMWE Acetone AcOH	Trypsin	PNA	Propart	99	126	NA	Q9UHF0	NA
VAELDQLLHY	Q9GLG4	HCD	1Hex1HexNAc1	NA	1Hex1HexNAc1	2.11443	2	783.383	1565.76	600.817	1200.63	21734	21734	102.717	151128_Fusion_(LC2)_Lasse_Pig_peptidome_brain(Nov2015)_try_PNA_2h_ETD_HCD_IEF_1_subHCD_(1G)_1xT.mgf	151128_Fusion_(LC2)_Lasse_Pig_peptidome_brain(Nov2015)_try_PNA_2h_ETD_HCD_IEF_1.raw	151128_Fusion_(LC2)_Lasse_Pig_peptidome_brain(Nov2015)_try_PNA_2h_ETD_HCD_12xIEF_subHCD.msf	Brain	Pig	LMWE Acetone AcOH	Trypsin	PNA	Secretogranin-1	593	602	NA	P05060	NA
AGPEEVPTAASSSHFHAGYK	P26339	HCD	1Hex1HexNAc1	NA	1Hex1HexNAc1	3.39084	4	602.785	2408.12	511.502	2042.98	21732	21732	102.583	161019_Fusion_(LC2)_KS_STC_1_PNA((Oct2016)_2h_HCD_ETD_High_pH_2_subHCD_(1G)_1xT.mgf	161019_Fusion_(LC2)_KS_STC_1_PNA((Oct2016)_2h_HCD_ETD_High_pH_2.raw	161019_Fusion_(LC2)_KS_STC_1_PNA((Oct2016)_2h_HCD_ETD_6xHigh_pH_6_subHCD.msf	STC-1	Mouse	Cell (Total Cell Lysate)	Trypsin	PNA	Chromogranin-A; ES-43	252	271	NA	P10645	NA
AGPEEVPTAASSSHFHAGYK	P26339	ETD	T8(Hex1HexNAc1)	T8(Hex1HexNAc1)	NA	5.55032	4	602.785	2408.12	ND	ND	21728	21728	102.575	161019_Fusion_(LC2)_KS_STC_1_PNA((Oct2016)_2h_HCD_ETD_High_pH_2.raw	161019_Fusion_(LC2)_KS_STC_1_PNA((Oct2016)_2h_HCD_ETD_High_pH_2.raw	161019_Fusion_(LC2)_KS_STC_1_PNA((Oct2016)_2h_HCD_ETD_High_pH_(1_6)ETD_T_Tn_full_semi.msf	STC-1	Mouse	Cell (Total Cell Lysate)	Trypsin	PNA	Chromogranin-A; ES-43	252	271	259	P10645	251
ASDPPLAPDDDPDAPAAQLAR	Q9QXU9	HCD	N-Term(TMT6plex);1Hex1HexNAc1	NA	1Hex1HexNAc1	2.33802	3	899.77	2697.29	778.059	2332.16	26187	26187	102.533	161003_Fusion_(LC2)_CG_Cerebellum_trypsin_TMT10plex_Jacalin(Sep2016)_2h_HCD_ETD_high_pH_1_subHCD_(1G)_1xT.mgf	161003_Fusion_(LC2)_CG_Cerebellum_trypsin_TMT10plex_Jacalin(Sep2016)_2h_HCD_ETD_high_pH_1.raw	161003_Fusion_(LC2)_CG_Cerebellum_trypsin_TMT10plex_Jacalin(Sep2016)_2h_HCD_ETD_8xhigh_pH_subHCD.msf	Cerebellum	Rat	Rapigest	Trypsin	Jacalin	ProSAAS	118	138	NA	Q9UHG2	NA
NIQPGTPVDGNQENAPSLGTFKYPPSVE	P67934	ETD	T20(Hex(1)HexNAc(1))	T20(Hex(1)HexNAc(1))	NA	4.8979	3	1107.86	3321.57	ND	ND	21676	21835	102.46	151128_Fusion_(LC2)_Lasse_Pig_peptidome_brain(Nov2015)_try_PNA_2h_ETD_HCD_IEF_1.raw	151128_Fusion_(LC2)_Lasse_Pig_peptidome_brain(Nov2015)_try_PNA_2h_ETD_HCD_IEF_1.raw	151128_Fusion_(LC2)_Lasse_Pig_peptidome_brain(Nov2015)_try_PNA_2h_ETD_HCD_12xIEF(ETD).msf	Brain	Pig	LMWE Acetone AcOH	Trypsin	PNA	Propart	99	126	118	Q9UHF0	113
DVSTPPTVLPDNFPR	Q8MJI5	HCD	1Hex1HexNAc1	NA	1Hex1HexNAc1	2.21385	2	1010.49	2019.98	827.927	1654.85	19654	19654	102.433	170320_Fusion_(LC2)_TDM_Ileum_AcOH_Jacalin_2h_ETD_HCD_100%_High_pH_4_subHCD_(1G)_1xT.mgf	170320_Fusion_(LC2)_TDM_Ileum_AcOH_Jacalin_2h_ETD_HCD_100%_High_pH_4.raw	170320_Fusion_(LC2)_TDM_Ileum_AcOH_Jacalin_2h_ETD_HCD_100%_5xHigh_pH_subHCD.msf	Ileum	Pig	LMWE AcOH	Trypsin	Jacalin	Preptin	93	107	NA	P01344	NA
NIQPGTPVDGNQENAPSLGTFKYPPSVE	P67934	HCD	1Hex1HexNAc1	NA	1Hex1HexNAc1	3.80106	3	1107.86	3321.57	986.151	2956.44	21673	21673	102.433	151128_Fusion_(LC2)_Lasse_Pig_peptidome_brain(Nov2015)_try_PNA_2h_ETD_HCD_IEF_1_subHCD_(1G)_1xT.mgf	151128_Fusion_(LC2)_Lasse_Pig_peptidome_brain(Nov2015)_try_PNA_2h_ETD_HCD_IEF_1.raw	151128_Fusion_(LC2)_Lasse_Pig_peptidome_brain(Nov2015)_try_PNA_2h_ETD_HCD_12xIEF_subHCD.msf	Brain	Pig	LMWE Acetone AcOH	Trypsin	PNA	Propart	99	126	NA	Q9UHF0	NA
DVSTPPTVLPDNFPR	Q8MJI5	HCD	1Hex1HexNAc1	NA	1Hex1HexNAc1	3.70797	3	673.997	2019.98	552.287	1654.85	19623	19623	102.3	170320_Fusion_(LC2)_TDM_Ileum_AcOH_Jacalin_2h_ETD_HCD_100%_High_pH_4_subHCD_(1G)_1xT.mgf	170320_Fusion_(LC2)_TDM_Ileum_AcOH_Jacalin_2h_ETD_HCD_100%_High_pH_4.raw	170320_Fusion_(LC2)_TDM_Ileum_AcOH_Jacalin_2h_ETD_HCD_100%_5xHigh_pH_subHCD.msf	Ileum	Pig	LMWE AcOH	Trypsin	Jacalin	Preptin	93	107	NA	P01344	NA
DVSTPPTVLPDNFPR	Q8MJI5	ETD	T4(Hex(1)HexNAc(1))	T4(Hex(1)HexNAc(1))	NA	2.76343	3	673.997	2019.98	ND	ND	19620	19620	102.285	170320_Fusion_(LC2)_TDM_Ileum_AcOH_Jacalin_2h_ETD_HCD_100%_High_pH_4.raw	170320_Fusion_(LC2)_TDM_Ileum_AcOH_Jacalin_2h_ETD_HCD_100%_High_pH_4.raw	170320_Fusion_(LC2)_TDM_Ileum_AcOH_Jacalin_2h_ETD_HCD_100%_5xHigh_pH(ETD).msf	Ileum	Pig	LMWE AcOH	Trypsin	Jacalin	Preptin	93	107	96	P01344	96
SLAAATGKQELAK	P60042	ETD	N-Term(TMT6plex);T6(Hex1HexNAc1);K8(TMT6plex);K13(TMT6plex)	T6(Hex1HexNAc1)	NA	3.47367	3	780.788	2340.35	ND	ND	23077	23080	102.25	170622_Fusion_(LC2)_CG_Rat_Pancreas_TMT6plex_Jacalin_12ul_2h_ETD_HCD_ETD - Copy.mgf	170622_Fusion_(LC2)_CG_Rat_Pancreas_TMT6plex_Jacalin_12ul_2h_ETD_HCD.raw	170622_Fusion_(LC2)_CG_Rat_Pancreas_TMT6plex_Jacalin_gr_ETD_T_Tn.msf	Pancreas	Rat	Rapigest	Trypsin	Jacalin	Propart	38	50	43	P61278	43
AGPEEVPTAASSSHFHAGYK	P26339	HCD	1Hex1HexNAc1	NA	1Hex1HexNAc1	3.32056	4	602.785	2408.12	511.502	2042.99	21640	21640	102.183	161019_Fusion_(LC2)_KS_STC_1_PNA((Oct2016)_2h_HCD_ETD_High_pH_2_subHCD_(1G)_1xT.mgf	161019_Fusion_(LC2)_KS_STC_1_PNA((Oct2016)_2h_HCD_ETD_High_pH_2.raw	161019_Fusion_(LC2)_KS_STC_1_PNA((Oct2016)_2h_HCD_ETD_6xHigh_pH_6_subHCD.msf	STC-1	Mouse	Cell (Total Cell Lysate)	Trypsin	PNA	Chromogranin-A; ES-43	252	271	NA	P10645	NA
NIQPGTPVDGNQENAPSLGTFKYPPSVE	P67934	ETD	T20(Hex1HexNAc1)	T20(Hex1HexNAc1)	NA	3.4564	3	1107.86	3321.56	ND	ND	21777	21798	102.025	151128_Fusion_(LC2)_Lasse_Pig_Brain(Nov2015)_try_PNA_2h_ETD_HCD_IEF_2.raw	151128_Fusion_(LC2)_Lasse_Pig_Brain(Nov2015)_try_PNA_2h_ETD_HCD_IEF_2.raw	151128_Fusion_(LC2)_Lasse_Pig_Brain(Nov2015)_try_PNA_2h_ETD_HCD_IEF_1_12(ETD)_T_Tn_full_semi.msf	Brain	Pig	LMWE H2O	Trypsin	PNA	Propart	99	126	118	Q9UHF0	113
NIQPGTPVDGNQENAPSLGTFKYPPSVE	P67934	HCD	1Hex1HexNAc1	NA	1Hex1HexNAc1	4.03267	3	1107.86	3321.56	986.147	2956.43	21579	21579	102	151128_Fusion_(LC2)_Lasse_Pig_peptidome_brain(Nov2015)_try_PNA_2h_ETD_HCD_IEF_1_subHCD_(1G)_1xT.mgf	151128_Fusion_(LC2)_Lasse_Pig_peptidome_brain(Nov2015)_try_PNA_2h_ETD_HCD_IEF_1.raw	151128_Fusion_(LC2)_Lasse_Pig_peptidome_brain(Nov2015)_try_PNA_2h_ETD_HCD_12xIEF_subHCD.msf	Brain	Pig	LMWE Acetone AcOH	Trypsin	PNA	Propart	99	126	NA	Q9UHF0	NA
ASDPPLAPDDDPDAPAAQLAR	Q9QXU9	HCD	N-Term(TMT6plex);1Hex1HexNAc1	NA	1Hex1HexNAc1	4.82739	3	899.771	2697.3	778.06	2332.17	27539	27539	101.933	160722_Fusion_(LC2)_CG_Rat_Bratin_WT_T2_T9_T18_T19_trypsin_(Jul2016)_TMT_10plex_Jacalin_3h_HCD_ETD_high_pH_1_subHCD_(1G)_1xT.mgf	160722_Fusion_(LC2)_CG_Rat_Bratin_WT_T2_T9_T18_T19_trypsin_(Jul2016)_TMT_10plex_Jacalin_3h_HCD_ETD_high_pH_1.raw	160722_Fusion_(LC2)_CG_Rat_Bratin_WT_T2_T9_T18_T19_trypsin_(Jul2016)_TMT_10plex_Jacalin_3h_HCD_ETD_8xhigh_pH_8_subHCD-01.msf	Brain	Rat	Rapigest	Trypsin	Jacalin	ProSAAS	118	138	NA	Q9UHG2	NA
DVSTPPTVLPDNFPR	Q8MJI5	HCD	1Hex1HexNAc1	NA	1Hex1HexNAc1	2.61033	2	1010.49	2019.98	827.927	1654.85	19534	19534	101.883	170320_Fusion_(LC2)_TDM_Ileum_AcOH_Jacalin_2h_ETD_HCD_100%_High_pH_4_subHCD_(1G)_1xT.mgf	170320_Fusion_(LC2)_TDM_Ileum_AcOH_Jacalin_2h_ETD_HCD_100%_High_pH_4.raw	170320_Fusion_(LC2)_TDM_Ileum_AcOH_Jacalin_2h_ETD_HCD_100%_5xHigh_pH_subHCD.msf	Ileum	Pig	LMWE AcOH	Trypsin	Jacalin	Preptin	93	107	NA	P01344	NA
SLAAATGKQELAK	P60042	ETD	N-Term(TMT6plex);T6(Hex1HexNAc1);K8(TMT6plex);K13(TMT6plex)	T6(Hex1HexNAc1)	NA	3.07174	3	780.789	2340.35	ND	ND	22980	22983	101.867	170622_Fusion_(LC2)_CG_Rat_Pancreas_TMT6plex_Jacalin_12ul_2h_ETD_HCD_ETD - Copy.mgf	170622_Fusion_(LC2)_CG_Rat_Pancreas_TMT6plex_Jacalin_12ul_2h_ETD_HCD.raw	170622_Fusion_(LC2)_CG_Rat_Pancreas_TMT6plex_Jacalin_gr_ETD_T_Tn.msf	Pancreas	Rat	Rapigest	Trypsin	Jacalin	Propart	38	50	43	P61278	43
AGPEEVPTAASSSHFHAGYK	P26339	HCD	1Hex1HexNAc1	NA	1Hex1HexNAc1	3.46204	4	602.785	2408.12	511.502	2042.98	21545	21545	101.767	161019_Fusion_(LC2)_KS_STC_1_PNA((Oct2016)_2h_HCD_ETD_High_pH_2_subHCD_(1G)_1xT.mgf	161019_Fusion_(LC2)_KS_STC_1_PNA((Oct2016)_2h_HCD_ETD_High_pH_2.raw	161019_Fusion_(LC2)_KS_STC_1_PNA((Oct2016)_2h_HCD_ETD_6xHigh_pH_6_subHCD.msf	STC-1	Mouse	Cell (Total Cell Lysate)	Trypsin	PNA	Chromogranin-A; ES-43	252	271	NA	P10645	NA
DVSTPPTVLPDNFPR	Q8MJI5	HCD	1Hex1HexNAc1	NA	1Hex1HexNAc1	3.5977	3	673.998	2019.98	552.287	1654.85	19502	19502	101.733	170320_Fusion_(LC2)_TDM_Ileum_AcOH_Jacalin_2h_ETD_HCD_100%_High_pH_4_subHCD_(1G)_1xT.mgf	170320_Fusion_(LC2)_TDM_Ileum_AcOH_Jacalin_2h_ETD_HCD_100%_High_pH_4.raw	170320_Fusion_(LC2)_TDM_Ileum_AcOH_Jacalin_2h_ETD_HCD_100%_5xHigh_pH_subHCD.msf	Ileum	Pig	LMWE AcOH	Trypsin	Jacalin	Preptin	93	107	NA	P01344	NA
DVSTPPTVLPDNFPR	Q8MJI5	ETD	T7(Hex(1)HexNAc(1))	T7(Hex(1)HexNAc(1))	NA	2.77935	3	673.998	2019.98	ND	ND	19499	19499	101.728	170320_Fusion_(LC2)_TDM_Ileum_AcOH_Jacalin_2h_ETD_HCD_100%_High_pH_4.raw	170320_Fusion_(LC2)_TDM_Ileum_AcOH_Jacalin_2h_ETD_HCD_100%_High_pH_4.raw	170320_Fusion_(LC2)_TDM_Ileum_AcOH_Jacalin_2h_ETD_HCD_100%_5xHigh_pH(ETD).msf	Ileum	Pig	LMWE AcOH	Trypsin	Jacalin	Preptin	93	107	99	P01344	99
NIQPGTPVDGNQENAPSLGTFKYPPSVE	P67934	HCD	1Hex1HexNAc1	NA	1Hex1HexNAc1	4.3339	3	1107.86	3321.57	986.151	2956.44	21501	21501	101.617	151128_Fusion_(LC2)_Lasse_Pig_peptidome_brain(Nov2015)_try_PNA_2h_ETD_HCD_IEF_1_subHCD_(1G)_1xT.mgf	151128_Fusion_(LC2)_Lasse_Pig_peptidome_brain(Nov2015)_try_PNA_2h_ETD_HCD_IEF_1.raw	151128_Fusion_(LC2)_Lasse_Pig_peptidome_brain(Nov2015)_try_PNA_2h_ETD_HCD_12xIEF_subHCD.msf	Brain	Pig	LMWE Acetone AcOH	Trypsin	PNA	Propart	99	126	NA	Q9UHF0	NA
VWGGPRTNDPALGLEDDPDAPAAQLAR	I3LEB3	ETD	T7(Hex1HexNAc1)	T7(Hex1HexNAc1)	NA	4.10987	3	1056.51	3167.52	ND	ND	20993	20993	101.574	151128_Fusion_(LC2)_Lasse_Pig_Brain(Nov2015)_try_PNA_2h_ETD_HCD_IEF_1.raw	151128_Fusion_(LC2)_Lasse_Pig_Brain(Nov2015)_try_PNA_2h_ETD_HCD_IEF_1.raw	151128_Fusion_(LC2)_Lasse_Pig_Brain(Nov2015)_try_PNA_2h_ETD_HCD_IEF_1_12(ETD)_T_Tn_full_semi.msf	Brain	Pig	LMWE H2O	Trypsin	PNA	ProSAAS	112	138	118	Q9UHG2	118
ASDPPLAPDDDPDAPAAQLAR	Q9QXU9	HCD	N-Term(TMT6plex);1Hex1HexNAc1	NA	1Hex1HexNAc1	4.93364	3	899.77	2697.3	778.059	2332.16	27443	27443	101.567	160722_Fusion_(LC2)_CG_Rat_Bratin_WT_T2_T9_T18_T19_trypsin_(Jul2016)_TMT_10plex_Jacalin_3h_HCD_ETD_high_pH_1_subHCD_(1G)_1xT.mgf	160722_Fusion_(LC2)_CG_Rat_Bratin_WT_T2_T9_T18_T19_trypsin_(Jul2016)_TMT_10plex_Jacalin_3h_HCD_ETD_high_pH_1.raw	160722_Fusion_(LC2)_CG_Rat_Bratin_WT_T2_T9_T18_T19_trypsin_(Jul2016)_TMT_10plex_Jacalin_3h_HCD_ETD_8xhigh_pH_8_subHCD-01.msf	Brain	Rat	Rapigest	Trypsin	Jacalin	ProSAAS	118	138	NA	Q9UHG2	NA
ASDPPLAPDDDPDAPAAQLAR	G3V6X7	ETD	N-Term(TMT6plex); S2(Hex(1)HexNAc(1))	S2(Hex(1)HexNAc(1))	NA	1.99137	3	899.77	2697.3	ND	ND	27441	27443	101.55	160722_Fusion_(LC2)_CG_Rat_Bratin_WT_T2_T9_T18_T19_trypsin_(Jul2016)_TMT_10plex_Jacalin_3h_HCD_ETD_high_pH_1(ETD)TMT_gr.mgf	160722_Fusion_(LC2)_CG_Rat_Bratin_WT_T2_T9_T18_T19_trypsin_(Jul2016)_TMT_10plex_Jacalin_3h_HCD_ETD_high_pH_1.raw	160722_Fusion_(LC2)_CG_Rat_Bratin_WT_T2_T9_T18_T19_trypsin_(Jul2016)_TMT_10plex_Jacalin_3h_HCD_ETD_8xhigh_pH(ETD)TMT_gr.msf	Brain	Rat	Rapigest	Trypsin	Jacalin	ProSAAS	118	138	119	Q9UHG2	119
VWGGPRTNDPALGLEDDPDAPAAQLAR	I3LEB3	HCD	1Hex1HexNAc1	NA	1Hex1HexNAc1	4.36767	3	1056.51	3167.52	934.8	2802.38	20990	20990	101.55	151128_Fusion_(LC2)_Lasse_Pig_Brain(Nov2015)_try_PNA_2h_ETD_HCD_IEF_1_subHCD_(1G)_1xT.mgf	151128_Fusion_(LC2)_Lasse_Pig_Brain(Nov2015)_try_PNA_2h_ETD_HCD_IEF_1.raw	151128_Fusion_(LC2)_Lasse_Pig_Brain(Nov2015)_try_PNA_2h_ETD_HCD_12xIEF_subHCD.msf	Brain	Pig	LMWE H2O	Trypsin	PNA	ProSAAS	112	138	NA	Q9UHG2	NA
VPSPVSSEDDLQEEEQLEQAIK	Q03517	ETD	S3(Hex1HexNAc1)	S3(Hex1HexNAc1)	NA	5.48101	3	945.777	2835.32	ND	ND	22919	22919	101.468	161019_Fusion_(LC2)_KS_STC_1_PNA((Oct2016)_2h_HCD_ETD_High_pH_1.raw	161019_Fusion_(LC2)_KS_STC_1_PNA((Oct2016)_2h_HCD_ETD_High_pH_1.raw	161019_Fusion_(LC2)_KS_STC_1_PNA((Oct2016)_2h_HCD_ETD_High_pH_(1_6)ETD_T_Tn_full_semi.msf	STC-1	Mouse	Cell (Total Cell Lysate)	Trypsin	PNA	Secretogranin-2	527	548	529	P13521	529
VPSPVSSEDDLQEEEQLEQAIK	Q03517	HCD	1Hex1HexNAc1	NA	1Hex1HexNAc1	6.02291	3	945.777	2835.32	824.066	2470.18	22922	22922	101.467	161019_Fusion_(LC2)_KS_STC_1_PNA((Oct2016)_2h_HCD_ETD_High_pH_1_subHCD_(1G)_1xT.mgf	161019_Fusion_(LC2)_KS_STC_1_PNA((Oct2016)_2h_HCD_ETD_High_pH_1.raw	161019_Fusion_(LC2)_KS_STC_1_PNA((Oct2016)_2h_HCD_ETD_6xHigh_pH_6_subHCD.msf	STC-1	Mouse	Cell (Total Cell Lysate)	Trypsin	PNA	Secretogranin-2	527	548	NA	P13521	NA
NTQPVDSAKIEPPDTGLYYDEYLK	F1S9A4	HCD	1Hex1HexNAc1	NA	1Hex1HexNAc1	3.29972	3	1041.16	3121.47	919.45	2756.34	22009	22009	101.4	170320_Fusion_(LC2)_TDM_Ileum_Jacalin_2h_ETD_HCD_100%_High_pH_3_subHCD_(1G)_1xT.mgf	170320_Fusion_(LC2)_TDM_Ileum_Jacalin_2h_ETD_HCD_100%_High_pH_3.raw	170320_Fusion_(LC2)_TDM_Ileum_Jacalin_2h_ETD_HCD_100%_8xHigh_pH_subHCD.msf	Ileum	Pig	LMWE H2O	Trypsin	Jacalin	Nucleobindin-2; Nesfatin-1	36	59	NA	P80303	NA
LGELLNPYY	Q9GLG4	HCD	1Hex1HexNAc1	NA	1Hex1HexNAc1	2.43739	2	723.848	1446.69	541.282	1081.56	20401	20401	101.367	151128_Fusion_(LC2)_Lasse_Pig_Brain_Cer(Nov2015)_try_PNA_2h_ETD_HCD_IEF_1_subHCD_(1G)_1xT.mgf	151128_Fusion_(LC2)_Lasse_Pig_Brain_Cer(Nov2015)_try_PNA_2h_ETD_HCD_IEF_1.raw	151128_Fusion_(LC2)_Lasse_Pig_Brain_Cer(Nov2015)_try_PNA_2h_ETD_HCD_12xIEF_subHCD.msf	Cerebellum	Pig	LMWE H2O	Trypsin	PNA	Secretogranin-1	509	517	NA	P05060	NA
SSPETLISDLLMR	F1ST92	HCD	M12(Oxidation);1Hex1HexNAc1	NA	1Hex1HexNAc1	2.2692	2	921.951	1842.89	739.385	1477.76	21449	21449	101.367	151128_Fusion_(LC2)_Lasse_Pig_peptidome_brain(Nov2015)_try_PNA_2h_ETD_HCD_IEF_1_subHCD_(1G)_1xT.mgf	151128_Fusion_(LC2)_Lasse_Pig_peptidome_brain(Nov2015)_try_PNA_2h_ETD_HCD_IEF_1.raw	151128_Fusion_(LC2)_Lasse_Pig_peptidome_brain(Nov2015)_try_PNA_2h_ETD_HCD_12xIEF_subHCD.msf	Brain	Pig	LMWE Acetone AcOH	Trypsin	PNA	C-flanking peptide of NPY	68	80	NA	P01303	NA
FQDDPDGLHQLDGTPLTAEDIVQK	F1RYP7	ETD	T14(Hex1HexNAc1)	T14(Hex1HexNAc1)	NA	3.28475	3	1006.48	3017.41	ND	ND	20941	20941	101.353	151128_Fusion_(LC2)_Lasse_Pig_Brain(Nov2015)_try_PNA_2h_ETD_HCD_IEF_1.raw	151128_Fusion_(LC2)_Lasse_Pig_Brain(Nov2015)_try_PNA_2h_ETD_HCD_IEF_1.raw	151128_Fusion_(LC2)_Lasse_Pig_Brain(Nov2015)_try_PNA_2h_ETD_HCD_IEF_1_12(ETD)_T_Tn_full_semi.msf	Brain	Pig	LMWE H2O	Trypsin	PNA	Secretogranin-3	134	157	147	Q8WXD2	144
DVSTPPTVLPDNFPR	Q8MJI5	HCD	1Hex1HexNAc1	NA	1Hex1HexNAc1	3.64422	3	673.997	2019.98	552.287	1654.85	18589	18589	101.35	170320_Fusion_(LC2)_TDM_Ileum_AcOH_Jacalin_2h_ETD_HCD_100%_High_pH_5_subHCD_(1G)_1xT.mgf	170320_Fusion_(LC2)_TDM_Ileum_AcOH_Jacalin_2h_ETD_HCD_100%_High_pH_5.raw	170320_Fusion_(LC2)_TDM_Ileum_AcOH_Jacalin_2h_ETD_HCD_100%_5xHigh_pH_subHCD.msf	Ileum	Pig	LMWE AcOH	Trypsin	Jacalin	Preptin	93	107	NA	P01344	NA
DVSTPPTVLPDNFPR	Q8MJI5	ETD	T7(Hex(1)HexNAc(1))	T7(Hex(1)HexNAc(1))	NA	3.01265	3	673.997	2019.98	ND	ND	18586	18586	101.344	170320_Fusion_(LC2)_TDM_Ileum_AcOH_Jacalin_2h_ETD_HCD_100%_High_pH_5.raw	170320_Fusion_(LC2)_TDM_Ileum_AcOH_Jacalin_2h_ETD_HCD_100%_High_pH_5.raw	170320_Fusion_(LC2)_TDM_Ileum_AcOH_Jacalin_2h_ETD_HCD_100%_5xHigh_pH(ETD).msf	Ileum	Pig	LMWE AcOH	Trypsin	Jacalin	Preptin	93	107	99	P01344	99
AGPEEVPTAASSSHFHAGYK	P26339	ETD	T8(Hex1HexNAc1)	T8(Hex1HexNAc1)	NA	6.44907	4	602.785	2408.12	ND	ND	21446	21636	101.338	161019_Fusion_(LC2)_KS_STC_1_PNA((Oct2016)_2h_HCD_ETD_High_pH_2.raw	161019_Fusion_(LC2)_KS_STC_1_PNA((Oct2016)_2h_HCD_ETD_High_pH_2.raw	161019_Fusion_(LC2)_KS_STC_1_PNA((Oct2016)_2h_HCD_ETD_High_pH_(1_6)ETD_T_Tn_full_semi.msf	STC-1	Mouse	Cell (Total Cell Lysate)	Trypsin	PNA	Chromogranin-A; ES-43	252	271	259	P10645	251
AGPEEVPTAASSSHFHAGYK	P26339	HCD	1Hex1HexNAc1	NA	1Hex1HexNAc1	2.4641	4	602.784	2408.11	511.501	2042.98	21448	21448	101.333	161019_Fusion_(LC2)_KS_STC_1_PNA((Oct2016)_2h_HCD_ETD_High_pH_2_subHCD_(1G)_1xT.mgf	161019_Fusion_(LC2)_KS_STC_1_PNA((Oct2016)_2h_HCD_ETD_High_pH_2.raw	161019_Fusion_(LC2)_KS_STC_1_PNA((Oct2016)_2h_HCD_ETD_6xHigh_pH_6_subHCD.msf	STC-1	Mouse	Cell (Total Cell Lysate)	Trypsin	PNA	Chromogranin-A; ES-43	252	271	NA	P10645	NA
DVSTPPTVLPDNFPR	Q8MJI5	HCD	1Hex1HexNAc1	NA	1Hex1HexNAc1	2.51699	2	1010.49	2019.98	827.927	1654.85	19416	19416	101.333	170320_Fusion_(LC2)_TDM_Ileum_AcOH_Jacalin_2h_ETD_HCD_100%_High_pH_4_subHCD_(1G)_1xT.mgf	170320_Fusion_(LC2)_TDM_Ileum_AcOH_Jacalin_2h_ETD_HCD_100%_High_pH_4.raw	170320_Fusion_(LC2)_TDM_Ileum_AcOH_Jacalin_2h_ETD_HCD_100%_5xHigh_pH_subHCD.msf	Ileum	Pig	LMWE AcOH	Trypsin	Jacalin	Preptin	93	107	NA	P01344	NA
FQDDPDGLHQLDGTPLTAEDIVQK	F1RYP7	HCD	1Hex1HexNAc1	NA	1Hex1HexNAc1	2.69854	3	1006.48	3017.41	884.765	2652.28	20938	20938	101.333	151128_Fusion_(LC2)_Lasse_Pig_Brain(Nov2015)_try_PNA_2h_ETD_HCD_IEF_1_subHCD_(1G)_1xT.mgf	151128_Fusion_(LC2)_Lasse_Pig_Brain(Nov2015)_try_PNA_2h_ETD_HCD_IEF_1.raw	151128_Fusion_(LC2)_Lasse_Pig_Brain(Nov2015)_try_PNA_2h_ETD_HCD_12xIEF_subHCD.msf	Brain	Pig	LMWE H2O	Trypsin	PNA	Secretogranin-3	134	157	NA	Q8WXD2	NA
DVSTPPTVLPDNFPR	Q8MJI5	HCD	1Hex1HexNAc1	NA	1Hex1HexNAc1	2.15098	2	1010.49	2019.98	827.927	1654.85	18577	18577	101.3	170320_Fusion_(LC2)_TDM_Ileum_AcOH_Jacalin_2h_ETD_HCD_100%_High_pH_5_subHCD_(1G)_1xT.mgf	170320_Fusion_(LC2)_TDM_Ileum_AcOH_Jacalin_2h_ETD_HCD_100%_High_pH_5.raw	170320_Fusion_(LC2)_TDM_Ileum_AcOH_Jacalin_2h_ETD_HCD_100%_5xHigh_pH_subHCD.msf	Ileum	Pig	LMWE AcOH	Trypsin	Jacalin	Preptin	93	107	NA	P01344	NA
NIQPGTPVDGNQENAPSLGTFKYPPSVE	P67934	ETD	T20(Hex(1)HexNAc(1))	T20(Hex(1)HexNAc(1))	NA	4.7543	3	1107.86	3321.57	ND	ND	21418	21582	101.228	151128_Fusion_(LC2)_Lasse_Pig_peptidome_brain(Nov2015)_try_PNA_2h_ETD_HCD_IEF_1.raw	151128_Fusion_(LC2)_Lasse_Pig_peptidome_brain(Nov2015)_try_PNA_2h_ETD_HCD_IEF_1.raw	151128_Fusion_(LC2)_Lasse_Pig_peptidome_brain(Nov2015)_try_PNA_2h_ETD_HCD_12xIEF(ETD).msf	Brain	Pig	LMWE Acetone AcOH	Trypsin	PNA	Propart	99	126	118	Q9UHF0	113
IEPPDTGLYYDEYLK	F1S9A4	ETD	T6(HexNAc)	T6(HexNAc)	NA	1.92867	2	1009.98	2018.95	ND	ND	21969	21969	101.225	170320_Fusion_(LC2)_TDM_Ileum_Jacalin_2h_ETD_HCD_100%_High_pH_3.raw	170320_Fusion_(LC2)_TDM_Ileum_Jacalin_2h_ETD_HCD_100%_High_pH_3.raw	170320_Fusion_(LC2)_TDM_Ileum_Jacalin_2h_ETD_HCD_100%_8xHigh_pH(ETD)-01.msf	Ileum	Pig	LMWE H2O	Trypsin	Jacalin	Nucleobindin-2; Nesfatin-1	45	59	50	P80303	50
KAGPEEVPTAASSSHFHAGYKA	P26339	HCD	1HexNAc	NA	1HexNAc	8.25283	4	612.048	2445.17	561.278	2242.09	22684	22684	101.217	150402_Fusion_(LC2)_TDM_N2A_SG_SEC_GluC_VVA(Feb2015)_2h_5ETD_5HCD_LWAC_20_21_subHCD_1xGalNAc.mgf	150402_Fusion_(LC2)_TDM_N2A_SG_SEC_GluC_VVA(Feb2015)_2h_5ETD_5HCD_LWAC_20_21.raw	150402_Fusion_(LC2)_TDM_N2A_SG_SEC_GluC_VVA(Feb2015)_2h_5ETD_5HCD_LWAC_20_21_subHCD.msf	N2a	Mouse	Cell (Secretome)	GluC	VVA	Chromogranin-A; ES-43	251	272	NA	P10645	NA
KAGPEEVPTAASSSHFHAGYKA	P26339	ETD	T9(HexNAc)	T9(HexNAc)	NA	8.22435	4	612.048	2445.17	ND	ND	22681	22681	101.211	150402_Fusion_(LC2)_TDM_N2A_SG_SEC_GluC_VVA(Feb2015)_2h_5ETD_5HCD_LWAC_20_21.raw	150402_Fusion_(LC2)_TDM_N2A_SG_SEC_GluC_VVA(Feb2015)_2h_5ETD_5HCD_LWAC_20_21.raw	150402_Fusion_(LC2)_TDM_N2A_SG_SEC_GluC_VVA(Feb2015)_2h_5ETD_5HCD_LWAC_20_21(ETD)_Tn_full_semi.msf	N2a	Mouse	Cell (Secretome)	GluC	VVA	Chromogranin-A; ES-43	251	272	259	P10645	251
NIQPGTPVDGNQENAPSLGTFKYPPSVE	P67934	HCD	1Hex1HexNAc1	NA	1Hex1HexNAc1	4.38862	3	1107.86	3321.57	986.15	2956.44	21415	21415	101.2	151128_Fusion_(LC2)_Lasse_Pig_peptidome_brain(Nov2015)_try_PNA_2h_ETD_HCD_IEF_1_subHCD_(1G)_1xT.mgf	151128_Fusion_(LC2)_Lasse_Pig_peptidome_brain(Nov2015)_try_PNA_2h_ETD_HCD_IEF_1.raw	151128_Fusion_(LC2)_Lasse_Pig_peptidome_brain(Nov2015)_try_PNA_2h_ETD_HCD_12xIEF_subHCD.msf	Brain	Pig	LMWE Acetone AcOH	Trypsin	PNA	Propart	99	126	NA	Q9UHF0	NA
DVSTPPTVLPDNFPR	Q8MJI5	HCD	1Hex1HexNAc1	NA	1Hex1HexNAc1	3.94316	3	673.997	2019.98	552.287	1654.85	19382	19382	101.183	170320_Fusion_(LC2)_TDM_Ileum_AcOH_Jacalin_2h_ETD_HCD_100%_High_pH_4_subHCD_(1G)_1xT.mgf	170320_Fusion_(LC2)_TDM_Ileum_AcOH_Jacalin_2h_ETD_HCD_100%_High_pH_4.raw	170320_Fusion_(LC2)_TDM_Ileum_AcOH_Jacalin_2h_ETD_HCD_100%_5xHigh_pH_subHCD.msf	Ileum	Pig	LMWE AcOH	Trypsin	Jacalin	Preptin	93	107	NA	P01344	NA
ASDPPLAPDDDPDAPAAQLAR	Q9QXU9	HCD	N-Term(TMT6plex);1Hex1HexNAc1	NA	1Hex1HexNAc1	4.12851	3	899.77	2697.3	778.059	2332.16	27341	27341	101.167	160722_Fusion_(LC2)_CG_Rat_Bratin_WT_T2_T9_T18_T19_trypsin_(Jul2016)_TMT_10plex_Jacalin_3h_HCD_ETD_high_pH_1_subHCD_(1G)_1xT.mgf	160722_Fusion_(LC2)_CG_Rat_Bratin_WT_T2_T9_T18_T19_trypsin_(Jul2016)_TMT_10plex_Jacalin_3h_HCD_ETD_high_pH_1.raw	160722_Fusion_(LC2)_CG_Rat_Bratin_WT_T2_T9_T18_T19_trypsin_(Jul2016)_TMT_10plex_Jacalin_3h_HCD_ETD_8xhigh_pH_8_subHCD-01.msf	Brain	Rat	Rapigest	Trypsin	Jacalin	ProSAAS	118	138	NA	Q9UHG2	NA
DVSTPPTVLPDNFPR	Q8MJI5	ETD	T7(Hex(1)HexNAc(1))	T7(Hex(1)HexNAc(1))	NA	3.30612	3	673.997	2019.98	ND	ND	19378	19378	101.162	170320_Fusion_(LC2)_TDM_Ileum_AcOH_Jacalin_2h_ETD_HCD_100%_High_pH_4.raw	170320_Fusion_(LC2)_TDM_Ileum_AcOH_Jacalin_2h_ETD_HCD_100%_High_pH_4.raw	170320_Fusion_(LC2)_TDM_Ileum_AcOH_Jacalin_2h_ETD_HCD_100%_5xHigh_pH(ETD).msf	Ileum	Pig	LMWE AcOH	Trypsin	Jacalin	Preptin	93	107	99	P01344	99
KAGPEEVPTAASSSHFHAGYK	P26339	HCD	1HexNAc	NA	1HexNAc	4.99459	3	792.049	2374.13	724.356	2171.05	22663	22663	101.133	150402_Fusion_(LC2)_TDM_N2A_SG_SEC_GluC_VVA(Feb2015)_2h_5ETD_5HCD_LWAC_20_21_subHCD_1xGalNAc.mgf	150402_Fusion_(LC2)_TDM_N2A_SG_SEC_GluC_VVA(Feb2015)_2h_5ETD_5HCD_LWAC_20_21.raw	150402_Fusion_(LC2)_TDM_N2A_SG_SEC_GluC_VVA(Feb2015)_2h_5ETD_5HCD_LWAC_20_21_subHCD.msf	N2a	Mouse	Cell (Secretome)	GluC	VVA	Chromogranin-A; ES-43	251	271	NA	P10645	NA
KAGPEEVPTAASSSHFHAGYK	P26339	ETD	T9(HexNAc)	T9(HexNAc)	NA	5.81021	3	792.049	2374.13	ND	ND	22660	22660	101.121	150402_Fusion_(LC2)_TDM_N2A_SG_SEC_GluC_VVA(Feb2015)_2h_5ETD_5HCD_LWAC_20_21.raw	150402_Fusion_(LC2)_TDM_N2A_SG_SEC_GluC_VVA(Feb2015)_2h_5ETD_5HCD_LWAC_20_21.raw	150402_Fusion_(LC2)_TDM_N2A_SG_SEC_GluC_VVA(Feb2015)_2h_5ETD_5HCD_LWAC_20_21(ETD)_Tn_full_semi.msf	N2a	Mouse	Cell (Secretome)	GluC	VVA	Chromogranin-A; ES-43	251	271	259	P10645	251
KAGPEEVPTAASSSHFHAGYKA	P26339	ETD	T9(HexNAc);S14(HexNAc)	T9(HexNAc);S14(HexNAc)	NA	4.06885	3	883.423	2648.25	ND	ND	22650	22650	101.085	150402_Fusion_(LC2)_TDM_N2A_SG_SEC_GluC_VVA(Feb2015)_2h_5ETD_5HCD_LWAC_20_21.raw	150402_Fusion_(LC2)_TDM_N2A_SG_SEC_GluC_VVA(Feb2015)_2h_5ETD_5HCD_LWAC_20_21.raw	150402_Fusion_(LC2)_TDM_N2A_SG_SEC_GluC_VVA(Feb2015)_2h_5ETD_5HCD_LWAC_20_21(ETD)_Tn_full_semi.msf	N2a	Mouse	Cell (Secretome)	GluC	VVA	Chromogranin-A; ES-43	251	272	259;264	P10645	251;256
ASDPPLAPDDDPDAPAAQLAR	Q9QXU9	HCD	N-Term(TMT6plex);1HexNAc	NA	1HexNAc	3.14111	3	845.753	2535.24	778.06	2332.16	27300	27300	101.017	160722_Fusion_(LC2)_CG_Rat_Bratin_WT_T2_T9_T18_T19_trypsin_(Jul2016)_TMT_10plex_Jacalin_3h_HCD_ETD_high_pH_1_subHCD_(1G)_1xTn.mgf	160722_Fusion_(LC2)_CG_Rat_Bratin_WT_T2_T9_T18_T19_trypsin_(Jul2016)_TMT_10plex_Jacalin_3h_HCD_ETD_high_pH_1.raw	160722_Fusion_(LC2)_CG_Rat_Bratin_WT_T2_T9_T18_T19_trypsin_(Jul2016)_TMT_10plex_Jacalin_3h_HCD_ETD_8xhigh_pH_8_subHCD-01.msf	Brain	Rat	Rapigest	Trypsin	Jacalin	ProSAAS	118	138	NA	Q9UHG2	NA
KAGPEEVPTAASSSHFHAGYK	P26339	ETD	T9(HexNAc);S13(HexNAc);S14(HexNAc)	T9(HexNAc);S13(HexNAc);S14(HexNAc)	NA	6.19871	4	695.829	2780.29	ND	ND	22616	22616	100.952	150402_Fusion_(LC2)_TDM_N2A_SG_SEC_GluC_VVA(Feb2015)_2h_5ETD_5HCD_LWAC_20_21.raw	150402_Fusion_(LC2)_TDM_N2A_SG_SEC_GluC_VVA(Feb2015)_2h_5ETD_5HCD_LWAC_20_21.raw	150402_Fusion_(LC2)_TDM_N2A_SG_SEC_GluC_VVA(Feb2015)_2h_5ETD_5HCD_LWAC_20_21(ETD)_Tn_full_semi.msf	N2a	Mouse	Cell (Secretome)	GluC	VVA	Chromogranin-A; ES-43	251	271	259;263;264	P10645	251;255;256
FLLSTPAEETSLS	F1S889	HCD	1Hex1HexNAc1	NA	1Hex1HexNAc1	2.82495	2	880.423	1759.84	697.857	1394.71	20841	20841	100.917	151128_Fusion_(LC2)_Lasse_Pig_Brain(Nov2015)_try_PNA_2h_ETD_HCD_IEF_1_subHCD_(1G)_1xT.mgf	151128_Fusion_(LC2)_Lasse_Pig_Brain(Nov2015)_try_PNA_2h_ETD_HCD_IEF_1.raw	151128_Fusion_(LC2)_Lasse_Pig_Brain(Nov2015)_try_PNA_2h_ETD_HCD_12xIEF_subHCD.msf	Brain	Pig	LMWE H2O	Trypsin	PNA	Propart	102	114	NA	P01213	NA
AGPEEVPTAASSSHFHAGYK	P26339	HCD	1Hex1HexNAc1	NA	1Hex1HexNAc1	2.29726	4	602.784	2408.11	511.501	2042.98	21355	21355	100.9	161019_Fusion_(LC2)_KS_STC_1_PNA((Oct2016)_2h_HCD_ETD_High_pH_2_subHCD_(1G)_1xT.mgf	161019_Fusion_(LC2)_KS_STC_1_PNA((Oct2016)_2h_HCD_ETD_High_pH_2.raw	161019_Fusion_(LC2)_KS_STC_1_PNA((Oct2016)_2h_HCD_ETD_6xHigh_pH_6_subHCD.msf	STC-1	Mouse	Cell (Total Cell Lysate)	Trypsin	PNA	Chromogranin-A; ES-43	252	271	NA	P10645	NA
DVSTPPTVLPDNFPR	Q8MJI5	HCD	1Hex1HexNAc1	NA	1Hex1HexNAc1	3.96354	3	673.997	2019.98	552.287	1654.85	18462	18462	100.767	170320_Fusion_(LC2)_TDM_Ileum_AcOH_Jacalin_2h_ETD_HCD_100%_High_pH_5_subHCD_(1G)_1xT.mgf	170320_Fusion_(LC2)_TDM_Ileum_AcOH_Jacalin_2h_ETD_HCD_100%_High_pH_5.raw	170320_Fusion_(LC2)_TDM_Ileum_AcOH_Jacalin_2h_ETD_HCD_100%_5xHigh_pH_subHCD.msf	Ileum	Pig	LMWE AcOH	Trypsin	Jacalin	Preptin	93	107	NA	P01344	NA
DVSTPPTVLPDNFPR	Q8MJI5	ETD	T7(Hex(1)HexNAc(1))	T7(Hex(1)HexNAc(1))	NA	2.73902	3	673.997	2019.98	ND	ND	18460	18460	100.764	170320_Fusion_(LC2)_TDM_Ileum_AcOH_Jacalin_2h_ETD_HCD_100%_High_pH_5.raw	170320_Fusion_(LC2)_TDM_Ileum_AcOH_Jacalin_2h_ETD_HCD_100%_High_pH_5.raw	170320_Fusion_(LC2)_TDM_Ileum_AcOH_Jacalin_2h_ETD_HCD_100%_5xHigh_pH(ETD).msf	Ileum	Pig	LMWE AcOH	Trypsin	Jacalin	Preptin	93	107	99	P01344	99
ASDPPLAPDDDPDAPAAQLAR	Q9QXU9	HCD	N-Term(TMT6plex);1Hex1HexNAc1	NA	1Hex1HexNAc1	4.90866	3	899.77	2697.3	778.059	2332.16	27228	27228	100.75	160722_Fusion_(LC2)_CG_Rat_Bratin_WT_T2_T9_T18_T19_trypsin_(Jul2016)_TMT_10plex_Jacalin_3h_HCD_ETD_high_pH_1_subHCD_(1G)_1xT.mgf	160722_Fusion_(LC2)_CG_Rat_Bratin_WT_T2_T9_T18_T19_trypsin_(Jul2016)_TMT_10plex_Jacalin_3h_HCD_ETD_high_pH_1.raw	160722_Fusion_(LC2)_CG_Rat_Bratin_WT_T2_T9_T18_T19_trypsin_(Jul2016)_TMT_10plex_Jacalin_3h_HCD_ETD_8xhigh_pH_8_subHCD-01.msf	Brain	Rat	Rapigest	Trypsin	Jacalin	ProSAAS	118	138	NA	Q9UHG2	NA
SSPETLISDLLMR	F1ST92	HCD	M12(Oxidation);1Hex1HexNAc1	NA	1Hex1HexNAc1	1.88993	2	921.947	1842.89	739.381	1477.76	21314	21314	100.733	151128_Fusion_(LC2)_Lasse_Pig_peptidome_brain(Nov2015)_try_PNA_2h_ETD_HCD_IEF_1_subHCD_(1G)_1xT.mgf	151128_Fusion_(LC2)_Lasse_Pig_peptidome_brain(Nov2015)_try_PNA_2h_ETD_HCD_IEF_1.raw	151128_Fusion_(LC2)_Lasse_Pig_peptidome_brain(Nov2015)_try_PNA_2h_ETD_HCD_12xIEF_subHCD.msf	Brain	Pig	LMWE Acetone AcOH	Trypsin	PNA	C-flanking peptide of NPY	68	80	NA	P01303	NA
DVSTPPTVLPDNFPR	Q8MJI5	HCD	1Hex1HexNAc1	NA	1Hex1HexNAc1	1.85661	2	1010.49	2019.98	827.928	1654.85	18450	18450	100.717	170320_Fusion_(LC2)_TDM_Ileum_AcOH_Jacalin_2h_ETD_HCD_100%_High_pH_5_subHCD_(1G)_1xT.mgf	170320_Fusion_(LC2)_TDM_Ileum_AcOH_Jacalin_2h_ETD_HCD_100%_High_pH_5.raw	170320_Fusion_(LC2)_TDM_Ileum_AcOH_Jacalin_2h_ETD_HCD_100%_5xHigh_pH_subHCD.msf	Ileum	Pig	LMWE AcOH	Trypsin	Jacalin	Preptin	93	107	NA	P01344	NA
DVSTPPTVLPDNFPR	Q8MJI5	HCD	1Hex1HexNAc1	NA	1Hex1HexNAc1	3.63743	3	673.998	2019.98	552.287	1654.85	20801	20801	100.717	151128_Fusion_(LC2)_Lasse_Pig_Brain(Nov2015)_try_PNA_2h_ETD_HCD_IEF_1_subHCD_(1G)_1xT.mgf	151128_Fusion_(LC2)_Lasse_Pig_Brain(Nov2015)_try_PNA_2h_ETD_HCD_IEF_1.raw	151128_Fusion_(LC2)_Lasse_Pig_Brain(Nov2015)_try_PNA_2h_ETD_HCD_12xIEF_subHCD.msf	Brain	Pig	LMWE H2O	Trypsin	PNA	Preptin	93	107	NA	P01344	NA
DVSTPPTVLPDNFPR	Q8MJI5	HCD	1Hex1HexNAc1	NA	1Hex1HexNAc1	2.70094	3	673.997	2019.98	552.286	1654.84	21952	21952	100.717	151128_Fusion_(LC2)_Lasse_Pig_Brain(Nov2015)_try_PNA_2h_ETD_HCD_IEF_3_subHCD_(1G)_1xT.mgf	151128_Fusion_(LC2)_Lasse_Pig_Brain(Nov2015)_try_PNA_2h_ETD_HCD_IEF_3.raw	151128_Fusion_(LC2)_Lasse_Pig_Brain(Nov2015)_try_PNA_2h_ETD_HCD_12xIEF_subHCD.msf	Brain	Pig	LMWE H2O	Trypsin	PNA	Preptin	93	107	NA	P01344	NA
TCQITPAEGPVVTAQYDCLGCLHPISTSSPELQPVLR	F1SFI4	HCD	C2(Carbamidomethyl);C18(Carbamidomethyl);C21(Carbamidomethyl);3Hex1HexNAc1	NA	3Hex1HexNAc1	4.40277	5	1038.89	5190.44	819.814	4095.04	21455	21455	100.7	170320_Fusion_(LC2)_TDM_Ileum_Jacalin_2h_ETD_HCD_100%_High_pH_6_subHCD_(3G)_3xT.mgf	170320_Fusion_(LC2)_TDM_Ileum_Jacalin_2h_ETD_HCD_100%_High_pH_6.raw	170320_Fusion_(LC2)_TDM_Ileum_Jacalin_2h_ETD_HCD_100%_8xHigh_pH_subHCD.msf	Ileum	Pig	LMWE H2O	Trypsin	Jacalin	Kininogen-1; Kininogen-1 heavy chain	124	160	NA	P01042	NA
NIQPGTPVDGNQENAPSLGTFKYPPSVE	P67934	HCD	1Hex1HexNAc1	NA	1Hex1HexNAc1	4.61961	3	1107.86	3321.57	986.149	2956.43	21303	21303	100.683	151128_Fusion_(LC2)_Lasse_Pig_peptidome_brain(Nov2015)_try_PNA_2h_ETD_HCD_IEF_1_subHCD_(1G)_1xT.mgf	151128_Fusion_(LC2)_Lasse_Pig_peptidome_brain(Nov2015)_try_PNA_2h_ETD_HCD_IEF_1.raw	151128_Fusion_(LC2)_Lasse_Pig_peptidome_brain(Nov2015)_try_PNA_2h_ETD_HCD_12xIEF_subHCD.msf	Brain	Pig	LMWE Acetone AcOH	Trypsin	PNA	Propart	99	126	NA	Q9UHF0	NA
FLLSTPAEETSLS	F1S889	HCD	1Hex1HexNAc1	NA	1Hex1HexNAc1	2.54464	2	880.422	1759.84	697.856	1394.7	21464	21464	100.583	151128_Fusion_(LC2)_Lasse_Pig_Brain(Nov2015)_try_PNA_2h_ETD_HCD_IEF_2_subHCD_(1G)_1xT.mgf	151128_Fusion_(LC2)_Lasse_Pig_Brain(Nov2015)_try_PNA_2h_ETD_HCD_IEF_2.raw	151128_Fusion_(LC2)_Lasse_Pig_Brain(Nov2015)_try_PNA_2h_ETD_HCD_12xIEF_subHCD.msf	Brain	Pig	LMWE H2O	Trypsin	PNA	Propart	102	114	NA	P01213	NA
VPTAASSSHFHAGYK	P26339	HCD	1HexNAc	NA	1HexNAc	3.89407	3	588.284	1762.84	520.591	1559.76	22511	22511	100.533	150402_Fusion_(LC2)_TDM_N2A_SG_SEC_GluC_VVA(Feb2015)_2h_5ETD_5HCD_LWAC_20_21_subHCD_1xGalNAc.mgf	150402_Fusion_(LC2)_TDM_N2A_SG_SEC_GluC_VVA(Feb2015)_2h_5ETD_5HCD_LWAC_20_21.raw	150402_Fusion_(LC2)_TDM_N2A_SG_SEC_GluC_VVA(Feb2015)_2h_5ETD_5HCD_LWAC_20_21_subHCD.msf	N2a	Mouse	Cell (Secretome)	GluC	VVA	Chromogranin-A; ES-43	257	271	NA	P10645	NA
VPTAASSSHFHAGYK	P26339	ETD	T3(HexNAc)	T3(HexNAc)	NA	3.726	3	588.284	1762.84	ND	ND	22508	22508	100.532	150402_Fusion_(LC2)_TDM_N2A_SG_SEC_GluC_VVA(Feb2015)_2h_5ETD_5HCD_LWAC_20_21.raw	150402_Fusion_(LC2)_TDM_N2A_SG_SEC_GluC_VVA(Feb2015)_2h_5ETD_5HCD_LWAC_20_21.raw	150402_Fusion_(LC2)_TDM_N2A_SG_SEC_GluC_VVA(Feb2015)_2h_5ETD_5HCD_LWAC_20_21(ETD)_Tn_full_semi.msf	N2a	Mouse	Cell (Secretome)	GluC	VVA	Chromogranin-A; ES-43	257	271	259	P10645	251
FQDDPDGLHQLDGTPLTAEDIVHK	P47867	HCD	1HexNAc	NA	1HexNAc	3.5787	3	955.456	2864.35	887.763	2661.27	11579	11579	100.5	130614_Christof_N2A_sec_Try_95%_IEF_1_100%_2h_5HCD_5ETD_subHCD_1xGalNAc.mgf	130614_Christof_N2A_sec_Try_95%_IEF_1_100%_2h_5HCD_5ETD.raw	130614_Christof_N2A_sec_Try_95%_12xIEF_2h_5HCD_5ETD_subHCD.msf	N2a	Mouse	Cell (Secretome)	Trypsin	VVA	Secretogranin-3	134	157	NA	Q8WXD2	NA
PPGVGGPASTLRDAYALYYPAEER	F1SBC4	ETD	T10(Hex1HexNAc1)	T10(Hex1HexNAc1)	NA	2.90069	3	972.47	2915.4	ND	ND	21893	21893	100.464	151128_Fusion_(LC2)_Lasse_Pig_Brain(Nov2015)_try_PNA_2h_ETD_HCD_IEF_3.raw	151128_Fusion_(LC2)_Lasse_Pig_Brain(Nov2015)_try_PNA_2h_ETD_HCD_IEF_3.raw	151128_Fusion_(LC2)_Lasse_Pig_Brain(Nov2015)_try_PNA_2h_ETD_HCD_IEF_1_12(ETD)_T_Tn_full_semi.msf	Brain	Pig	LMWE H2O	Trypsin	PNA	Propart	58	81	67	P18509	67
FQDDPDGLHQLDGTPLTAEDIVHK	P47867	HCD	1HexNAc	NA	1HexNAc	5.69831	4	716.843	2864.35	666.074	2661.27	11564	11564	100.383	130614_Christof_N2A_sec_Try_95%_IEF_1_100%_2h_5HCD_5ETD_subHCD_1xGalNAc.mgf	130614_Christof_N2A_sec_Try_95%_IEF_1_100%_2h_5HCD_5ETD.raw	130614_Christof_N2A_sec_Try_95%_12xIEF_2h_5HCD_5ETD_subHCD.msf	N2a	Mouse	Cell (Secretome)	Trypsin	VVA	Secretogranin-3	134	157	NA	Q8WXD2	NA
IEPPDTGLYYDEYLK	F1S9A4	ETD	Y9(HexNAc)	Y9(HexNAc)	NA	2.72498	2	1009.98	2018.95	ND	ND	21791	21791	100.383	170320_Fusion_(LC2)_TDM_Ileum_Jacalin_2h_ETD_HCD_100%_High_pH_3.raw	170320_Fusion_(LC2)_TDM_Ileum_Jacalin_2h_ETD_HCD_100%_High_pH_3.raw	170320_Fusion_(LC2)_TDM_Ileum_Jacalin_2h_ETD_HCD_100%_8xHigh_pH(ETD)-01.msf	Ileum	Pig	LMWE H2O	Trypsin	Jacalin	Nucleobindin-2; Nesfatin-1	45	59	53	P80303	53
AGPEEVPTAASSSHFHAGYK	P26339	HCD	1Hex1HexNAc1	NA	1Hex1HexNAc1	3.88117	4	602.784	2408.11	511.501	2042.98	21231	21231	100.35	161019_Fusion_(LC2)_KS_STC_1_PNA((Oct2016)_2h_HCD_ETD_High_pH_2_subHCD_(1G)_1xT.mgf	161019_Fusion_(LC2)_KS_STC_1_PNA((Oct2016)_2h_HCD_ETD_High_pH_2.raw	161019_Fusion_(LC2)_KS_STC_1_PNA((Oct2016)_2h_HCD_ETD_6xHigh_pH_6_subHCD.msf	STC-1	Mouse	Cell (Total Cell Lysate)	Trypsin	PNA	Chromogranin-A; ES-43	252	271	NA	P10645	NA
DVSTPPTVLPDNFPR	Q8MJI5	HCD	1Hex1HexNAc1	NA	1Hex1HexNAc1	3.52102	3	673.997	2019.98	552.286	1654.84	20710	20710	100.333	151128_Fusion_(LC2)_Lasse_Pig_Brain(Nov2015)_try_PNA_2h_ETD_HCD_IEF_1_subHCD_(1G)_1xT.mgf	151128_Fusion_(LC2)_Lasse_Pig_Brain(Nov2015)_try_PNA_2h_ETD_HCD_IEF_1.raw	151128_Fusion_(LC2)_Lasse_Pig_Brain(Nov2015)_try_PNA_2h_ETD_HCD_12xIEF_subHCD.msf	Brain	Pig	LMWE H2O	Trypsin	PNA	Preptin	93	107	NA	P01344	NA
ASDPPLAPDDDPDAPAAQLAR	Q9QXU9	HCD	N-Term(TMT6plex);1Hex1HexNAc1	NA	1Hex1HexNAc1	4.71846	3	899.77	2697.3	778.06	2332.16	27113	27113	100.317	160722_Fusion_(LC2)_CG_Rat_Bratin_WT_T2_T9_T18_T19_trypsin_(Jul2016)_TMT_10plex_Jacalin_3h_HCD_ETD_high_pH_1_subHCD_(1G)_1xT.mgf	160722_Fusion_(LC2)_CG_Rat_Bratin_WT_T2_T9_T18_T19_trypsin_(Jul2016)_TMT_10plex_Jacalin_3h_HCD_ETD_high_pH_1.raw	160722_Fusion_(LC2)_CG_Rat_Bratin_WT_T2_T9_T18_T19_trypsin_(Jul2016)_TMT_10plex_Jacalin_3h_HCD_ETD_8xhigh_pH_8_subHCD-01.msf	Brain	Rat	Rapigest	Trypsin	Jacalin	ProSAAS	118	138	NA	Q9UHG2	NA
PEQTPELPQLDSQHL	F1RIP6	HCD	2HexNAc;1Hex1HexNAc1	NA	2HexNAc;1Hex1HexNAc1	3.47947	3	835.055	2503.15	577.958	1731.86	21773	21773	100.3	170320_Fusion_(LC2)_TDM_Ileum_Jacalin_2h_ETD_HCD_100%_High_pH_3_subHCD_(3G)_2xTn_1xT.mgf	170320_Fusion_(LC2)_TDM_Ileum_Jacalin_2h_ETD_HCD_100%_High_pH_3.raw	170320_Fusion_(LC2)_TDM_Ileum_Jacalin_2h_ETD_HCD_100%_8xHigh_pH_subHCD.msf	Ileum	Pig	LMWE H2O	Trypsin	Jacalin	Nucleobindin-1	443	457	NA	Q02818	NA
CIVEVISDTLSKPSPMPVSQECFETLR	F1SD66	HCD	C1(Carbamidomethyl);C22(Carbamidomethyl);1Hex1HexNAc1	NA	1Hex1HexNAc1	8.03122	4	872.67	3487.66	781.387	3122.53	21214	21214	100.283	170320_Fusion_(LC2)_TDM_Ileum_Jacalin_2h_ETD_HCD_100%_High_pH_7_subHCD_(1G)_1xT.mgf	170320_Fusion_(LC2)_TDM_Ileum_Jacalin_2h_ETD_HCD_100%_High_pH_7.raw	170320_Fusion_(LC2)_TDM_Ileum_Jacalin_2h_ETD_HCD_100%_8xHigh_pH_subHCD.msf	Ileum	Pig	LMWE H2O	Trypsin	Jacalin	Chromogranin-A; Vasostatin-1; Vasostatin-2	117	143	NA	P10645	NA
KAGPEEVPTAASSSHFHAGY	P26339	HCD	1HexNAc	NA	1HexNAc	5.6319	3	749.352	2246.04	681.659	2042.96	22445	22445	100.283	150402_Fusion_(LC2)_TDM_N2A_SG_SEC_GluC_VVA(Feb2015)_2h_5ETD_5HCD_LWAC_20_21_subHCD_1xGalNAc.mgf	150402_Fusion_(LC2)_TDM_N2A_SG_SEC_GluC_VVA(Feb2015)_2h_5ETD_5HCD_LWAC_20_21.raw	150402_Fusion_(LC2)_TDM_N2A_SG_SEC_GluC_VVA(Feb2015)_2h_5ETD_5HCD_LWAC_20_21_subHCD.msf	N2a	Mouse	Cell (Secretome)	GluC	VVA	Chromogranin-A; ES-43	251	270	NA	P10645	NA
NIQPGTPVDGNQENAPSLGTFKYPPSVE	P67934	HCD	1Hex1HexNAc1	NA	1Hex1HexNAc1	5.21665	3	1107.86	3321.57	986.15	2956.43	21223	21223	100.283	151128_Fusion_(LC2)_Lasse_Pig_peptidome_brain(Nov2015)_try_PNA_2h_ETD_HCD_IEF_1_subHCD_(1G)_1xT.mgf	151128_Fusion_(LC2)_Lasse_Pig_peptidome_brain(Nov2015)_try_PNA_2h_ETD_HCD_IEF_1.raw	151128_Fusion_(LC2)_Lasse_Pig_peptidome_brain(Nov2015)_try_PNA_2h_ETD_HCD_12xIEF_subHCD.msf	Brain	Pig	LMWE Acetone AcOH	Trypsin	PNA	Propart	99	126	NA	Q9UHF0	NA
KAGPEEVPTAASSSHFHAGY	P26339	ETD	T9(HexNAc)	T9(HexNAc)	NA	4.31188	3	749.352	2246.04	ND	ND	22442	22442	100.282	150402_Fusion_(LC2)_TDM_N2A_SG_SEC_GluC_VVA(Feb2015)_2h_5ETD_5HCD_LWAC_20_21.raw	150402_Fusion_(LC2)_TDM_N2A_SG_SEC_GluC_VVA(Feb2015)_2h_5ETD_5HCD_LWAC_20_21.raw	150402_Fusion_(LC2)_TDM_N2A_SG_SEC_GluC_VVA(Feb2015)_2h_5ETD_5HCD_LWAC_20_21(ETD)_Tn_full_semi.msf	N2a	Mouse	Cell (Secretome)	GluC	VVA	Chromogranin-A; ES-43	251	270	259	P10645	251
CIVEVISDTLSKPSPMPVSQECFETLR	F1SD66	ETD	C1(Carbamidomethyl); S14(Hex(1)HexNAc(1)); C22(Carbamidomethyl)	S14(Hex(1)HexNAc(1))	NA	3.52559	4	872.67	3487.66	ND	ND	21211	21211	100.274	170320_Fusion_(LC2)_TDM_Ileum_Jacalin_2h_ETD_HCD_100%_High_pH_7.raw	170320_Fusion_(LC2)_TDM_Ileum_Jacalin_2h_ETD_HCD_100%_High_pH_7.raw	170320_Fusion_(LC2)_TDM_Ileum_Jacalin_2h_ETD_HCD_100%_8xHigh_pH(ETD)-01.msf	Ileum	Pig	LMWE H2O	Trypsin	Jacalin	Chromogranin-A; Vasostatin-1; Vasostatin-2	117	143	130	P10645	48
CIVEVISDTLSKPSPMPVSQECFETLR	F1SD66	HCD	C1(Carbamidomethyl);C22(Carbamidomethyl);1Hex1HexNAc1	NA	1Hex1HexNAc1	4.85022	3	1163.22	3487.66	1041.51	3122.53	21204	21204	100.233	170320_Fusion_(LC2)_TDM_Ileum_Jacalin_2h_ETD_HCD_100%_High_pH_7_subHCD_(1G)_1xT.mgf	170320_Fusion_(LC2)_TDM_Ileum_Jacalin_2h_ETD_HCD_100%_High_pH_7.raw	170320_Fusion_(LC2)_TDM_Ileum_Jacalin_2h_ETD_HCD_100%_8xHigh_pH_subHCD.msf	Ileum	Pig	LMWE H2O	Trypsin	Jacalin	Chromogranin-A; Vasostatin-1; Vasostatin-2	117	143	NA	P10645	NA
DVSTPPTVLPDNFPR	Q8MJI5	HCD	1Hex1HexNAc1	NA	1Hex1HexNAc1	2.88561	3	673.997	2019.98	552.286	1654.84	21820	21820	100.117	151128_Fusion_(LC2)_Lasse_Pig_Brain(Nov2015)_try_PNA_2h_ETD_HCD_IEF_3_subHCD_(1G)_1xT.mgf	151128_Fusion_(LC2)_Lasse_Pig_Brain(Nov2015)_try_PNA_2h_ETD_HCD_IEF_3.raw	151128_Fusion_(LC2)_Lasse_Pig_Brain(Nov2015)_try_PNA_2h_ETD_HCD_12xIEF_subHCD.msf	Brain	Pig	LMWE H2O	Trypsin	PNA	Preptin	93	107	NA	P01344	NA
DVSTPPTVLPDNFPR	Q8MJI5	HCD	1Hex1HexNAc1	NA	1Hex1HexNAc1	2.21096	2	1010.49	2019.98	827.926	1654.85	20659	20659	100.1	151128_Fusion_(LC2)_Lasse_Pig_Brain(Nov2015)_try_PNA_2h_ETD_HCD_IEF_1_subHCD_(1G)_1xT.mgf	151128_Fusion_(LC2)_Lasse_Pig_Brain(Nov2015)_try_PNA_2h_ETD_HCD_IEF_1.raw	151128_Fusion_(LC2)_Lasse_Pig_Brain(Nov2015)_try_PNA_2h_ETD_HCD_12xIEF_subHCD.msf	Brain	Pig	LMWE H2O	Trypsin	PNA	Preptin	93	107	NA	P01344	NA
DVSTPPTVLPDNFPR	Q8MJI5	HCD	1Hex1HexNAc1	NA	1Hex1HexNAc1	3.54953	3	673.998	2019.98	552.287	1654.85	20118	20118	100.083	151128_Fusion_(LC2)_Lasse_Pig_Brain_Cer(Nov2015)_try_PNA_2h_ETD_HCD_IEF_1_subHCD_(1G)_1xT.mgf	151128_Fusion_(LC2)_Lasse_Pig_Brain_Cer(Nov2015)_try_PNA_2h_ETD_HCD_IEF_1.raw	151128_Fusion_(LC2)_Lasse_Pig_Brain_Cer(Nov2015)_try_PNA_2h_ETD_HCD_12xIEF_subHCD.msf	Cerebellum	Pig	LMWE H2O	Trypsin	PNA	Preptin	93	107	NA	P01344	NA
ASDPPLAPDDDPDAPAAQLAR	Q9QXU9	HCD	N-Term(TMT6plex);1Hex1HexNAc1	NA	1Hex1HexNAc1	2.61941	3	899.77	2697.3	778.06	2332.16	26211	26211	99.95	160722_Fusion_(LC2)_CG_Rat_Bratin_WT_T2_T9_T18_T19_trypsin_(Jul2016)_TMT_10plex_Jacalin_3h_HCD_ETD_high_pH_2_subHCD_(1G)_1xT.mgf	160722_Fusion_(LC2)_CG_Rat_Bratin_WT_T2_T9_T18_T19_trypsin_(Jul2016)_TMT_10plex_Jacalin_3h_HCD_ETD_high_pH_2.raw	160722_Fusion_(LC2)_CG_Rat_Bratin_WT_T2_T9_T18_T19_trypsin_(Jul2016)_TMT_10plex_Jacalin_3h_HCD_ETD_8xhigh_pH_8_subHCD-01.msf	Brain	Rat	Rapigest	Trypsin	Jacalin	ProSAAS	118	138	NA	Q9UHG2	NA
DVSTPPTVLPDNFPR	Q8MJI5	HCD	1Hex1HexNAc1	NA	1Hex1HexNAc1	3.34749	3	673.997	2019.98	552.286	1654.84	20629	20629	99.95	151128_Fusion_(LC2)_Lasse_Pig_Brain(Nov2015)_try_PNA_2h_ETD_HCD_IEF_1_subHCD_(1G)_1xT.mgf	151128_Fusion_(LC2)_Lasse_Pig_Brain(Nov2015)_try_PNA_2h_ETD_HCD_IEF_1.raw	151128_Fusion_(LC2)_Lasse_Pig_Brain(Nov2015)_try_PNA_2h_ETD_HCD_12xIEF_subHCD.msf	Brain	Pig	LMWE H2O	Trypsin	PNA	Preptin	93	107	NA	P01344	NA
DVSTPPTVLPDNFPR	Q8MJI5	HCD	1Hex1HexNAc1	NA	1Hex1HexNAc1	3.86492	3	673.997	2019.98	552.286	1654.84	21322	21322	99.95	151128_Fusion_(LC2)_Lasse_Pig_Brain(Nov2015)_try_PNA_2h_ETD_HCD_IEF_2_subHCD_(1G)_1xT.mgf	151128_Fusion_(LC2)_Lasse_Pig_Brain(Nov2015)_try_PNA_2h_ETD_HCD_IEF_2.raw	151128_Fusion_(LC2)_Lasse_Pig_Brain(Nov2015)_try_PNA_2h_ETD_HCD_12xIEF_subHCD.msf	Brain	Pig	LMWE H2O	Trypsin	PNA	Preptin	93	107	NA	P01344	NA
NIQPGTPVDGNQENAPSLGTFKYPPSVE	P67934	ETD	T20(Hex(1)HexNAc(1))	T20(Hex(1)HexNAc(1))	NA	4.93699	3	1107.86	3321.57	ND	ND	21147	21306	99.9355	151128_Fusion_(LC2)_Lasse_Pig_peptidome_brain(Nov2015)_try_PNA_2h_ETD_HCD_IEF_1.raw	151128_Fusion_(LC2)_Lasse_Pig_peptidome_brain(Nov2015)_try_PNA_2h_ETD_HCD_IEF_1.raw	151128_Fusion_(LC2)_Lasse_Pig_peptidome_brain(Nov2015)_try_PNA_2h_ETD_HCD_12xIEF(ETD).msf	Brain	Pig	LMWE Acetone AcOH	Trypsin	PNA	Propart	99	126	118	Q9UHF0	113
AGPEEVPTAASSSHFHAGYK	P26339	HCD	1Hex1HexNAc1	NA	1Hex1HexNAc1	2.57201	4	602.785	2408.12	511.502	2042.99	21135	21135	99.9333	161019_Fusion_(LC2)_KS_STC_1_PNA((Oct2016)_2h_HCD_ETD_High_pH_2_subHCD_(1G)_1xT.mgf	161019_Fusion_(LC2)_KS_STC_1_PNA((Oct2016)_2h_HCD_ETD_High_pH_2.raw	161019_Fusion_(LC2)_KS_STC_1_PNA((Oct2016)_2h_HCD_ETD_6xHigh_pH_6_subHCD.msf	STC-1	Mouse	Cell (Total Cell Lysate)	Trypsin	PNA	Chromogranin-A; ES-43	252	271	NA	P10645	NA
AGPEEVPTAASSSHFHAGYK	P26339	ETD	T8(Hex1HexNAc1)	T8(Hex1HexNAc1)	NA	6.13442	4	602.784	2408.12	ND	ND	21132	21351	99.9251	161019_Fusion_(LC2)_KS_STC_1_PNA((Oct2016)_2h_HCD_ETD_High_pH_2.raw	161019_Fusion_(LC2)_KS_STC_1_PNA((Oct2016)_2h_HCD_ETD_High_pH_2.raw	161019_Fusion_(LC2)_KS_STC_1_PNA((Oct2016)_2h_HCD_ETD_High_pH_(1_6)ETD_T_Tn_full_semi.msf	STC-1	Mouse	Cell (Total Cell Lysate)	Trypsin	PNA	Chromogranin-A; ES-43	252	271	259	P10645	251
NIQPGTPVDGNQENAPSLGTFKYPPSVE	P67934	HCD	1Hex1HexNAc1	NA	1Hex1HexNAc1	4.47058	3	1107.86	3321.57	986.149	2956.43	21144	21144	99.9167	151128_Fusion_(LC2)_Lasse_Pig_peptidome_brain(Nov2015)_try_PNA_2h_ETD_HCD_IEF_1_subHCD_(1G)_1xT.mgf	151128_Fusion_(LC2)_Lasse_Pig_peptidome_brain(Nov2015)_try_PNA_2h_ETD_HCD_IEF_1.raw	151128_Fusion_(LC2)_Lasse_Pig_peptidome_brain(Nov2015)_try_PNA_2h_ETD_HCD_12xIEF_subHCD.msf	Brain	Pig	LMWE Acetone AcOH	Trypsin	PNA	Propart	99	126	NA	Q9UHF0	NA
DIPTNSPELEETLTHTITK	P01042	ETD	T4(Hex(1)HexNAc(1))	T4(Hex(1)HexNAc(1))	NA	3.03322	3	835.41	2504.22	ND	ND	22765	22765	99.9081	151112_Fusion_(LC2)_Lasse_Plasma_(Nov2015)_2h_HCD_ETD_10%_PNA_10.raw	151112_Fusion_(LC2)_Lasse_Plasma_(Nov2015)_2h_HCD_ETD_10%_PNA_10.raw	151112_Fusion_(LC2)_Lasse_Plasma_(Nov2015)_2h_HCD_ETD_10%_4xPNA(ETD).msf	Plasma	Human	Crude	Trypsin	PNA	Kininogen-1; Kininogen-1 heavy chain	270	288	273	P01042	273
ILTGSSEPEAAPAP	Q9QXU9	HCD	N-Term(TMT6plex);1Hex1HexNAc1	NA	1Hex1HexNAc1	3.74313	2	967.489	1933.97	784.923	1568.84	25419	25419	99.9	160722_Fusion_(LC2)_CG_Rat_Bratin_WT_T2_T9_T18_T19_trypsin_(Jul2016)_TMT_10plex_Jacalin_3h_HCD_ETD_high_pH_3_subHCD_(1G)_1xT.mgf	160722_Fusion_(LC2)_CG_Rat_Bratin_WT_T2_T9_T18_T19_trypsin_(Jul2016)_TMT_10plex_Jacalin_3h_HCD_ETD_high_pH_3.raw	160722_Fusion_(LC2)_CG_Rat_Bratin_WT_T2_T9_T18_T19_trypsin_(Jul2016)_TMT_10plex_Jacalin_3h_HCD_ETD_8xhigh_pH_8_subHCD-01.msf	Brain	Rat	Rapigest	Trypsin	Jacalin	ProSAAS	202	215	NA	Q9UHG2	NA
ASDPPLAPDDDPDAPAAQLAR	Q9QXU9	HCD	N-Term(TMT6plex);1Hex1HexNAc1	NA	1Hex1HexNAc1	4.68459	3	899.77	2697.3	778.06	2332.16	27004	27004	99.8833	160722_Fusion_(LC2)_CG_Rat_Bratin_WT_T2_T9_T18_T19_trypsin_(Jul2016)_TMT_10plex_Jacalin_3h_HCD_ETD_high_pH_1_subHCD_(1G)_1xT.mgf	160722_Fusion_(LC2)_CG_Rat_Bratin_WT_T2_T9_T18_T19_trypsin_(Jul2016)_TMT_10plex_Jacalin_3h_HCD_ETD_high_pH_1.raw	160722_Fusion_(LC2)_CG_Rat_Bratin_WT_T2_T9_T18_T19_trypsin_(Jul2016)_TMT_10plex_Jacalin_3h_HCD_ETD_8xhigh_pH_8_subHCD-01.msf	Brain	Rat	Rapigest	Trypsin	Jacalin	ProSAAS	118	138	NA	Q9UHG2	NA
ASDPPLAPDDDPDAPAAQLAR	Q9QXU9	HCD	N-Term(TMT6plex);1Hex1HexNAc1	NA	1Hex1HexNAc1	2.42578	2	1349.15	2697.3	1166.59	2332.16	27005	27005	99.8833	160722_Fusion_(LC2)_CG_Rat_Bratin_WT_T2_T9_T18_T19_trypsin_(Jul2016)_TMT_10plex_Jacalin_3h_HCD_ETD_high_pH_1_subHCD_(1G)_1xT.mgf	160722_Fusion_(LC2)_CG_Rat_Bratin_WT_T2_T9_T18_T19_trypsin_(Jul2016)_TMT_10plex_Jacalin_3h_HCD_ETD_high_pH_1.raw	160722_Fusion_(LC2)_CG_Rat_Bratin_WT_T2_T9_T18_T19_trypsin_(Jul2016)_TMT_10plex_Jacalin_3h_HCD_ETD_8xhigh_pH_8_subHCD-01.msf	Brain	Rat	Rapigest	Trypsin	Jacalin	ProSAAS	118	138	NA	Q9UHG2	NA
VWGGPRTNDPALGLEDDPDAPAAQLAR	I3LEB3	HCD	1Hex1HexNAc1	NA	1Hex1HexNAc1	2.44491	3	1056.51	3167.52	934.801	2802.39	20850	20850	99.85	151128_Fusion_(LC2)_Lasse_Pig_Brain_Cer(Nov2015)_try_PNA_2h_ETD_HCD_IEF_3_subHCD_(1G)_1xT.mgf	151128_Fusion_(LC2)_Lasse_Pig_Brain_Cer(Nov2015)_try_PNA_2h_ETD_HCD_IEF_3.raw	151128_Fusion_(LC2)_Lasse_Pig_Brain_Cer(Nov2015)_try_PNA_2h_ETD_HCD_12xIEF_subHCD.msf	Cerebellum	Pig	LMWE H2O	Trypsin	PNA	ProSAAS	112	138	NA	Q9UHG2	NA
DVSTPPTVLPDNFPR	Q8MJI5	HCD	1Hex1HexNAc1	NA	1Hex1HexNAc1	3.85632	3	673.997	2019.98	552.287	1654.85	20058	20058	99.8167	151128_Fusion_(LC2)_Lasse_Pig_Brain_Cer(Nov2015)_try_PNA_2h_ETD_HCD_IEF_1_subHCD_(1G)_1xT.mgf	151128_Fusion_(LC2)_Lasse_Pig_Brain_Cer(Nov2015)_try_PNA_2h_ETD_HCD_IEF_1.raw	151128_Fusion_(LC2)_Lasse_Pig_Brain_Cer(Nov2015)_try_PNA_2h_ETD_HCD_12xIEF_subHCD.msf	Cerebellum	Pig	LMWE H2O	Trypsin	PNA	Preptin	93	107	NA	P01344	NA
DIPTNSPELEETLTHTITK	P01042	HCD	1Hex1HexNAc1	NA	1Hex1HexNAc1	3.55215	3	835.408	2504.21	713.697	2139.08	9659	9659	99.7833	150523_Velos_(LC1)_TDM_CSF_trypsin_PNA(150504)_2h_5ETD_5HCD_IEF2_subHCD_(1G)_1xT.mgf	150523_Velos_(LC1)_TDM_CSF_trypsin_PNA(150504)_2h_5ETD_5HCD_IEF2.raw	150523_Velos_(LC1)_TDM_CSF_trypsin_PNA(150504)_2h_5ETD_5HCD_12xIEF_subHCD.msf	CSF	Human	Crude	Trypsin	PNA	Kininogen-1; Kininogen-1 heavy chain	270	288	NA	P01042	NA
KAGPEEVPTAASSSHFHA	P26339	ETD	T9(HexNAc)	T9(HexNAc)	NA	4.70967	3	675.988	2025.95	ND	ND	22306	22306	99.7548	150402_Fusion_(LC2)_TDM_N2A_SG_SEC_GluC_VVA(Feb2015)_2h_5ETD_5HCD_LWAC_20_21.raw	150402_Fusion_(LC2)_TDM_N2A_SG_SEC_GluC_VVA(Feb2015)_2h_5ETD_5HCD_LWAC_20_21.raw	150402_Fusion_(LC2)_TDM_N2A_SG_SEC_GluC_VVA(Feb2015)_2h_5ETD_5HCD_LWAC_20_21(ETD)_Tn_full_semi.msf	N2a	Mouse	Cell (Secretome)	GluC	VVA	Chromogranin-A; ES-43	251	268	259	P10645	251
KAGPEEVPTAASSSHFHA	P26339	HCD	1HexNAc	NA	1HexNAc	4.51189	3	675.988	2025.95	608.295	1822.87	22309	22309	99.75	150402_Fusion_(LC2)_TDM_N2A_SG_SEC_GluC_VVA(Feb2015)_2h_5ETD_5HCD_LWAC_20_21_subHCD_1xGalNAc.mgf	150402_Fusion_(LC2)_TDM_N2A_SG_SEC_GluC_VVA(Feb2015)_2h_5ETD_5HCD_LWAC_20_21.raw	150402_Fusion_(LC2)_TDM_N2A_SG_SEC_GluC_VVA(Feb2015)_2h_5ETD_5HCD_LWAC_20_21_subHCD.msf	N2a	Mouse	Cell (Secretome)	GluC	VVA	Chromogranin-A; ES-43	251	268	NA	P10645	NA
KAGPEEVPTAASSSHFHAG	P26339	HCD	1HexNAc	NA	1HexNAc	4.6937	3	694.996	2082.97	627.303	1879.9	22307	22307	99.75	150402_Fusion_(LC2)_TDM_N2A_SG_SEC_GluC_VVA(Feb2015)_2h_5ETD_5HCD_LWAC_20_21_subHCD_1xGalNAc.mgf	150402_Fusion_(LC2)_TDM_N2A_SG_SEC_GluC_VVA(Feb2015)_2h_5ETD_5HCD_LWAC_20_21.raw	150402_Fusion_(LC2)_TDM_N2A_SG_SEC_GluC_VVA(Feb2015)_2h_5ETD_5HCD_LWAC_20_21_subHCD.msf	N2a	Mouse	Cell (Secretome)	GluC	VVA	Chromogranin-A; ES-43	251	269	NA	P10645	NA
KAGPEEVPTAASSSHFHAG	P26339	ETD	T9(HexNAc)	T9(HexNAc)	NA	4.74009	3	694.996	2082.97	ND	ND	22304	22304	99.7413	150402_Fusion_(LC2)_TDM_N2A_SG_SEC_GluC_VVA(Feb2015)_2h_5ETD_5HCD_LWAC_20_21.raw	150402_Fusion_(LC2)_TDM_N2A_SG_SEC_GluC_VVA(Feb2015)_2h_5ETD_5HCD_LWAC_20_21.raw	150402_Fusion_(LC2)_TDM_N2A_SG_SEC_GluC_VVA(Feb2015)_2h_5ETD_5HCD_LWAC_20_21(ETD)_Tn_full_semi.msf	N2a	Mouse	Cell (Secretome)	GluC	VVA	Chromogranin-A; ES-43	251	269	259	P10645	251
DVSTPPTVLPDNFPR	Q8MJI5	HCD	1Hex1HexNAc1	NA	1Hex1HexNAc1	1.59675	2	1010.49	2019.98	827.927	1654.85	20580	20580	99.7167	151128_Fusion_(LC2)_Lasse_Pig_Brain(Nov2015)_try_PNA_2h_ETD_HCD_IEF_1_subHCD_(1G)_1xT.mgf	151128_Fusion_(LC2)_Lasse_Pig_Brain(Nov2015)_try_PNA_2h_ETD_HCD_IEF_1.raw	151128_Fusion_(LC2)_Lasse_Pig_Brain(Nov2015)_try_PNA_2h_ETD_HCD_12xIEF_subHCD.msf	Brain	Pig	LMWE H2O	Trypsin	PNA	Preptin	93	107	NA	P01344	NA
CIVEVISDTLSKPSPMPVSQECFETLR	F1SD66	HCD	C1(Carbamidomethyl);C22(Carbamidomethyl);1Hex1HexNAc1	NA	1Hex1HexNAc1	6.47683	3	1163.22	3487.66	1041.51	3122.52	21244	21244	99.6833	170320_Fusion_(LC2)_TDM_Ileum_Jacalin_2h_ETD_HCD_100%_High_pH_6_subHCD_(1G)_1xT.mgf	170320_Fusion_(LC2)_TDM_Ileum_Jacalin_2h_ETD_HCD_100%_High_pH_6.raw	170320_Fusion_(LC2)_TDM_Ileum_Jacalin_2h_ETD_HCD_100%_8xHigh_pH_subHCD.msf	Ileum	Pig	LMWE H2O	Trypsin	Jacalin	Chromogranin-A; Vasostatin-1; Vasostatin-2	117	143	NA	P10645	NA
CIVEVISDTLSKPSPMPVSQECFETLR	F1SD66	HCD	C1(Carbamidomethyl);C22(Carbamidomethyl);1Hex1HexNAc1	NA	1Hex1HexNAc1	9.16088	4	872.67	3487.66	781.387	3122.53	21245	21245	99.6833	170320_Fusion_(LC2)_TDM_Ileum_Jacalin_2h_ETD_HCD_100%_High_pH_6_subHCD_(1G)_1xT.mgf	170320_Fusion_(LC2)_TDM_Ileum_Jacalin_2h_ETD_HCD_100%_High_pH_6.raw	170320_Fusion_(LC2)_TDM_Ileum_Jacalin_2h_ETD_HCD_100%_8xHigh_pH_subHCD.msf	Ileum	Pig	LMWE H2O	Trypsin	Jacalin	Chromogranin-A; Vasostatin-1; Vasostatin-2	117	143	NA	P10645	NA
DCLGCVHPISTQSPDLEPILR	P01042	HCD	C2(Carbamidomethyl);C5(Carbamidomethyl);1Hex1HexNAc1	NA	1Hex1HexNAc1	3.77065	3	924.775	2772.31	803.064	2407.18	9837	9837	99.6833	150404_Velos_(LC1)_Lasse_Prostate_1_PNA(xxxxxx)_120min_5HCD_5ETD_IEF2_subHCD_(1G)_1xT.mgf	150404_Velos_(LC1)_Lasse_Prostate_1_PNA(xxxxxx)_120min_5HCD_5ETD_IEF2.raw	150404_Velos_(LC1)_Lasse_Prostate_1_PNA(xxxxxx)_120min_5HCD_5ETD_12xIEF9_subHCD.msf	Prostate	Human	LMWE H2O	Trypsin	PNA	Kininogen-1; Kininogen-1 heavy chain	141	161	NA	P01042	NA
CIVEVISDTLSKPSPMPVSQECFETLR	F1SD66	ETD	C1(Carbamidomethyl); S14(Hex(1)HexNAc(1)); C22(Carbamidomethyl)	S14(Hex(1)HexNAc(1))	NA	5.97999	4	872.67	3487.66	ND	ND	21242	21242	99.6821	170320_Fusion_(LC2)_TDM_Ileum_Jacalin_2h_ETD_HCD_100%_High_pH_6.raw	170320_Fusion_(LC2)_TDM_Ileum_Jacalin_2h_ETD_HCD_100%_High_pH_6.raw	170320_Fusion_(LC2)_TDM_Ileum_Jacalin_2h_ETD_HCD_100%_8xHigh_pH(ETD)-01.msf	Ileum	Pig	LMWE H2O	Trypsin	Jacalin	Chromogranin-A; Vasostatin-1; Vasostatin-2	117	143	130	P10645	48
ASDPPLAPDDDPDAPAAQLAR	Q9QXU9	HCD	N-Term(TMT6plex);1Hex1HexNAc1	NA	1Hex1HexNAc1	2.43686	3	899.771	2697.3	778.06	2332.16	25496	25496	99.65	161003_Fusion_(LC2)_CG_Cerebellum_trypsin_TMT10plex_Jacalin(Sep2016)_2h_HCD_ETD_high_pH_1_subHCD_(1G)_1xT.mgf	161003_Fusion_(LC2)_CG_Cerebellum_trypsin_TMT10plex_Jacalin(Sep2016)_2h_HCD_ETD_high_pH_1.raw	161003_Fusion_(LC2)_CG_Cerebellum_trypsin_TMT10plex_Jacalin(Sep2016)_2h_HCD_ETD_8xhigh_pH_subHCD.msf	Cerebellum	Rat	Rapigest	Trypsin	Jacalin	ProSAAS	118	138	NA	Q9UHG2	NA
SCDLALLETYCATPAK	P01344	HCD	C2(Carbamidomethyl);C11(Carbamidomethyl);1Hex1HexNAc1	NA	1Hex1HexNAc1	4.17947	3	726.665	2177.98	604.955	1812.85	9138	9138	99.6333	150524_Velos_(LC1)_TDM_CSF_EtOH_trypsin_PNA(150505)_2h_5ETD_5HCD_IEF2_subHCD_(1G)_1xT.mgf	150524_Velos_(LC1)_TDM_CSF_EtOH_trypsin_PNA(150505)_2h_5ETD_5HCD_IEF2.raw	150524_Velos_(LC1)_TDM_CSF_EtOH_trypsin_PNA(150505)_2h_5ETD_5HCD_12xIEF_subHCD.msf	CSF	Human	LMWE EtOH	Trypsin	PNA	Insulin-like growth factor II; Insulin-like growth factor II Ala-25 Del	74	89	NA	P01344	NA
DVSTPPTVLPDNFPR	Q8MJI5	HCD	1Hex1HexNAc1	NA	1Hex1HexNAc1	3.83804	3	673.997	2019.98	552.286	1654.84	20897	20897	99.5833	161115_Fusion_(LC2)_TDM_Ileum_Jacalin_2h_HCD_ETD_High_pH_2_subHCD_(1G)_1xT.mgf	161115_Fusion_(LC2)_TDM_Ileum_Jacalin_2h_HCD_ETD_High_pH_2.raw	161115_Fusion_(LC2)_TDM_Ileum_Jacalin_2h_HCD_ETD_4xHigh_pH_subHCD.msf	Ileum	Pig	LMWE EtOH HCl	Trypsin	Jacalin	Preptin	93	107	NA	P01344	NA
DVSTPPTVLPDNFPR	Q8MJI5	ETD	T7(Hex1HexNAc1)	T7(Hex1HexNAc1)	NA	3.32989	3	673.997	2019.98	ND	ND	20894	20894	99.5833	161115_Fusion_(LC2)_TDM_Ileum_Jacalin_2h_HCD_ETD_High_pH_2.raw	161115_Fusion_(LC2)_TDM_Ileum_Jacalin_2h_HCD_ETD_High_pH_2.raw	161115_Fusion_(LC2)_TDM_Ileum_Jacalin_2h_HCD_ETD_High_pH_(1_4)ETD_T_Tn(pig).msf	Ileum	Pig	LMWE EtOH HCl	Trypsin	Jacalin	Preptin	93	107	99	P01344	99
DIPTNSPELEETLTHTITK	P01042	ETD	T4(Hex(1)HexNAc(1))	T4(Hex(1)HexNAc(1))	NA	3.69034	3	835.409	2504.21	ND	ND	24187	24187	99.5543	151112_Fusion_(LC2)_Lasse_Plasma_(Nov2015)_2h_HCD_ETD_10%_PNA_11.raw	151112_Fusion_(LC2)_Lasse_Plasma_(Nov2015)_2h_HCD_ETD_10%_PNA_11.raw	151112_Fusion_(LC2)_Lasse_Plasma_(Nov2015)_2h_HCD_ETD_10%_4xPNA(ETD).msf	Plasma	Human	Crude	Trypsin	PNA	Kininogen-1; Kininogen-1 heavy chain	270	288	273	P01042	273
DVSTPPTVLPDNFPR	Q8MJI5	HCD	1Hex1HexNAc1	NA	1Hex1HexNAc1	3.60508	3	673.997	2019.98	552.286	1654.84	21236	21236	99.55	151128_Fusion_(LC2)_Lasse_Pig_Brain(Nov2015)_try_PNA_2h_ETD_HCD_IEF_2_subHCD_(1G)_1xT.mgf	151128_Fusion_(LC2)_Lasse_Pig_Brain(Nov2015)_try_PNA_2h_ETD_HCD_IEF_2.raw	151128_Fusion_(LC2)_Lasse_Pig_Brain(Nov2015)_try_PNA_2h_ETD_HCD_12xIEF_subHCD.msf	Brain	Pig	LMWE H2O	Trypsin	PNA	Preptin	93	107	NA	P01344	NA
DIPTNSPELEETLTHTITK	P01042	ETD	T4(Hex(1)HexNAc(1))	T4(Hex(1)HexNAc(1))	NA	3.29312	3	835.41	2504.21	ND	ND	22682	22682	99.5476	151112_Fusion_(LC2)_Lasse_Plasma_(Nov2015)_2h_HCD_ETD_10%_PNA_10.raw	151112_Fusion_(LC2)_Lasse_Plasma_(Nov2015)_2h_HCD_ETD_10%_PNA_10.raw	151112_Fusion_(LC2)_Lasse_Plasma_(Nov2015)_2h_HCD_ETD_10%_4xPNA(ETD).msf	Plasma	Human	Crude	Trypsin	PNA	Kininogen-1; Kininogen-1 heavy chain	270	288	273	P01042	273
ASDPPLAPDDDPDAPAAQLAR	Q9QXU9	HCD	N-Term(TMT6plex);1Hex1HexNAc1	NA	1Hex1HexNAc1	2.83623	3	899.772	2697.3	778.061	2332.17	26101	26101	99.5333	160722_Fusion_(LC2)_CG_Rat_Bratin_WT_T2_T9_T18_T19_trypsin_(Jul2016)_TMT_10plex_Jacalin_3h_HCD_ETD_high_pH_2_subHCD_(1G)_1xT.mgf	160722_Fusion_(LC2)_CG_Rat_Bratin_WT_T2_T9_T18_T19_trypsin_(Jul2016)_TMT_10plex_Jacalin_3h_HCD_ETD_high_pH_2.raw	160722_Fusion_(LC2)_CG_Rat_Bratin_WT_T2_T9_T18_T19_trypsin_(Jul2016)_TMT_10plex_Jacalin_3h_HCD_ETD_8xhigh_pH_8_subHCD-01.msf	Brain	Rat	Rapigest	Trypsin	Jacalin	ProSAAS	118	138	NA	Q9UHG2	NA
DIPTNSPELEETLTHTITK	P01042	ETD	T4(Hex(1)HexNAc(1))	T4(Hex(1)HexNAc(1))	NA	3.01614	3	835.412	2504.22	ND	ND	23636	23636	99.5249	151112_Fusion_(LC2)_Lasse_Plasma_(Nov2015)_2h_HCD_ETD_10%_PNA_12.raw	151112_Fusion_(LC2)_Lasse_Plasma_(Nov2015)_2h_HCD_ETD_10%_PNA_12.raw	151112_Fusion_(LC2)_Lasse_Plasma_(Nov2015)_2h_HCD_ETD_10%_4xPNA(ETD).msf	Plasma	Human	Crude	Trypsin	PNA	Kininogen-1; Kininogen-1 heavy chain	270	288	273	P01042	273
KAGPEEVPTAASSSHFHA	P26339	HCD	2HexNAc	NA	2HexNAc	3.15288	3	743.683	2229.03	608.297	1822.88	22248	22248	99.5167	150402_Fusion_(LC2)_TDM_N2A_SG_SEC_GluC_VVA(Feb2015)_2h_5ETD_5HCD_LWAC_20_21_subHCD_2xGalNAc.mgf	150402_Fusion_(LC2)_TDM_N2A_SG_SEC_GluC_VVA(Feb2015)_2h_5ETD_5HCD_LWAC_20_21.raw	150402_Fusion_(LC2)_TDM_N2A_SG_SEC_GluC_VVA(Feb2015)_2h_5ETD_5HCD_LWAC_20_21_subHCD.msf	N2a	Mouse	Cell (Secretome)	GluC	VVA	Chromogranin-A; ES-43	251	268	NA	P10645	NA
KAGPEEVPTAASSSHFHA	P26339	ETD	T9(HexNAc);S14(HexNAc)	T9(HexNAc);S14(HexNAc)	NA	4.7921	3	743.683	2229.03	ND	ND	22246	22246	99.5155	150402_Fusion_(LC2)_TDM_N2A_SG_SEC_GluC_VVA(Feb2015)_2h_5ETD_5HCD_LWAC_20_21.raw	150402_Fusion_(LC2)_TDM_N2A_SG_SEC_GluC_VVA(Feb2015)_2h_5ETD_5HCD_LWAC_20_21.raw	150402_Fusion_(LC2)_TDM_N2A_SG_SEC_GluC_VVA(Feb2015)_2h_5ETD_5HCD_LWAC_20_21(ETD)_Tn_full_semi.msf	N2a	Mouse	Cell (Secretome)	GluC	VVA	Chromogranin-A; ES-43	251	268	259;264	P10645	251;256
ASDPPLAPDDDPDAPAAQLAR	Q9QXU9	HCD	N-Term(TMT6plex);1Hex1HexNAc1	NA	1Hex1HexNAc1	4.73877	3	899.771	2697.3	778.06	2332.16	26892	26892	99.4833	160722_Fusion_(LC2)_CG_Rat_Bratin_WT_T2_T9_T18_T19_trypsin_(Jul2016)_TMT_10plex_Jacalin_3h_HCD_ETD_high_pH_1_subHCD_(1G)_1xT.mgf	160722_Fusion_(LC2)_CG_Rat_Bratin_WT_T2_T9_T18_T19_trypsin_(Jul2016)_TMT_10plex_Jacalin_3h_HCD_ETD_high_pH_1.raw	160722_Fusion_(LC2)_CG_Rat_Bratin_WT_T2_T9_T18_T19_trypsin_(Jul2016)_TMT_10plex_Jacalin_3h_HCD_ETD_8xhigh_pH_8_subHCD-01.msf	Brain	Rat	Rapigest	Trypsin	Jacalin	ProSAAS	118	138	NA	Q9UHG2	NA
DVSTPPTVLPDNFPR	Q8MJI5	HCD	1Hex1HexNAc1	NA	1Hex1HexNAc1	2.52265	2	1010.49	2019.98	827.926	1654.85	19981	19981	99.4833	151128_Fusion_(LC2)_Lasse_Pig_Brain_Cer(Nov2015)_try_PNA_2h_ETD_HCD_IEF_1_subHCD_(1G)_1xT.mgf	151128_Fusion_(LC2)_Lasse_Pig_Brain_Cer(Nov2015)_try_PNA_2h_ETD_HCD_IEF_1.raw	151128_Fusion_(LC2)_Lasse_Pig_Brain_Cer(Nov2015)_try_PNA_2h_ETD_HCD_12xIEF_subHCD.msf	Cerebellum	Pig	LMWE H2O	Trypsin	PNA	Preptin	93	107	NA	P01344	NA
AGPEEVPTAASSSHFHAGYK	P26339	HCD	1Hex1HexNAc1	NA	1Hex1HexNAc1	2.71364	4	602.784	2408.11	511.501	2042.98	21024	21024	99.45	161019_Fusion_(LC2)_KS_STC_1_PNA((Oct2016)_2h_HCD_ETD_High_pH_2_subHCD_(1G)_1xT.mgf	161019_Fusion_(LC2)_KS_STC_1_PNA((Oct2016)_2h_HCD_ETD_High_pH_2.raw	161019_Fusion_(LC2)_KS_STC_1_PNA((Oct2016)_2h_HCD_ETD_6xHigh_pH_6_subHCD.msf	STC-1	Mouse	Cell (Total Cell Lysate)	Trypsin	PNA	Chromogranin-A; ES-43	252	271	NA	P10645	NA
ASDPPLAPDDDPDAPAAQLAR	Q9QXU9	HCD	N-Term(TMT6plex);1Hex1HexNAc1	NA	1Hex1HexNAc1	2.16896	2	1349.15	2697.3	1166.59	2332.16	26880	26880	99.4333	160722_Fusion_(LC2)_CG_Rat_Bratin_WT_T2_T9_T18_T19_trypsin_(Jul2016)_TMT_10plex_Jacalin_3h_HCD_ETD_high_pH_1_subHCD_(1G)_1xT.mgf	160722_Fusion_(LC2)_CG_Rat_Bratin_WT_T2_T9_T18_T19_trypsin_(Jul2016)_TMT_10plex_Jacalin_3h_HCD_ETD_high_pH_1.raw	160722_Fusion_(LC2)_CG_Rat_Bratin_WT_T2_T9_T18_T19_trypsin_(Jul2016)_TMT_10plex_Jacalin_3h_HCD_ETD_8xhigh_pH_8_subHCD-01.msf	Brain	Rat	Rapigest	Trypsin	Jacalin	ProSAAS	118	138	NA	Q9UHG2	NA
DVSTPPTVLPDNFPR	Q8MJI5	HCD	1Hex1HexNAc1	NA	1Hex1HexNAc1	3.65697	3	673.997	2019.98	552.286	1654.84	19972	19972	99.4333	151128_Fusion_(LC2)_Lasse_Pig_Brain_Cer(Nov2015)_try_PNA_2h_ETD_HCD_IEF_1_subHCD_(1G)_1xT.mgf	151128_Fusion_(LC2)_Lasse_Pig_Brain_Cer(Nov2015)_try_PNA_2h_ETD_HCD_IEF_1.raw	151128_Fusion_(LC2)_Lasse_Pig_Brain_Cer(Nov2015)_try_PNA_2h_ETD_HCD_12xIEF_subHCD.msf	Cerebellum	Pig	LMWE H2O	Trypsin	PNA	Preptin	93	107	NA	P01344	NA
SAFGSPFDPATLSEEESR	F1S983	HCD	1Hex1HexNAc1	NA	1Hex1HexNAc1	2.86943	2	1146.51	2292.01	963.94	1926.87	20510	20510	99.4	151128_Fusion_(LC2)_Lasse_Pig_Brain(Nov2015)_try_PNA_2h_ETD_HCD_IEF_1_subHCD_(1G)_1xT.mgf	151128_Fusion_(LC2)_Lasse_Pig_Brain(Nov2015)_try_PNA_2h_ETD_HCD_IEF_1.raw	151128_Fusion_(LC2)_Lasse_Pig_Brain(Nov2015)_try_PNA_2h_ETD_HCD_12xIEF_subHCD.msf	Brain	Pig	LMWE H2O	Trypsin	PNA	Propart	29	46	NA	P10092	NA
SCDLALLETYCATPAK	P01344	HCD	C2(Carbamidomethyl);C11(Carbamidomethyl);1Hex1HexNAc1	NA	1Hex1HexNAc1	4.4612	2	1089.49	2177.98	906.925	1812.84	9116	9116	99.35	150524_Velos_(LC1)_TDM_CSF_EtOH_trypsin_PNA(150505)_2h_5ETD_5HCD_IEF2_subHCD_(1G)_1xT.mgf	150524_Velos_(LC1)_TDM_CSF_EtOH_trypsin_PNA(150505)_2h_5ETD_5HCD_IEF2.raw	150524_Velos_(LC1)_TDM_CSF_EtOH_trypsin_PNA(150505)_2h_5ETD_5HCD_12xIEF_subHCD.msf	CSF	Human	LMWE EtOH	Trypsin	PNA	Insulin-like growth factor II; Insulin-like growth factor II Ala-25 Del	74	89	NA	P01344	NA
FLLSTPAEETSLS	F1S889	ETD	T5(Hex(1)HexNAc(1))	T5(Hex(1)HexNAc(1))	NA	2.08269	2	880.422	1759.84	ND	ND	21020	21020	99.3291	151128_Fusion_(LC2)_Lasse_Pig_peptidome_brain(Nov2015)_try_PNA_2h_ETD_HCD_IEF_1.raw	151128_Fusion_(LC2)_Lasse_Pig_peptidome_brain(Nov2015)_try_PNA_2h_ETD_HCD_IEF_1.raw	151128_Fusion_(LC2)_Lasse_Pig_peptidome_brain(Nov2015)_try_PNA_2h_ETD_HCD_12xIEF(ETD).msf	Brain	Pig	LMWE Acetone AcOH	Trypsin	PNA	Propart	102	114	106	P01213	115
FLLSTPAEETSLS	F1S889	HCD	1Hex1HexNAc1	NA	1Hex1HexNAc1	2.3086	2	880.422	1759.84	697.856	1394.7	21017	21017	99.3	151128_Fusion_(LC2)_Lasse_Pig_peptidome_brain(Nov2015)_try_PNA_2h_ETD_HCD_IEF_1_subHCD_(1G)_1xT.mgf	151128_Fusion_(LC2)_Lasse_Pig_peptidome_brain(Nov2015)_try_PNA_2h_ETD_HCD_IEF_1.raw	151128_Fusion_(LC2)_Lasse_Pig_peptidome_brain(Nov2015)_try_PNA_2h_ETD_HCD_12xIEF_subHCD.msf	Brain	Pig	LMWE Acetone AcOH	Trypsin	PNA	Propart	102	114	NA	P01213	NA
ASDPPLAPDDDPDAPAAQLAR	Q9QXU9	HCD	N-Term(TMT6plex);1Hex1HexNAc1	NA	1Hex1HexNAc1	2.61526	3	899.772	2697.3	778.061	2332.17	25398	25398	99.2833	161003_Fusion_(LC2)_CG_Cerebellum_trypsin_TMT10plex_Jacalin(Sep2016)_2h_HCD_ETD_high_pH_1_subHCD_(1G)_1xT.mgf	161003_Fusion_(LC2)_CG_Cerebellum_trypsin_TMT10plex_Jacalin(Sep2016)_2h_HCD_ETD_high_pH_1.raw	161003_Fusion_(LC2)_CG_Cerebellum_trypsin_TMT10plex_Jacalin(Sep2016)_2h_HCD_ETD_8xhigh_pH_subHCD.msf	Cerebellum	Rat	Rapigest	Trypsin	Jacalin	ProSAAS	118	138	NA	Q9UHG2	NA
NLGPVLPPTNVGSNTY	P12968	ETD	T9(HexNAc)	T9(HexNAc)	NA	2.01146	2	923.466	1845.92	ND	ND	18556	18556	99.2453	170206_Katrine_STC1_T13_LWAC_2h_ETD_HCD_100%_High_pH_4.raw	170206_Katrine_STC1_T13_LWAC_2h_ETD_HCD_100%_High_pH_4.raw	170206_Katrine_STC1_T13_LWAC_2h_ETD_HCD_100%_High_pH_1_7(ETD).msf	STC-1	Mouse	Cell (Total Cell Lysate)	Chymotrypsin	PNA	Islet amyloid polypeptide	59	74	67	P10997	63
EKAGPEEVPTAASSSHFHAGYK	P26339	HCD	1HexNAc	NA	1HexNAc	5.37824	3	835.063	2503.17	767.37	2300.1	22176	22176	99.2333	150402_Fusion_(LC2)_TDM_N2A_ST_SEC_Trypsin_VVA(Feb2015)_2h_5ETD_5HCD_LWAC_20_21_subHCD_1xGalNAc.mgf	150402_Fusion_(LC2)_TDM_N2A_ST_SEC_Trypsin_VVA(Feb2015)_2h_5ETD_5HCD_LWAC_20_21.raw	150402_Fusion_(LC2)_TDM_N2A_ST_SEC_Trypsin_VVA(Feb2015)_2h_5ETD_5HCD_LWAC_20_21_subHCD.msf	N2a	Mouse	Cell (Secretome)	Trypsin	VVA	Chromogranin-A; ES-43	250	271	NA	P10645	NA
EKAGPEEVPTAASSSHFHAGYK	P26339	ETD	T10(HexNAc)	T10(HexNAc)	NA	4.55386	3	835.063	2503.17	ND	ND	22173	22173	99.2256	150402_Fusion_(LC2)_TDM_N2A_ST_SEC_Trypsin_VVA(Feb2015)_2h_5ETD_5HCD_LWAC_20_21.raw	150402_Fusion_(LC2)_TDM_N2A_ST_SEC_Trypsin_VVA(Feb2015)_2h_5ETD_5HCD_LWAC_20_21.raw	150402_Fusion_(LC2)_TDM_N2A_ST_SEC_Trypsin_VVA(Feb2015)_2h_5ETD_5HCD_LWAC_20_21(ETD)_Tn_full_semi.msf	N2a	Mouse	Cell (Secretome)	Trypsin	VVA	Chromogranin-A; ES-43	250	271	259	P10645	251
DIPTNSPELEETLTHTITK	P01042	HCD	1Hex1HexNAc1	NA	1Hex1HexNAc1	2.11271	3	835.41	2504.21	713.699	2139.08	24100	24100	99.1833	151112_Fusion_(LC2)_Lasse_Plasma_(Nov2015)_2h_HCD_ETD_10%_PNA_11_subHCD_(1G)_1xT.mgf	151112_Fusion_(LC2)_Lasse_Plasma_(Nov2015)_2h_HCD_ETD_10%_PNA_11.raw	151112_Fusion_(LC2)_Lasse_Plasma_(Nov2015)_2h_HCD_ETD_10%_4xPNA_subHCD.msf	Plasma	Human	Crude	Trypsin	PNA	Kininogen-1; Kininogen-1 heavy chain	270	288	NA	P01042	NA
DIPTNSPELEETLTHTITK	P01042	ETD	T4(Hex(1)HexNAc(1))	T4(Hex(1)HexNAc(1))	NA	3.85573	3	835.41	2504.21	ND	ND	24097	24097	99.1782	151112_Fusion_(LC2)_Lasse_Plasma_(Nov2015)_2h_HCD_ETD_10%_PNA_11.raw	151112_Fusion_(LC2)_Lasse_Plasma_(Nov2015)_2h_HCD_ETD_10%_PNA_11.raw	151112_Fusion_(LC2)_Lasse_Plasma_(Nov2015)_2h_HCD_ETD_10%_4xPNA(ETD).msf	Plasma	Human	Crude	Trypsin	PNA	Kininogen-1; Kininogen-1 heavy chain	270	288	273	P01042	273
ASDPPLAPDDDPDAPAAQLAR	Q9QXU9	HCD	N-Term(TMT6plex);1Hex1HexNAc1	NA	1Hex1HexNAc1	4.10633	4	675.08	2697.3	583.797	2332.16	26812	26812	99.1667	160722_Fusion_(LC2)_CG_Rat_Bratin_WT_T2_T9_T18_T19_trypsin_(Jul2016)_TMT_10plex_Jacalin_3h_HCD_ETD_high_pH_1_subHCD_(1G)_1xT.mgf	160722_Fusion_(LC2)_CG_Rat_Bratin_WT_T2_T9_T18_T19_trypsin_(Jul2016)_TMT_10plex_Jacalin_3h_HCD_ETD_high_pH_1.raw	160722_Fusion_(LC2)_CG_Rat_Bratin_WT_T2_T9_T18_T19_trypsin_(Jul2016)_TMT_10plex_Jacalin_3h_HCD_ETD_8xhigh_pH_8_subHCD-01.msf	Brain	Rat	Rapigest	Trypsin	Jacalin	ProSAAS	118	138	NA	Q9UHG2	NA
APLPPSVPSQFQAR	M0RDR2	ETD	N-Term(TMT6plex); S6(Hex(1)HexNAc(1))	S6(Hex(1)HexNAc(1))	NA	2.00849	3	697.039	2089.1	ND	ND	23159	23162	99.15	160722_Fusion_(LC2)_CG_Rat_Bratin_WT_T2_T9_T18_T19_trypsin_(Jul2016)_TMT_10plex_Jacalin_3h_HCD_ETD_high_pH_7(ETD)TMT_gr.mgf	160722_Fusion_(LC2)_CG_Rat_Bratin_WT_T2_T9_T18_T19_trypsin_(Jul2016)_TMT_10plex_Jacalin_3h_HCD_ETD_high_pH_7.raw	160722_Fusion_(LC2)_CG_Rat_Bratin_WT_T2_T9_T18_T19_trypsin_(Jul2016)_TMT_10plex_Jacalin_3h_HCD_ETD_8xhigh_pH(ETD)TMT_gr.msf	Brain	Rat	Rapigest	Trypsin	Jacalin	Neurosecretory protein VGF	224	237	229	O15240	97
DVSTPPTVLPDNFPR	Q8MJI5	HCD	1Hex1HexNAc1	NA	1Hex1HexNAc1	3.92612	3	673.998	2019.98	552.287	1654.85	20788	20788	99.15	161115_Fusion_(LC2)_TDM_Ileum_Jacalin_2h_HCD_ETD_High_pH_2_subHCD_(1G)_1xT.mgf	161115_Fusion_(LC2)_TDM_Ileum_Jacalin_2h_HCD_ETD_High_pH_2.raw	161115_Fusion_(LC2)_TDM_Ileum_Jacalin_2h_HCD_ETD_4xHigh_pH_subHCD.msf	Ileum	Pig	LMWE EtOH HCl	Trypsin	Jacalin	Preptin	93	107	NA	P01344	NA
GNPDDSFLEDEGEDRNGVTL	P16014	HCD	1Hex1HexNAc1	NA	1Hex1HexNAc1	6.44803	3	848.698	2544.08	726.987	2178.95	21051	21051	99.15	170206_Katrine_STC1_T13_LWAC_2h_ETD_HCD_100%_High_pH_2_subHCD_(1G)_1xT.mgf	170206_Katrine_STC1_T13_LWAC_2h_ETD_HCD_100%_High_pH_2.raw	170206_Katrine_STC1_T13_LWAC_2h_ETD_HCD_100%_7xHigh_pH_subHCD.msf	STC-1	Mouse	Cell (Total Cell Lysate)	Chymotrypsin	PNA	Secretogranin-1	538	557	NA	P05060	NA
GNPDDSFLEDEGEDRNGVTL	P16014	ETD	T19(Hex1HexNAc1)	T19(Hex1HexNAc1)	NA	4.67753	3	848.698	2544.08	ND	ND	21049	21049	99.1386	170206_Katrine_STC1_T13_LWAC_2h_ETD_HCD_100%_High_pH_2.raw	170206_Katrine_STC1_T13_LWAC_2h_ETD_HCD_100%_High_pH_2.raw	170206_Katrine_STC1_T13_LWAC_2h_ETD_HCD_100%_High_pH_1_7(ETD).msf	STC-1	Mouse	Cell (Total Cell Lysate)	Chymotrypsin	PNA	Secretogranin-1	538	557	556	P05060	556
ASDPPLAPDDDPDAPAAQLAR	G3V6X7	ETD	N-Term(TMT6plex); S2(Hex(1)HexNAc(1))	S2(Hex(1)HexNAc(1))	NA	3.63486	4	675.08	2697.3	ND	ND	26799	26802	99.1333	160722_Fusion_(LC2)_CG_Rat_Bratin_WT_T2_T9_T18_T19_trypsin_(Jul2016)_TMT_10plex_Jacalin_3h_HCD_ETD_high_pH_1(ETD)TMT_gr.mgf	160722_Fusion_(LC2)_CG_Rat_Bratin_WT_T2_T9_T18_T19_trypsin_(Jul2016)_TMT_10plex_Jacalin_3h_HCD_ETD_high_pH_1.raw	160722_Fusion_(LC2)_CG_Rat_Bratin_WT_T2_T9_T18_T19_trypsin_(Jul2016)_TMT_10plex_Jacalin_3h_HCD_ETD_8xhigh_pH(ETD)TMT_gr.msf	Brain	Rat	Rapigest	Trypsin	Jacalin	ProSAAS	118	138	119	Q9UHG2	119
ASDPPLAPDDDPDAPAAQLAR	Q9QXU9	HCD	N-Term(TMT6plex);1Hex1HexNAc1	NA	1Hex1HexNAc1	4.28133	4	675.08	2697.3	583.797	2332.17	26802	26802	99.1333	160722_Fusion_(LC2)_CG_Rat_Bratin_WT_T2_T9_T18_T19_trypsin_(Jul2016)_TMT_10plex_Jacalin_3h_HCD_ETD_high_pH_1_subHCD_(1G)_1xT.mgf	160722_Fusion_(LC2)_CG_Rat_Bratin_WT_T2_T9_T18_T19_trypsin_(Jul2016)_TMT_10plex_Jacalin_3h_HCD_ETD_high_pH_1.raw	160722_Fusion_(LC2)_CG_Rat_Bratin_WT_T2_T9_T18_T19_trypsin_(Jul2016)_TMT_10plex_Jacalin_3h_HCD_ETD_8xhigh_pH_8_subHCD-01.msf	Brain	Rat	Rapigest	Trypsin	Jacalin	ProSAAS	118	138	NA	Q9UHG2	NA
DVSTPPTVLPDNFPR	Q8MJI5	HCD	1Hex1HexNAc1	NA	1Hex1HexNAc1	1.92265	2	1010.49	2019.97	827.925	1654.84	19906	19906	99.1	151128_Fusion_(LC2)_Lasse_Pig_Brain_Cer(Nov2015)_try_PNA_2h_ETD_HCD_IEF_1_subHCD_(1G)_1xT.mgf	151128_Fusion_(LC2)_Lasse_Pig_Brain_Cer(Nov2015)_try_PNA_2h_ETD_HCD_IEF_1.raw	151128_Fusion_(LC2)_Lasse_Pig_Brain_Cer(Nov2015)_try_PNA_2h_ETD_HCD_12xIEF_subHCD.msf	Cerebellum	Pig	LMWE H2O	Trypsin	PNA	Preptin	93	107	NA	P01344	NA
VPEQTPELPQLDSQHL	F1RIP6	ETD	T5(HexNAc)	T5(HexNAc)	NA	2.95246	3	678.673	2034	ND	ND	20482	20482	99.0828	170320_Fusion_(LC2)_TDM_Ileum_AcOH_Jacalin_2h_ETD_HCD_100%_High_pH_3.raw	170320_Fusion_(LC2)_TDM_Ileum_AcOH_Jacalin_2h_ETD_HCD_100%_High_pH_3.raw	170320_Fusion_(LC2)_TDM_Ileum_AcOH_Jacalin_2h_ETD_HCD_100%_5xHigh_pH(ETD).msf	Ileum	Pig	LMWE AcOH	Trypsin	Jacalin	Nucleobindin-1	442	457	446	Q02818	452
ASDPPLAPDDDPDAPAAQLAR	Q9QXU9	HCD	N-Term(TMT6plex);1Hex1HexNAc1	NA	1Hex1HexNAc1	5.48862	3	899.771	2697.3	778.06	2332.16	26783	26783	99.0667	160722_Fusion_(LC2)_CG_Rat_Bratin_WT_T2_T9_T18_T19_trypsin_(Jul2016)_TMT_10plex_Jacalin_3h_HCD_ETD_high_pH_1_subHCD_(1G)_1xT.mgf	160722_Fusion_(LC2)_CG_Rat_Bratin_WT_T2_T9_T18_T19_trypsin_(Jul2016)_TMT_10plex_Jacalin_3h_HCD_ETD_high_pH_1.raw	160722_Fusion_(LC2)_CG_Rat_Bratin_WT_T2_T9_T18_T19_trypsin_(Jul2016)_TMT_10plex_Jacalin_3h_HCD_ETD_8xhigh_pH_8_subHCD-01.msf	Brain	Rat	Rapigest	Trypsin	Jacalin	ProSAAS	118	138	NA	Q9UHG2	NA
ASDPPLAPDDDPDAPAAQLAR	Q9QXU9	HCD	N-Term(TMT6plex);1Hex1HexNAc1	NA	1Hex1HexNAc1	3.81343	2	1349.15	2697.3	1166.59	2332.17	26784	26784	99.0667	160722_Fusion_(LC2)_CG_Rat_Bratin_WT_T2_T9_T18_T19_trypsin_(Jul2016)_TMT_10plex_Jacalin_3h_HCD_ETD_high_pH_1_subHCD_(1G)_1xT.mgf	160722_Fusion_(LC2)_CG_Rat_Bratin_WT_T2_T9_T18_T19_trypsin_(Jul2016)_TMT_10plex_Jacalin_3h_HCD_ETD_high_pH_1.raw	160722_Fusion_(LC2)_CG_Rat_Bratin_WT_T2_T9_T18_T19_trypsin_(Jul2016)_TMT_10plex_Jacalin_3h_HCD_ETD_8xhigh_pH_8_subHCD-01.msf	Brain	Rat	Rapigest	Trypsin	Jacalin	ProSAAS	118	138	NA	Q9UHG2	NA
ASDPPLAPDDDPDAPAAQLAR	Q9QXU9	HCD	N-Term(TMT6plex);1Hex1HexNAc1	NA	1Hex1HexNAc1	3.1469	3	899.77	2697.29	778.059	2332.16	25971	25971	99.05	160722_Fusion_(LC2)_CG_Rat_Bratin_WT_T2_T9_T18_T19_trypsin_(Jul2016)_TMT_10plex_Jacalin_3h_HCD_ETD_high_pH_2_subHCD_(1G)_1xT.mgf	160722_Fusion_(LC2)_CG_Rat_Bratin_WT_T2_T9_T18_T19_trypsin_(Jul2016)_TMT_10plex_Jacalin_3h_HCD_ETD_high_pH_2.raw	160722_Fusion_(LC2)_CG_Rat_Bratin_WT_T2_T9_T18_T19_trypsin_(Jul2016)_TMT_10plex_Jacalin_3h_HCD_ETD_8xhigh_pH_8_subHCD-01.msf	Brain	Rat	Rapigest	Trypsin	Jacalin	ProSAAS	118	138	NA	Q9UHG2	NA
AGPEEVPTAASSSHFHAGYK	P26339	HCD	1Hex1HexNAc1	NA	1Hex1HexNAc1	2.9539	4	602.784	2408.11	511.501	2042.98	20934	20934	99.0333	161019_Fusion_(LC2)_KS_STC_1_PNA((Oct2016)_2h_HCD_ETD_High_pH_2_subHCD_(1G)_1xT.mgf	161019_Fusion_(LC2)_KS_STC_1_PNA((Oct2016)_2h_HCD_ETD_High_pH_2.raw	161019_Fusion_(LC2)_KS_STC_1_PNA((Oct2016)_2h_HCD_ETD_6xHigh_pH_6_subHCD.msf	STC-1	Mouse	Cell (Total Cell Lysate)	Trypsin	PNA	Chromogranin-A; ES-43	252	271	NA	P10645	NA
KAGPEEVPTAASSSHFH	P26339	HCD	1HexNAc	NA	1HexNAc	5.58417	3	652.31	1954.91	584.616	1751.83	22115	22115	99	150402_Fusion_(LC2)_TDM_N2A_SG_SEC_GluC_VVA(Feb2015)_2h_5ETD_5HCD_LWAC_20_21_subHCD_1xGalNAc.mgf	150402_Fusion_(LC2)_TDM_N2A_SG_SEC_GluC_VVA(Feb2015)_2h_5ETD_5HCD_LWAC_20_21.raw	150402_Fusion_(LC2)_TDM_N2A_SG_SEC_GluC_VVA(Feb2015)_2h_5ETD_5HCD_LWAC_20_21_subHCD.msf	N2a	Mouse	Cell (Secretome)	GluC	VVA	Chromogranin-A; ES-43	251	267	NA	P10645	NA
KAGPEEVPTAASSSHFH	P26339	ETD	T9(HexNAc)	T9(HexNAc)	NA	5.27373	3	652.31	1954.91	ND	ND	22113	22113	98.9995	150402_Fusion_(LC2)_TDM_N2A_SG_SEC_GluC_VVA(Feb2015)_2h_5ETD_5HCD_LWAC_20_21.raw	150402_Fusion_(LC2)_TDM_N2A_SG_SEC_GluC_VVA(Feb2015)_2h_5ETD_5HCD_LWAC_20_21.raw	150402_Fusion_(LC2)_TDM_N2A_SG_SEC_GluC_VVA(Feb2015)_2h_5ETD_5HCD_LWAC_20_21(ETD)_Tn_full_semi.msf	N2a	Mouse	Cell (Secretome)	GluC	VVA	Chromogranin-A; ES-43	251	267	259	P10645	251
DVSTPPTVLPDNFPR	Q8MJI5	HCD	1Hex1HexNAc1	NA	1Hex1HexNAc1	2.19066	2	1010.49	2019.98	827.927	1654.85	20727	20727	98.9	161115_Fusion_(LC2)_TDM_Ileum_Jacalin_2h_HCD_ETD_High_pH_2_subHCD_(1G)_1xT.mgf	161115_Fusion_(LC2)_TDM_Ileum_Jacalin_2h_HCD_ETD_High_pH_2.raw	161115_Fusion_(LC2)_TDM_Ileum_Jacalin_2h_HCD_ETD_4xHigh_pH_subHCD.msf	Ileum	Pig	LMWE EtOH HCl	Trypsin	Jacalin	Preptin	93	107	NA	P01344	NA
GSSWQLSPADPDHVAATLYQPR	F1RJR1	ETD	T17(Hex1HexNAc1)	T17(Hex1HexNAc1)	NA	3.64055	3	921.105	2761.3	ND	ND	21471	21471	98.8704	151128_Fusion_(LC2)_Lasse_Pig_Brain(Nov2015)_try_PNA_2h_ETD_HCD_IEF_4.raw	151128_Fusion_(LC2)_Lasse_Pig_Brain(Nov2015)_try_PNA_2h_ETD_HCD_IEF_4.raw	151128_Fusion_(LC2)_Lasse_Pig_Brain(Nov2015)_try_PNA_2h_ETD_HCD_IEF_1_12(ETD)_T_Tn_full_semi.msf	Brain	Pig	LMWE H2O	Trypsin	PNA	Propart	69	90	85	Q13519	83
GSSWQLSPADPDHVAATLYQPR	F1RJR1	HCD	1Hex1HexNAc1	NA	1Hex1HexNAc1	2.18904	3	921.105	2761.3	799.394	2396.17	21468	21468	98.85	151128_Fusion_(LC2)_Lasse_Pig_Brain(Nov2015)_try_PNA_2h_ETD_HCD_IEF_4_subHCD_(1G)_1xT.mgf	151128_Fusion_(LC2)_Lasse_Pig_Brain(Nov2015)_try_PNA_2h_ETD_HCD_IEF_4.raw	151128_Fusion_(LC2)_Lasse_Pig_Brain(Nov2015)_try_PNA_2h_ETD_HCD_12xIEF_subHCD.msf	Brain	Pig	LMWE H2O	Trypsin	PNA	Propart	69	90	NA	Q13519	NA
APLPPSVPSQFQAR	M0RDR2	ETD	N-Term(TMT6plex); S6(Hex(1)HexNAc(1))	S6(Hex(1)HexNAc(1))	NA	1.93131	3	697.04	2089.1	ND	ND	23056	23058	98.75	160722_Fusion_(LC2)_CG_Rat_Bratin_WT_T2_T9_T18_T19_trypsin_(Jul2016)_TMT_10plex_Jacalin_3h_HCD_ETD_high_pH_7(ETD)TMT_gr.mgf	160722_Fusion_(LC2)_CG_Rat_Bratin_WT_T2_T9_T18_T19_trypsin_(Jul2016)_TMT_10plex_Jacalin_3h_HCD_ETD_high_pH_7.raw	160722_Fusion_(LC2)_CG_Rat_Bratin_WT_T2_T9_T18_T19_trypsin_(Jul2016)_TMT_10plex_Jacalin_3h_HCD_ETD_8xhigh_pH(ETD)TMT_gr.msf	Brain	Rat	Rapigest	Trypsin	Jacalin	Neurosecretory protein VGF	224	237	229	O15240	97
APLPPSVPSQFQAR	P20156	HCD	N-Term(TMT6plex);1Hex1HexNAc1	NA	1Hex1HexNAc1	2.58498	3	697.04	2089.1	575.329	1723.97	23058	23058	98.75	160722_Fusion_(LC2)_CG_Rat_Bratin_WT_T2_T9_T18_T19_trypsin_(Jul2016)_TMT_10plex_Jacalin_3h_HCD_ETD_high_pH_7_subHCD_(1G)_1xT.mgf	160722_Fusion_(LC2)_CG_Rat_Bratin_WT_T2_T9_T18_T19_trypsin_(Jul2016)_TMT_10plex_Jacalin_3h_HCD_ETD_high_pH_7.raw	160722_Fusion_(LC2)_CG_Rat_Bratin_WT_T2_T9_T18_T19_trypsin_(Jul2016)_TMT_10plex_Jacalin_3h_HCD_ETD_8xhigh_pH_8_subHCD-01.msf	Brain	Rat	Rapigest	Trypsin	Jacalin	Neurosecretory protein VGF	224	237	NA	O15240	NA
DVSTPPTVLPDNFPR	Q8MJI5	HCD	1Hex1HexNAc1	NA	1Hex1HexNAc1	3.74969	3	673.997	2019.98	552.287	1654.85	20689	20689	98.75	161115_Fusion_(LC2)_TDM_Ileum_Jacalin_2h_HCD_ETD_High_pH_2_subHCD_(1G)_1xT.mgf	161115_Fusion_(LC2)_TDM_Ileum_Jacalin_2h_HCD_ETD_High_pH_2.raw	161115_Fusion_(LC2)_TDM_Ileum_Jacalin_2h_HCD_ETD_4xHigh_pH_subHCD.msf	Ileum	Pig	LMWE EtOH HCl	Trypsin	Jacalin	Preptin	93	107	NA	P01344	NA
AMVGTPQGLFPQGGKGRELE	P26339	HCD	1HexNAc	NA	1HexNAc	4.47788	3	759.051	2275.14	691.358	2072.06	22047	22047	98.7333	150402_Fusion_(LC2)_TDM_N2A_SG_SEC_GluC_VVA(Feb2015)_2h_5ETD_5HCD_LWAC_20_21_subHCD_1xGalNAc.mgf	150402_Fusion_(LC2)_TDM_N2A_SG_SEC_GluC_VVA(Feb2015)_2h_5ETD_5HCD_LWAC_20_21.raw	150402_Fusion_(LC2)_TDM_N2A_SG_SEC_GluC_VVA(Feb2015)_2h_5ETD_5HCD_LWAC_20_21_subHCD.msf	N2a	Mouse	Cell (Secretome)	GluC	VVA	Chromogranin-A; Pancreastatin	317	336	NA	P10645	NA
ASDPPLAPDDDPDAPAAQLAR	Q9QXU9	HCD	N-Term(TMT6plex);1Hex1HexNAc1	NA	1Hex1HexNAc1	4.90024	4	675.08	2697.3	583.796	2332.16	26695	26695	98.7333	160722_Fusion_(LC2)_CG_Rat_Bratin_WT_T2_T9_T18_T19_trypsin_(Jul2016)_TMT_10plex_Jacalin_3h_HCD_ETD_high_pH_1_subHCD_(1G)_1xT.mgf	160722_Fusion_(LC2)_CG_Rat_Bratin_WT_T2_T9_T18_T19_trypsin_(Jul2016)_TMT_10plex_Jacalin_3h_HCD_ETD_high_pH_1.raw	160722_Fusion_(LC2)_CG_Rat_Bratin_WT_T2_T9_T18_T19_trypsin_(Jul2016)_TMT_10plex_Jacalin_3h_HCD_ETD_8xhigh_pH_8_subHCD-01.msf	Brain	Rat	Rapigest	Trypsin	Jacalin	ProSAAS	118	138	NA	Q9UHG2	NA
AMVGTPQGLFPQGGKGRELE	P26339	ETD	T5(HexNAc)	T5(HexNAc)	NA	7.15646	3	759.051	2275.14	ND	ND	22044	22044	98.7222	150402_Fusion_(LC2)_TDM_N2A_SG_SEC_GluC_VVA(Feb2015)_2h_5ETD_5HCD_LWAC_20_21.raw	150402_Fusion_(LC2)_TDM_N2A_SG_SEC_GluC_VVA(Feb2015)_2h_5ETD_5HCD_LWAC_20_21.raw	150402_Fusion_(LC2)_TDM_N2A_SG_SEC_GluC_VVA(Feb2015)_2h_5ETD_5HCD_LWAC_20_21(ETD)_Tn_full_semi.msf	N2a	Mouse	Cell (Secretome)	GluC	VVA	Chromogranin-A; Pancreastatin	317	336	321	P10645	312
ASDPPLAPDDDPDAPAAQLAR	G3V6X7	ETD	N-Term(TMT6plex); S2(Hex(1)HexNAc(1))	S2(Hex(1)HexNAc(1))	NA	5.82413	4	675.08	2697.3	ND	ND	26692	26695	98.7167	160722_Fusion_(LC2)_CG_Rat_Bratin_WT_T2_T9_T18_T19_trypsin_(Jul2016)_TMT_10plex_Jacalin_3h_HCD_ETD_high_pH_1(ETD)TMT_gr.mgf	160722_Fusion_(LC2)_CG_Rat_Bratin_WT_T2_T9_T18_T19_trypsin_(Jul2016)_TMT_10plex_Jacalin_3h_HCD_ETD_high_pH_1.raw	160722_Fusion_(LC2)_CG_Rat_Bratin_WT_T2_T9_T18_T19_trypsin_(Jul2016)_TMT_10plex_Jacalin_3h_HCD_ETD_8xhigh_pH(ETD)TMT_gr.msf	Brain	Rat	Rapigest	Trypsin	Jacalin	ProSAAS	118	138	119	Q9UHG2	119
ASDPPLAPDDDPDAPAAQLAR	Q9QXU9	HCD	N-Term(TMT6plex);1Hex1HexNAc1	NA	1Hex1HexNAc1	4.9612	3	899.771	2697.3	778.061	2332.17	26680	26680	98.6833	160722_Fusion_(LC2)_CG_Rat_Bratin_WT_T2_T9_T18_T19_trypsin_(Jul2016)_TMT_10plex_Jacalin_3h_HCD_ETD_high_pH_1_subHCD_(1G)_1xT.mgf	160722_Fusion_(LC2)_CG_Rat_Bratin_WT_T2_T9_T18_T19_trypsin_(Jul2016)_TMT_10plex_Jacalin_3h_HCD_ETD_high_pH_1.raw	160722_Fusion_(LC2)_CG_Rat_Bratin_WT_T2_T9_T18_T19_trypsin_(Jul2016)_TMT_10plex_Jacalin_3h_HCD_ETD_8xhigh_pH_8_subHCD-01.msf	Brain	Rat	Rapigest	Trypsin	Jacalin	ProSAAS	118	138	NA	Q9UHG2	NA
ASDPPLAPDDDPDAPAAQLAR	Q9QXU9	HCD	N-Term(TMT6plex);1Hex1HexNAc1	NA	1Hex1HexNAc1	3.86334	3	899.77	2697.3	778.059	2332.16	25869	25869	98.6667	160722_Fusion_(LC2)_CG_Rat_Bratin_WT_T2_T9_T18_T19_trypsin_(Jul2016)_TMT_10plex_Jacalin_3h_HCD_ETD_high_pH_2_subHCD_(1G)_1xT.mgf	160722_Fusion_(LC2)_CG_Rat_Bratin_WT_T2_T9_T18_T19_trypsin_(Jul2016)_TMT_10plex_Jacalin_3h_HCD_ETD_high_pH_2.raw	160722_Fusion_(LC2)_CG_Rat_Bratin_WT_T2_T9_T18_T19_trypsin_(Jul2016)_TMT_10plex_Jacalin_3h_HCD_ETD_8xhigh_pH_8_subHCD-01.msf	Brain	Rat	Rapigest	Trypsin	Jacalin	ProSAAS	118	138	NA	Q9UHG2	NA
ASDPPLAPDDDPDAPAAQLAR	Q9QXU9	HCD	N-Term(TMT6plex);1Hex1HexNAc1	NA	1Hex1HexNAc1	4.0401	2	1349.15	2697.3	1166.59	2332.16	26666	26666	98.6333	160722_Fusion_(LC2)_CG_Rat_Bratin_WT_T2_T9_T18_T19_trypsin_(Jul2016)_TMT_10plex_Jacalin_3h_HCD_ETD_high_pH_1_subHCD_(1G)_1xT.mgf	160722_Fusion_(LC2)_CG_Rat_Bratin_WT_T2_T9_T18_T19_trypsin_(Jul2016)_TMT_10plex_Jacalin_3h_HCD_ETD_high_pH_1.raw	160722_Fusion_(LC2)_CG_Rat_Bratin_WT_T2_T9_T18_T19_trypsin_(Jul2016)_TMT_10plex_Jacalin_3h_HCD_ETD_8xhigh_pH_8_subHCD-01.msf	Brain	Rat	Rapigest	Trypsin	Jacalin	ProSAAS	118	138	NA	Q9UHG2	NA
NLGPVLPPTNVGSNTY	P12968	ETD	T9(HexNAc)	T9(HexNAc)	NA	2.07525	2	923.467	1845.93	ND	ND	18423	18423	98.5899	170206_Katrine_STC1_T13_LWAC_2h_ETD_HCD_100%_High_pH_4.raw	170206_Katrine_STC1_T13_LWAC_2h_ETD_HCD_100%_High_pH_4.raw	170206_Katrine_STC1_T13_LWAC_2h_ETD_HCD_100%_High_pH_1_7(ETD).msf	STC-1	Mouse	Cell (Total Cell Lysate)	Chymotrypsin	PNA	Islet amyloid polypeptide	59	74	67	P10997	63
AGPEEVPTAASSSHFHAGYK	P26339	HCD	1Hex1HexNAc1	NA	1Hex1HexNAc1	2.79609	4	602.784	2408.11	511.501	2042.98	20830	20830	98.5833	161019_Fusion_(LC2)_KS_STC_1_PNA((Oct2016)_2h_HCD_ETD_High_pH_2_subHCD_(1G)_1xT.mgf	161019_Fusion_(LC2)_KS_STC_1_PNA((Oct2016)_2h_HCD_ETD_High_pH_2.raw	161019_Fusion_(LC2)_KS_STC_1_PNA((Oct2016)_2h_HCD_ETD_6xHigh_pH_6_subHCD.msf	STC-1	Mouse	Cell (Total Cell Lysate)	Trypsin	PNA	Chromogranin-A; ES-43	252	271	NA	P10645	NA
AGPEEVPTAASSSHFHAGYK	P26339	ETD	T8(Hex1HexNAc1)	T8(Hex1HexNAc1)	NA	6.02139	4	602.784	2408.11	ND	ND	20827	21020	98.5743	161019_Fusion_(LC2)_KS_STC_1_PNA((Oct2016)_2h_HCD_ETD_High_pH_2.raw	161019_Fusion_(LC2)_KS_STC_1_PNA((Oct2016)_2h_HCD_ETD_High_pH_2.raw	161019_Fusion_(LC2)_KS_STC_1_PNA((Oct2016)_2h_HCD_ETD_High_pH_(1_6)ETD_T_Tn_full_semi.msf	STC-1	Mouse	Cell (Total Cell Lysate)	Trypsin	PNA	Chromogranin-A; ES-43	252	271	259	P10645	251
IEPPDTGLYYDEYLK	F1S9A4	ETD	Y10(HexNAc)	Y10(HexNAc)	NA	3.14703	2	1009.98	2018.95	ND	ND	21406	21406	98.5566	170320_Fusion_(LC2)_TDM_Ileum_Jacalin_2h_ETD_HCD_100%_High_pH_3.raw	170320_Fusion_(LC2)_TDM_Ileum_Jacalin_2h_ETD_HCD_100%_High_pH_3.raw	170320_Fusion_(LC2)_TDM_Ileum_Jacalin_2h_ETD_HCD_100%_8xHigh_pH(ETD)-01.msf	Ileum	Pig	LMWE H2O	Trypsin	Jacalin	Nucleobindin-2; Nesfatin-1	45	59	54	P80303	54
DVSTPPTVLPDNFPR	Q8MJI5	HCD	1Hex1HexNAc1	NA	1Hex1HexNAc1	2.27896	2	1010.49	2019.98	827.927	1654.85	20631	20631	98.5167	161115_Fusion_(LC2)_TDM_Ileum_Jacalin_2h_HCD_ETD_High_pH_2_subHCD_(1G)_1xT.mgf	161115_Fusion_(LC2)_TDM_Ileum_Jacalin_2h_HCD_ETD_High_pH_2.raw	161115_Fusion_(LC2)_TDM_Ileum_Jacalin_2h_HCD_ETD_4xHigh_pH_subHCD.msf	Ileum	Pig	LMWE EtOH HCl	Trypsin	Jacalin	Preptin	93	107	NA	P01344	NA
SCDLALLETYCATPAK	P01344	HCD	C2(Carbamidomethyl);C11(Carbamidomethyl);1Hex1HexNAc1	NA	1Hex1HexNAc1	4.68525	2	1089.49	2177.98	906.927	1812.85	10047	10047	98.4833	150524_Velos_(LC1)_TDM_CSF_EtOH_trypsin_PNA(150505)_2h_5ETD_5HCD_IEF1_subHCD_(1G)_1xT.mgf	150524_Velos_(LC1)_TDM_CSF_EtOH_trypsin_PNA(150505)_2h_5ETD_5HCD_IEF1.raw	150524_Velos_(LC1)_TDM_CSF_EtOH_trypsin_PNA(150505)_2h_5ETD_5HCD_12xIEF_subHCD.msf	CSF	Human	LMWE EtOH	Trypsin	PNA	Insulin-like growth factor II; Insulin-like growth factor II Ala-25 Del	74	89	NA	P01344	NA
SAFGSPFDPATLSEEESR	F1S983	HCD	1Hex1HexNAc1	NA	1Hex1HexNAc1	1.74871	2	1146.51	2292	963.94	1926.87	20829	20829	98.4333	151128_Fusion_(LC2)_Lasse_Pig_peptidome_brain(Nov2015)_try_PNA_2h_ETD_HCD_IEF_1_subHCD_(1G)_1xT.mgf	151128_Fusion_(LC2)_Lasse_Pig_peptidome_brain(Nov2015)_try_PNA_2h_ETD_HCD_IEF_1.raw	151128_Fusion_(LC2)_Lasse_Pig_peptidome_brain(Nov2015)_try_PNA_2h_ETD_HCD_12xIEF_subHCD.msf	Brain	Pig	LMWE Acetone AcOH	Trypsin	PNA	Propart	29	46	NA	P10092	NA
VWGGPRTNDPALGLEDDPDAPAAQLAR	I3LEB3	ETD	T7(Hex1HexNAc1)	T7(Hex1HexNAc1)	NA	5.03712	3	1056.51	3167.52	ND	ND	20543	20543	98.397	151214_Fusion_(LC2)_Lasse_Pig_peptidome_cer(Nov2015)_try_PNA_2h_ETD_HCD_IEF_1.raw	151214_Fusion_(LC2)_Lasse_Pig_peptidome_cer(Nov2015)_try_PNA_2h_ETD_HCD_IEF_1.raw	151214_Fusion_(LC2)_Lasse_Pig_peptidome_cer(Nov2015)_try_PNA_2h_ETD_HCD_IEF_1_12(ETD)_T_Tn_full_semi.msf	Cerebellum	Pig	LMWE Acetone AcOH	Trypsin	PNA	ProSAAS	112	138	118	Q9UHG2	118
AGPEEVPTAASSSHFHAGYKA	P26339	ETD	T8(HexNAc)	T8(HexNAc)	NA	6.31373	4	580.025	2317.08	ND	ND	21977	21977	98.3887	150402_Fusion_(LC2)_TDM_N2A_ST_SEC_Trypsin_VVA(Feb2015)_2h_5ETD_5HCD_LWAC_20_21.raw	150402_Fusion_(LC2)_TDM_N2A_ST_SEC_Trypsin_VVA(Feb2015)_2h_5ETD_5HCD_LWAC_20_21.raw	150402_Fusion_(LC2)_TDM_N2A_ST_SEC_Trypsin_VVA(Feb2015)_2h_5ETD_5HCD_LWAC_20_21(ETD)_Tn_full_semi.msf	N2a	Mouse	Cell (Secretome)	Trypsin	VVA	Chromogranin-A; ES-43	252	272	259	P10645	251
APLPPSVPSQFQAR	P20156	HCD	N-Term(TMT6plex);1Hex1HexNAc1	NA	1Hex1HexNAc1	2.78184	3	697.039	2089.1	575.329	1723.97	22959	22959	98.3667	160722_Fusion_(LC2)_CG_Rat_Bratin_WT_T2_T9_T18_T19_trypsin_(Jul2016)_TMT_10plex_Jacalin_3h_HCD_ETD_high_pH_7_subHCD_(1G)_1xT.mgf	160722_Fusion_(LC2)_CG_Rat_Bratin_WT_T2_T9_T18_T19_trypsin_(Jul2016)_TMT_10plex_Jacalin_3h_HCD_ETD_high_pH_7.raw	160722_Fusion_(LC2)_CG_Rat_Bratin_WT_T2_T9_T18_T19_trypsin_(Jul2016)_TMT_10plex_Jacalin_3h_HCD_ETD_8xhigh_pH_8_subHCD-01.msf	Brain	Rat	Rapigest	Trypsin	Jacalin	Neurosecretory protein VGF	224	237	NA	O15240	NA
VPEQTPELPQLDSQHL	F1RIP6	HCD	1Hex1HexNAc1	NA	1Hex1HexNAc1	2.66169	2	1098.53	2196.05	915.964	1830.92	20279	20279	98.3667	151128_Fusion_(LC2)_Lasse_Pig_Brain(Nov2015)_try_PNA_2h_ETD_HCD_IEF_1_subHCD_(1G)_1xT.mgf	151128_Fusion_(LC2)_Lasse_Pig_Brain(Nov2015)_try_PNA_2h_ETD_HCD_IEF_1.raw	151128_Fusion_(LC2)_Lasse_Pig_Brain(Nov2015)_try_PNA_2h_ETD_HCD_12xIEF_subHCD.msf	Brain	Pig	LMWE H2O	Trypsin	PNA	Nucleobindin-1	442	457	NA	Q02818	NA
VPEQTPELPQLDSQHL	F1RIP6	HCD	1Hex1HexNAc1	NA	1Hex1HexNAc1	4.7522	3	732.691	2196.06	610.98	1830.93	20331	20331	98.3667	170320_Fusion_(LC2)_TDM_Ileum_AcOH_Jacalin_2h_ETD_HCD_100%_High_pH_3_subHCD_(1G)_1xT.mgf	170320_Fusion_(LC2)_TDM_Ileum_AcOH_Jacalin_2h_ETD_HCD_100%_High_pH_3.raw	170320_Fusion_(LC2)_TDM_Ileum_AcOH_Jacalin_2h_ETD_HCD_100%_5xHigh_pH_subHCD.msf	Ileum	Pig	LMWE AcOH	Trypsin	Jacalin	Nucleobindin-1	442	457	NA	Q02818	NA
VWGGPRTNDPALGLEDDPDAPAAQLAR	I3LEB3	HCD	1Hex1HexNAc1	NA	1Hex1HexNAc1	3.93648	3	1056.51	3167.52	934.8	2802.39	20540	20540	98.3667	151214_Fusion_(LC2)_Lasse_Pig_peptidome_cer(Nov2015)_try_PNA_2h_ETD_HCD_IEF_1_subHCD_(1G)_1xT.mgf	151214_Fusion_(LC2)_Lasse_Pig_peptidome_cer(Nov2015)_try_PNA_2h_ETD_HCD_IEF_1.raw	151214_Fusion_(LC2)_Lasse_Pig_peptidome_cer(Nov2015)_try_PNA_2h_ETD_HCD_12xIEF_9_subHCD.msf	Cerebellum	Pig	LMWE Acetone AcOH	Trypsin	PNA	ProSAAS	112	138	NA	Q9UHG2	NA
VPEQTPELPQLDSQHL	F1RIP6	ETD	T5(Hex(1)HexNAc(1))	T5(Hex(1)HexNAc(1))	NA	2.50497	3	732.691	2196.06	ND	ND	20328	20328	98.3635	170320_Fusion_(LC2)_TDM_Ileum_AcOH_Jacalin_2h_ETD_HCD_100%_High_pH_3.raw	170320_Fusion_(LC2)_TDM_Ileum_AcOH_Jacalin_2h_ETD_HCD_100%_High_pH_3.raw	170320_Fusion_(LC2)_TDM_Ileum_AcOH_Jacalin_2h_ETD_HCD_100%_5xHigh_pH(ETD).msf	Ileum	Pig	LMWE AcOH	Trypsin	Jacalin	Nucleobindin-1	442	457	446	Q02818	452
ASDPPLAPDDDPDAPAAQLAR	G3V6X7	ETD	N-Term(TMT6plex); S2(Hex(1)HexNAc(1))	S2(Hex(1)HexNAc(1))	NA	5.55763	4	675.079	2697.3	ND	ND	26589	26592	98.3333	160722_Fusion_(LC2)_CG_Rat_Bratin_WT_T2_T9_T18_T19_trypsin_(Jul2016)_TMT_10plex_Jacalin_3h_HCD_ETD_high_pH_1(ETD)TMT_gr.mgf	160722_Fusion_(LC2)_CG_Rat_Bratin_WT_T2_T9_T18_T19_trypsin_(Jul2016)_TMT_10plex_Jacalin_3h_HCD_ETD_high_pH_1.raw	160722_Fusion_(LC2)_CG_Rat_Bratin_WT_T2_T9_T18_T19_trypsin_(Jul2016)_TMT_10plex_Jacalin_3h_HCD_ETD_8xhigh_pH(ETD)TMT_gr.msf	Brain	Rat	Rapigest	Trypsin	Jacalin	ProSAAS	118	138	119	Q9UHG2	119
ASDPPLAPDDDPDAPAAQLAR	Q9QXU9	HCD	N-Term(TMT6plex);1Hex1HexNAc1	NA	1Hex1HexNAc1	5.08726	4	675.079	2697.3	583.796	2332.16	26592	26592	98.3333	160722_Fusion_(LC2)_CG_Rat_Bratin_WT_T2_T9_T18_T19_trypsin_(Jul2016)_TMT_10plex_Jacalin_3h_HCD_ETD_high_pH_1_subHCD_(1G)_1xT.mgf	160722_Fusion_(LC2)_CG_Rat_Bratin_WT_T2_T9_T18_T19_trypsin_(Jul2016)_TMT_10plex_Jacalin_3h_HCD_ETD_high_pH_1.raw	160722_Fusion_(LC2)_CG_Rat_Bratin_WT_T2_T9_T18_T19_trypsin_(Jul2016)_TMT_10plex_Jacalin_3h_HCD_ETD_8xhigh_pH_8_subHCD-01.msf	Brain	Rat	Rapigest	Trypsin	Jacalin	ProSAAS	118	138	NA	Q9UHG2	NA
DVSTPPTVLPDNFPR	Q8MJI5	HCD	1Hex1HexNAc1	NA	1Hex1HexNAc1	3.39508	3	673.997	2019.98	552.287	1654.85	20584	20584	98.3333	161115_Fusion_(LC2)_TDM_Ileum_Jacalin_2h_HCD_ETD_High_pH_2_subHCD_(1G)_1xT.mgf	161115_Fusion_(LC2)_TDM_Ileum_Jacalin_2h_HCD_ETD_High_pH_2.raw	161115_Fusion_(LC2)_TDM_Ileum_Jacalin_2h_HCD_ETD_4xHigh_pH_subHCD.msf	Ileum	Pig	LMWE EtOH HCl	Trypsin	Jacalin	Preptin	93	107	NA	P01344	NA
DVSTPPTVLPDNFPR	Q8MJI5	ETD	T7(Hex1HexNAc1)	T7(Hex1HexNAc1)	NA	3.40362	3	673.997	2019.98	ND	ND	20581	20786	98.3191	161115_Fusion_(LC2)_TDM_Ileum_Jacalin_2h_HCD_ETD_High_pH_2.raw	161115_Fusion_(LC2)_TDM_Ileum_Jacalin_2h_HCD_ETD_High_pH_2.raw	161115_Fusion_(LC2)_TDM_Ileum_Jacalin_2h_HCD_ETD_High_pH_(1_4)ETD_T_Tn(pig).msf	Ileum	Pig	LMWE EtOH HCl	Trypsin	Jacalin	Preptin	93	107	99	P01344	99
DVSTPPTVLPDNFPR	B3TFF0	HCD	1Hex1HexNAc1	NA	1Hex1HexNAc1	2.02377	2	1010.49	2019.97	827.923	1654.84	10328	10328	98.3167	140301_Lasse_Atrial_neonatal_(170913)_2h_HCD_ETD_50%_PNA_N_10_subHCD_(1G)_1xT.mgf	140301_Lasse_Atrial_neonatal_(170913)_2h_HCD_ETD_50%_PNA_N_10.raw	140301_Lasse_Atrial_neonatal_(170913)_2h_HCD_ETD_50%_PNA_N9N10N11N12_subHCD.msf	Heart	Pig	LMWE H2O	Trypsin	PNA	Preptin	85	99	NA	P01344	NA
FQDDPDGLHQLDGTPLTAEDIVQK	F1RYP7	ETD	T14(Hex1HexNAc1)	T14(Hex1HexNAc1)	NA	3.78993	3	1006.48	3017.41	ND	ND	20266	20266	98.3095	151128_Fusion_(LC2)_Lasse_Pig_Brain(Nov2015)_try_PNA_2h_ETD_HCD_IEF_1.raw	151128_Fusion_(LC2)_Lasse_Pig_Brain(Nov2015)_try_PNA_2h_ETD_HCD_IEF_1.raw	151128_Fusion_(LC2)_Lasse_Pig_Brain(Nov2015)_try_PNA_2h_ETD_HCD_IEF_1_12(ETD)_T_Tn_full_semi.msf	Brain	Pig	LMWE H2O	Trypsin	PNA	Secretogranin-3	134	157	147	Q8WXD2	144
VWGGPRTNDPALGLEDDPDAPAAQLAR	I3LEB3	ETD	T7(Hex(1)HexNAc(1))	T7(Hex(1)HexNAc(1))	NA	4.7393	3	1056.51	3167.52	ND	ND	20800	20800	98.2951	151128_Fusion_(LC2)_Lasse_Pig_peptidome_brain(Nov2015)_try_PNA_2h_ETD_HCD_IEF_1.raw	151128_Fusion_(LC2)_Lasse_Pig_peptidome_brain(Nov2015)_try_PNA_2h_ETD_HCD_IEF_1.raw	151128_Fusion_(LC2)_Lasse_Pig_peptidome_brain(Nov2015)_try_PNA_2h_ETD_HCD_12xIEF(ETD).msf	Brain	Pig	LMWE Acetone AcOH	Trypsin	PNA	ProSAAS	112	138	118	Q9UHG2	118
ASDPPLAPDDDPDAPAAQLAR	Q9QXU9	HCD	N-Term(TMT6plex);1Hex1HexNAc1	NA	1Hex1HexNAc1	4.884	3	899.772	2697.3	778.061	2332.17	26575	26575	98.2833	160722_Fusion_(LC2)_CG_Rat_Bratin_WT_T2_T9_T18_T19_trypsin_(Jul2016)_TMT_10plex_Jacalin_3h_HCD_ETD_high_pH_1_subHCD_(1G)_1xT.mgf	160722_Fusion_(LC2)_CG_Rat_Bratin_WT_T2_T9_T18_T19_trypsin_(Jul2016)_TMT_10plex_Jacalin_3h_HCD_ETD_high_pH_1.raw	160722_Fusion_(LC2)_CG_Rat_Bratin_WT_T2_T9_T18_T19_trypsin_(Jul2016)_TMT_10plex_Jacalin_3h_HCD_ETD_8xhigh_pH_8_subHCD-01.msf	Brain	Rat	Rapigest	Trypsin	Jacalin	ProSAAS	118	138	NA	Q9UHG2	NA
FQDDPDGLHQLDGTPLTAEDIVQK	F1RYP7	HCD	1Hex1HexNAc1	NA	1Hex1HexNAc1	3.3878	3	1006.48	3017.41	884.766	2652.28	20263	20263	98.2833	151128_Fusion_(LC2)_Lasse_Pig_Brain(Nov2015)_try_PNA_2h_ETD_HCD_IEF_1_subHCD_(1G)_1xT.mgf	151128_Fusion_(LC2)_Lasse_Pig_Brain(Nov2015)_try_PNA_2h_ETD_HCD_IEF_1.raw	151128_Fusion_(LC2)_Lasse_Pig_Brain(Nov2015)_try_PNA_2h_ETD_HCD_12xIEF_subHCD.msf	Brain	Pig	LMWE H2O	Trypsin	PNA	Secretogranin-3	134	157	NA	Q8WXD2	NA
VWGGPRTNDPALGLEDDPDAPAAQLAR	I3LEB3	HCD	1Hex1HexNAc1	NA	1Hex1HexNAc1	7.19065	3	1056.51	3167.52	934.799	2802.38	20797	20797	98.2833	151128_Fusion_(LC2)_Lasse_Pig_peptidome_brain(Nov2015)_try_PNA_2h_ETD_HCD_IEF_1_subHCD_(1G)_1xT.mgf	151128_Fusion_(LC2)_Lasse_Pig_peptidome_brain(Nov2015)_try_PNA_2h_ETD_HCD_IEF_1.raw	151128_Fusion_(LC2)_Lasse_Pig_peptidome_brain(Nov2015)_try_PNA_2h_ETD_HCD_12xIEF_subHCD.msf	Brain	Pig	LMWE Acetone AcOH	Trypsin	PNA	ProSAAS	112	138	NA	Q9UHG2	NA
ASDPPLAPDDDPDAPAAQLAR	Q9QXU9	HCD	N-Term(TMT6plex);1Hex1HexNAc1	NA	1Hex1HexNAc1	4.32478	2	1349.15	2697.3	1166.59	2332.16	26559	26559	98.2167	160722_Fusion_(LC2)_CG_Rat_Bratin_WT_T2_T9_T18_T19_trypsin_(Jul2016)_TMT_10plex_Jacalin_3h_HCD_ETD_high_pH_1_subHCD_(1G)_1xT.mgf	160722_Fusion_(LC2)_CG_Rat_Bratin_WT_T2_T9_T18_T19_trypsin_(Jul2016)_TMT_10plex_Jacalin_3h_HCD_ETD_high_pH_1.raw	160722_Fusion_(LC2)_CG_Rat_Bratin_WT_T2_T9_T18_T19_trypsin_(Jul2016)_TMT_10plex_Jacalin_3h_HCD_ETD_8xhigh_pH_8_subHCD-01.msf	Brain	Rat	Rapigest	Trypsin	Jacalin	ProSAAS	118	138	NA	Q9UHG2	NA
ASDPPLAPDDDPDAPAAQLAR	Q9QXU9	HCD	N-Term(TMT6plex);1Hex1HexNAc1	NA	1Hex1HexNAc1	5.11762	3	899.771	2697.3	778.06	2332.16	25750	25750	98.2	160722_Fusion_(LC2)_CG_Rat_Bratin_WT_T2_T9_T18_T19_trypsin_(Jul2016)_TMT_10plex_Jacalin_3h_HCD_ETD_high_pH_2_subHCD_(1G)_1xT.mgf	160722_Fusion_(LC2)_CG_Rat_Bratin_WT_T2_T9_T18_T19_trypsin_(Jul2016)_TMT_10plex_Jacalin_3h_HCD_ETD_high_pH_2.raw	160722_Fusion_(LC2)_CG_Rat_Bratin_WT_T2_T9_T18_T19_trypsin_(Jul2016)_TMT_10plex_Jacalin_3h_HCD_ETD_8xhigh_pH_8_subHCD-01.msf	Brain	Rat	Rapigest	Trypsin	Jacalin	ProSAAS	118	138	NA	Q9UHG2	NA
ASDPPLAPDDDPDAPAAQLAR	Q9QXU9	HCD	N-Term(TMT6plex);1HexNAc	NA	1HexNAc	2.68847	4	634.566	2535.24	583.796	2332.16	26544	26544	98.1667	160722_Fusion_(LC2)_CG_Rat_Bratin_WT_T2_T9_T18_T19_trypsin_(Jul2016)_TMT_10plex_Jacalin_3h_HCD_ETD_high_pH_1_subHCD_(1G)_1xTn.mgf	160722_Fusion_(LC2)_CG_Rat_Bratin_WT_T2_T9_T18_T19_trypsin_(Jul2016)_TMT_10plex_Jacalin_3h_HCD_ETD_high_pH_1.raw	160722_Fusion_(LC2)_CG_Rat_Bratin_WT_T2_T9_T18_T19_trypsin_(Jul2016)_TMT_10plex_Jacalin_3h_HCD_ETD_8xhigh_pH_8_subHCD-01.msf	Brain	Rat	Rapigest	Trypsin	Jacalin	ProSAAS	118	138	NA	Q9UHG2	NA
DVSTPPTVLPDNFPR	Q8MJI5	HCD	1Hex1HexNAc1	NA	1Hex1HexNAc1	2.35348	2	1010.49	2019.98	827.928	1654.85	20058	20058	98.1333	170320_Fusion_(LC2)_TDM_Ileum_Jacalin_2h_ETD_HCD_100%_High_pH_4_subHCD_(1G)_1xT.mgf	170320_Fusion_(LC2)_TDM_Ileum_Jacalin_2h_ETD_HCD_100%_High_pH_4.raw	170320_Fusion_(LC2)_TDM_Ileum_Jacalin_2h_ETD_HCD_100%_8xHigh_pH_subHCD.msf	Ileum	Pig	LMWE H2O	Trypsin	Jacalin	Preptin	93	107	NA	P01344	NA
QQQQEQSAPPSQPDGQLQFR	Q63083	HCD	N-Term(TMT6plex);1Hex1HexNAc1	NA	1Hex1HexNAc1	2.42216	3	964.469	2891.39	842.759	2526.26	22047	22047	98.1167	170622_Fusion_(LC2)_CG_Rat_Pancreas_TMT6plex_Jacalin_12ul_2h_ETD_HCD_subHCD_(1G)_1xT.mgf	170622_Fusion_(LC2)_CG_Rat_Pancreas_TMT6plex_Jacalin_12ul_2h_ETD_HCD.raw	170622_Fusion_(LC2)_CG_Rat_Pancreas_TMT6plex_Jacalin_12ul_2h_ETD_HCD_subHCD.msf	Pancreas	Rat	Rapigest	Trypsin	Jacalin	Nucleobindin-1	400	419	NA	Q02818	NA
ASDPPLAPDDDPDAPAAQLAR	Q9QXU9	HCD	N-Term(TMT6plex);1Hex1HexNAc1	NA	1Hex1HexNAc1	2.31529	2	1349.15	2697.3	1166.59	2332.16	25718	25718	98.0833	160722_Fusion_(LC2)_CG_Rat_Bratin_WT_T2_T9_T18_T19_trypsin_(Jul2016)_TMT_10plex_Jacalin_3h_HCD_ETD_high_pH_2_subHCD_(1G)_1xT.mgf	160722_Fusion_(LC2)_CG_Rat_Bratin_WT_T2_T9_T18_T19_trypsin_(Jul2016)_TMT_10plex_Jacalin_3h_HCD_ETD_high_pH_2.raw	160722_Fusion_(LC2)_CG_Rat_Bratin_WT_T2_T9_T18_T19_trypsin_(Jul2016)_TMT_10plex_Jacalin_3h_HCD_ETD_8xhigh_pH_8_subHCD-01.msf	Brain	Rat	Rapigest	Trypsin	Jacalin	ProSAAS	118	138	NA	Q9UHG2	NA
NLGPVLPPTNVGSNTY	P12968	ETD	T9(Hex1HexNAc1)	T9(Hex1HexNAc1)	NA	1.78033	2	1004.49	2007.98	ND	ND	18318	18318	98.0815	170206_Katrine_STC1_T13_LWAC_2h_ETD_HCD_100%_High_pH_4.raw	170206_Katrine_STC1_T13_LWAC_2h_ETD_HCD_100%_High_pH_4.raw	170206_Katrine_STC1_T13_LWAC_2h_ETD_HCD_100%_High_pH_1_7(ETD).msf	STC-1	Mouse	Cell (Total Cell Lysate)	Chymotrypsin	PNA	Islet amyloid polypeptide	59	74	67	P10997	63
NIQPGTPVDGNQENAPSLGTFKYPPSVE	P67934	ETD	T6(Hex(1)HexNAc(1)); T20(Hex(1)HexNAc(1))	T6(Hex(1)HexNAc(1));T20(Hex(1)HexNAc(1))	NA	2.34758	3	1229.57	3686.7	ND	ND	20750	20864	98.0607	151128_Fusion_(LC2)_Lasse_Pig_peptidome_brain(Nov2015)_try_PNA_2h_ETD_HCD_IEF_1.raw	151128_Fusion_(LC2)_Lasse_Pig_peptidome_brain(Nov2015)_try_PNA_2h_ETD_HCD_IEF_1.raw	151128_Fusion_(LC2)_Lasse_Pig_peptidome_brain(Nov2015)_try_PNA_2h_ETD_HCD_12xIEF(ETD).msf	Brain	Pig	LMWE Acetone AcOH	Trypsin	PNA	Propart	99	126	104;118	Q9UHF0	108;113
SKPSPMPVSPECLETL	P26339	HCD	M6(Oxidation);C12(Carbamidomethyl);1HexNAc	NA	1HexNAc	4.21039	2	995.967	1990.93	894.428	1787.85	10372	10372	98	130614_Christof_N2A_sec_ChyTry_95%_IEF_2_100%_2h_5HCD_5ETD_subHCD_1xGalNAc.mgf	130614_Christof_N2A_sec_ChyTry_95%_IEF_2_100%_2h_5HCD_5ETD.raw	130614_Christof_N2A_sec_ChyTry_95%_12xIEF_2h_5HCD_5ETD_subHCD.msf	N2a	Mouse	Cell (Secretome)	Trypsin	VVA	Chromogranin-A; Vasostatin-1; Vasostatin-2	45	60	NA	P10645	NA
IEPPDTGLYYDEYLK	F1S9A4	ETD	Y10(HexNAc)	Y10(HexNAc)	NA	2.45882	2	1009.98	2018.96	ND	ND	21285	21285	97.9877	170320_Fusion_(LC2)_TDM_Ileum_Jacalin_2h_ETD_HCD_100%_High_pH_3.raw	170320_Fusion_(LC2)_TDM_Ileum_Jacalin_2h_ETD_HCD_100%_High_pH_3.raw	170320_Fusion_(LC2)_TDM_Ileum_Jacalin_2h_ETD_HCD_100%_8xHigh_pH(ETD)-01.msf	Ileum	Pig	LMWE H2O	Trypsin	Jacalin	Nucleobindin-2; Nesfatin-1	45	59	54	P80303	54
APLPPSVPSQFQAR	P20156	HCD	N-Term(TMT6plex);1Hex1HexNAc1	NA	1Hex1HexNAc1	2.41129	3	697.039	2089.1	575.328	1723.97	22858	22858	97.9667	160722_Fusion_(LC2)_CG_Rat_Bratin_WT_T2_T9_T18_T19_trypsin_(Jul2016)_TMT_10plex_Jacalin_3h_HCD_ETD_high_pH_7_subHCD_(1G)_1xT.mgf	160722_Fusion_(LC2)_CG_Rat_Bratin_WT_T2_T9_T18_T19_trypsin_(Jul2016)_TMT_10plex_Jacalin_3h_HCD_ETD_high_pH_7.raw	160722_Fusion_(LC2)_CG_Rat_Bratin_WT_T2_T9_T18_T19_trypsin_(Jul2016)_TMT_10plex_Jacalin_3h_HCD_ETD_8xhigh_pH_8_subHCD-01.msf	Brain	Rat	Rapigest	Trypsin	Jacalin	Neurosecretory protein VGF	224	237	NA	O15240	NA
ASDPPLAPDDDPDAPAAQLAR	G3V6X7	ETD	N-Term(TMT6plex); S2(Hex(1)HexNAc(1))	S2(Hex(1)HexNAc(1))	NA	5.59658	4	675.079	2697.29	ND	ND	26475	26478	97.9167	160722_Fusion_(LC2)_CG_Rat_Bratin_WT_T2_T9_T18_T19_trypsin_(Jul2016)_TMT_10plex_Jacalin_3h_HCD_ETD_high_pH_1(ETD)TMT_gr.mgf	160722_Fusion_(LC2)_CG_Rat_Bratin_WT_T2_T9_T18_T19_trypsin_(Jul2016)_TMT_10plex_Jacalin_3h_HCD_ETD_high_pH_1.raw	160722_Fusion_(LC2)_CG_Rat_Bratin_WT_T2_T9_T18_T19_trypsin_(Jul2016)_TMT_10plex_Jacalin_3h_HCD_ETD_8xhigh_pH(ETD)TMT_gr.msf	Brain	Rat	Rapigest	Trypsin	Jacalin	ProSAAS	118	138	119	Q9UHG2	119
ASDPPLAPDDDPDAPAAQLAR	Q9QXU9	HCD	N-Term(TMT6plex);1Hex1HexNAc1	NA	1Hex1HexNAc1	5.50665	4	675.079	2697.29	583.796	2332.16	26478	26478	97.9167	160722_Fusion_(LC2)_CG_Rat_Bratin_WT_T2_T9_T18_T19_trypsin_(Jul2016)_TMT_10plex_Jacalin_3h_HCD_ETD_high_pH_1_subHCD_(1G)_1xT.mgf	160722_Fusion_(LC2)_CG_Rat_Bratin_WT_T2_T9_T18_T19_trypsin_(Jul2016)_TMT_10plex_Jacalin_3h_HCD_ETD_high_pH_1.raw	160722_Fusion_(LC2)_CG_Rat_Bratin_WT_T2_T9_T18_T19_trypsin_(Jul2016)_TMT_10plex_Jacalin_3h_HCD_ETD_8xhigh_pH_8_subHCD-01.msf	Brain	Rat	Rapigest	Trypsin	Jacalin	ProSAAS	118	138	NA	Q9UHG2	NA
AGPEEVPTAASSSHFHAGYK	P26339	ETD	T8(Hex1HexNAc1)	T8(Hex1HexNAc1)	NA	5.07034	4	602.778	2408.09	ND	ND	20673	20673	97.8888	161019_Fusion_(LC2)_KS_STC_1_PNA((Oct2016)_2h_HCD_ETD_High_pH_2.raw	161019_Fusion_(LC2)_KS_STC_1_PNA((Oct2016)_2h_HCD_ETD_High_pH_2.raw	161019_Fusion_(LC2)_KS_STC_1_PNA((Oct2016)_2h_HCD_ETD_High_pH_(1_6)ETD_T_Tn_full_semi.msf	STC-1	Mouse	Cell (Total Cell Lysate)	Trypsin	PNA	Chromogranin-A; ES-43	252	271	259	P10645	251
ASDPPLAPDDDPDAPAAQLAR	Q9QXU9	HCD	N-Term(TMT6plex);1Hex1HexNAc1	NA	1Hex1HexNAc1	5.49161	3	899.77	2697.3	778.06	2332.16	26470	26470	97.8833	160722_Fusion_(LC2)_CG_Rat_Bratin_WT_T2_T9_T18_T19_trypsin_(Jul2016)_TMT_10plex_Jacalin_3h_HCD_ETD_high_pH_1_subHCD_(1G)_1xT.mgf	160722_Fusion_(LC2)_CG_Rat_Bratin_WT_T2_T9_T18_T19_trypsin_(Jul2016)_TMT_10plex_Jacalin_3h_HCD_ETD_high_pH_1.raw	160722_Fusion_(LC2)_CG_Rat_Bratin_WT_T2_T9_T18_T19_trypsin_(Jul2016)_TMT_10plex_Jacalin_3h_HCD_ETD_8xhigh_pH_8_subHCD-01.msf	Brain	Rat	Rapigest	Trypsin	Jacalin	ProSAAS	118	138	NA	Q9UHG2	NA
DCLGCVHPISTQSPDLEPILR	P01042	HCD	C2(Carbamidomethyl);C5(Carbamidomethyl);1Hex1HexNAc1	NA	1Hex1HexNAc1	5.8795	3	924.773	2772.3	803.062	2407.17	9506	9506	97.8833	150523_Velos_(LC1)_TDM_CSF_trypsin_PNA(150504)_2h_5ETD_5HCD_IEF2_subHCD_(1G)_1xT.mgf	150523_Velos_(LC1)_TDM_CSF_trypsin_PNA(150504)_2h_5ETD_5HCD_IEF2.raw	150523_Velos_(LC1)_TDM_CSF_trypsin_PNA(150504)_2h_5ETD_5HCD_12xIEF_subHCD.msf	CSF	Human	Crude	Trypsin	PNA	Kininogen-1; Kininogen-1 heavy chain	141	161	NA	P01042	NA
DVSTPPTVLPDNFPR	P01344	HCD	1Hex1HexNAc1	NA	1Hex1HexNAc1	3.34296	3	673.997	2019.98	552.286	1654.84	9988	9988	97.8833	150524_Velos_(LC1)_TDM_CSF_EtOH_trypsin_PNA(150505)_2h_5ETD_5HCD_IEF1_subHCD_(1G)_1xT.mgf	150524_Velos_(LC1)_TDM_CSF_EtOH_trypsin_PNA(150505)_2h_5ETD_5HCD_IEF1.raw	150524_Velos_(LC1)_TDM_CSF_EtOH_trypsin_PNA(150505)_2h_5ETD_5HCD_12xIEF_subHCD.msf	CSF	Human	LMWE EtOH	Trypsin	PNA	Preptin	93	107	NA	P01344	NA
FSVATQTCQITPAEGPVVTAQYDCLGCLHPISTSSPELQPVLR	F1SFI4	HCD	C8(Carbamidomethyl);C24(Carbamidomethyl);C27(Carbamidomethyl);1Hex1HexNAc1	NA	1Hex1HexNAc1	9.7016	5	1019.5	5093.47	946.473	4728.34	20702	20702	97.8833	170320_Fusion_(LC2)_TDM_Ileum_Jacalin_2h_ETD_HCD_100%_High_pH_7_subHCD_(1G)_1xT.mgf	170320_Fusion_(LC2)_TDM_Ileum_Jacalin_2h_ETD_HCD_100%_High_pH_7.raw	170320_Fusion_(LC2)_TDM_Ileum_Jacalin_2h_ETD_HCD_100%_8xHigh_pH_subHCD.msf	Ileum	Pig	LMWE H2O	Trypsin	Jacalin	Kininogen-1; Kininogen-1 heavy chain	118	160	NA	P01042	NA
FSVATQTCQITPAEGPVVTAQYDCLGCLHPISTSSPELQPVLR	F1SFI4	ETD	C8(Carbamidomethyl); T19(Hex(1)HexNAc(1)); C24(Carbamidomethyl); C27(Carbamidomethyl)	T19(Hex(1)HexNAc(1))	NA	4.19116	5	1019.5	5093.47	ND	ND	20699	20699	97.8773	170320_Fusion_(LC2)_TDM_Ileum_Jacalin_2h_ETD_HCD_100%_High_pH_7.raw	170320_Fusion_(LC2)_TDM_Ileum_Jacalin_2h_ETD_HCD_100%_High_pH_7.raw	170320_Fusion_(LC2)_TDM_Ileum_Jacalin_2h_ETD_HCD_100%_8xHigh_pH(ETD)-01.msf	Ileum	Pig	LMWE H2O	Trypsin	Jacalin	Kininogen-1; Kininogen-1 heavy chain	118	160	136	P01042	137
ASDPPLAPDDDPDAPAAQLAR	Q9QXU9	HCD	N-Term(TMT6plex);1Hex1HexNAc1	NA	1Hex1HexNAc1	3.58047	2	1349.15	2697.3	1166.59	2332.17	26455	26455	97.8333	160722_Fusion_(LC2)_CG_Rat_Bratin_WT_T2_T9_T18_T19_trypsin_(Jul2016)_TMT_10plex_Jacalin_3h_HCD_ETD_high_pH_1_subHCD_(1G)_1xT.mgf	160722_Fusion_(LC2)_CG_Rat_Bratin_WT_T2_T9_T18_T19_trypsin_(Jul2016)_TMT_10plex_Jacalin_3h_HCD_ETD_high_pH_1.raw	160722_Fusion_(LC2)_CG_Rat_Bratin_WT_T2_T9_T18_T19_trypsin_(Jul2016)_TMT_10plex_Jacalin_3h_HCD_ETD_8xhigh_pH_8_subHCD-01.msf	Brain	Rat	Rapigest	Trypsin	Jacalin	ProSAAS	118	138	NA	Q9UHG2	NA
DVSTPPTVLPDNFPR	Q8MJI5	HCD	1Hex1HexNAc1	NA	1Hex1HexNAc1	3.77657	3	673.998	2019.98	552.287	1654.85	19993	19993	97.8333	170320_Fusion_(LC2)_TDM_Ileum_Jacalin_2h_ETD_HCD_100%_High_pH_4_subHCD_(1G)_1xT.mgf	170320_Fusion_(LC2)_TDM_Ileum_Jacalin_2h_ETD_HCD_100%_High_pH_4.raw	170320_Fusion_(LC2)_TDM_Ileum_Jacalin_2h_ETD_HCD_100%_8xHigh_pH_subHCD.msf	Ileum	Pig	LMWE H2O	Trypsin	Jacalin	Preptin	93	107	NA	P01344	NA
VPEQTPELPQLDSQHL	F1RIP6	HCD	1Hex1HexNAc1	NA	1Hex1HexNAc1	2.08147	2	1098.53	2196.06	915.966	1830.92	20215	20215	97.8333	170320_Fusion_(LC2)_TDM_Ileum_AcOH_Jacalin_2h_ETD_HCD_100%_High_pH_3_subHCD_(1G)_1xT.mgf	170320_Fusion_(LC2)_TDM_Ileum_AcOH_Jacalin_2h_ETD_HCD_100%_High_pH_3.raw	170320_Fusion_(LC2)_TDM_Ileum_AcOH_Jacalin_2h_ETD_HCD_100%_5xHigh_pH_subHCD.msf	Ileum	Pig	LMWE AcOH	Trypsin	Jacalin	Nucleobindin-1	442	457	NA	Q02818	NA
DVSTPPTVLPDNFPR	Q8MJI5	ETD	T7(Hex(1)HexNAc(1))	T7(Hex(1)HexNAc(1))	NA	3.33875	3	673.998	2019.98	ND	ND	19990	19990	97.831	170320_Fusion_(LC2)_TDM_Ileum_Jacalin_2h_ETD_HCD_100%_High_pH_4.raw	170320_Fusion_(LC2)_TDM_Ileum_Jacalin_2h_ETD_HCD_100%_High_pH_4.raw	170320_Fusion_(LC2)_TDM_Ileum_Jacalin_2h_ETD_HCD_100%_8xHigh_pH(ETD)-01.msf	Ileum	Pig	LMWE H2O	Trypsin	Jacalin	Preptin	93	107	99	P01344	99
GELEHSQQEEDGEEAMVGTPQGLFPQGGKG	P26339	ETD	T19(HexNAc)	T19(HexNAc)	NA	3.76824	4	836.876	3344.48	ND	ND	21827	21827	97.8044	150402_Fusion_(LC2)_TDM_N2A_ST_SEC_Trypsin_VVA(Feb2015)_2h_5ETD_5HCD_LWAC_20_21.raw	150402_Fusion_(LC2)_TDM_N2A_ST_SEC_Trypsin_VVA(Feb2015)_2h_5ETD_5HCD_LWAC_20_21.raw	150402_Fusion_(LC2)_TDM_N2A_ST_SEC_Trypsin_VVA(Feb2015)_2h_5ETD_5HCD_LWAC_20_21(ETD)_Tn_full_semi.msf	N2a	Mouse	Cell (Secretome)	Trypsin	VVA	Chromogranin-A; Pancreastatin	303	332	321	P10645	312
VPEQTPELPQLDSQHL	F1RIP6	HCD	1Hex1HexNAc1	NA	1Hex1HexNAc1	4.0216	3	732.69	2196.06	610.979	1830.92	20204	20204	97.7833	170320_Fusion_(LC2)_TDM_Ileum_AcOH_Jacalin_2h_ETD_HCD_100%_High_pH_3_subHCD_(1G)_1xT.mgf	170320_Fusion_(LC2)_TDM_Ileum_AcOH_Jacalin_2h_ETD_HCD_100%_High_pH_3.raw	170320_Fusion_(LC2)_TDM_Ileum_AcOH_Jacalin_2h_ETD_HCD_100%_5xHigh_pH_subHCD.msf	Ileum	Pig	LMWE AcOH	Trypsin	Jacalin	Nucleobindin-1	442	457	NA	Q02818	NA
VPEQTPELPQLDSQHL	F1RIP6	ETD	T5(Hex(1)HexNAc(1))	T5(Hex(1)HexNAc(1))	NA	2.61669	3	732.69	2196.06	ND	ND	20202	20202	97.7804	170320_Fusion_(LC2)_TDM_Ileum_AcOH_Jacalin_2h_ETD_HCD_100%_High_pH_3.raw	170320_Fusion_(LC2)_TDM_Ileum_AcOH_Jacalin_2h_ETD_HCD_100%_High_pH_3.raw	170320_Fusion_(LC2)_TDM_Ileum_AcOH_Jacalin_2h_ETD_HCD_100%_5xHigh_pH(ETD).msf	Ileum	Pig	LMWE AcOH	Trypsin	Jacalin	Nucleobindin-1	442	457	446	Q02818	452
ASDPPLAPDDDPDAPAAQLAR	Q9QXU9	HCD	N-Term(TMT6plex);1Hex1HexNAc1	NA	1Hex1HexNAc1	5.01702	3	899.77	2697.3	778.06	2332.16	25630	25630	97.7667	160722_Fusion_(LC2)_CG_Rat_Bratin_WT_T2_T9_T18_T19_trypsin_(Jul2016)_TMT_10plex_Jacalin_3h_HCD_ETD_high_pH_2_subHCD_(1G)_1xT.mgf	160722_Fusion_(LC2)_CG_Rat_Bratin_WT_T2_T9_T18_T19_trypsin_(Jul2016)_TMT_10plex_Jacalin_3h_HCD_ETD_high_pH_2.raw	160722_Fusion_(LC2)_CG_Rat_Bratin_WT_T2_T9_T18_T19_trypsin_(Jul2016)_TMT_10plex_Jacalin_3h_HCD_ETD_8xhigh_pH_8_subHCD-01.msf	Brain	Rat	Rapigest	Trypsin	Jacalin	ProSAAS	118	138	NA	Q9UHG2	NA
ASDPPLAPDDDPDAPAAQLAR	G3V6X7	ETD	N-Term(TMT6plex); S2(Hex(1)HexNAc(1))	S2(Hex(1)HexNAc(1))	NA	2.39952	3	899.77	2697.3	ND	ND	25628	25630	97.75	160722_Fusion_(LC2)_CG_Rat_Bratin_WT_T2_T9_T18_T19_trypsin_(Jul2016)_TMT_10plex_Jacalin_3h_HCD_ETD_high_pH_2(ETD)TMT_gr.mgf	160722_Fusion_(LC2)_CG_Rat_Bratin_WT_T2_T9_T18_T19_trypsin_(Jul2016)_TMT_10plex_Jacalin_3h_HCD_ETD_high_pH_2.raw	160722_Fusion_(LC2)_CG_Rat_Bratin_WT_T2_T9_T18_T19_trypsin_(Jul2016)_TMT_10plex_Jacalin_3h_HCD_ETD_8xhigh_pH(ETD)TMT_gr.msf	Brain	Rat	Rapigest	Trypsin	Jacalin	ProSAAS	118	138	119	Q9UHG2	119
FSVATQTCQITPAEGPVVTAQY	P01042	HCD	C8(Carbamidomethyl);1Hex1HexNAc1	NA	1Hex1HexNAc1	3.25144	3	911.765	2733.28	790.054	2368.15	10296	10296	97.75	150404_Velos_(LC1)_Lasse_Prostate_1_PNA(xxxxxx)_120min_5HCD_5ETD_IEF1_subHCD_(1G)_1xT.mgf	150404_Velos_(LC1)_Lasse_Prostate_1_PNA(xxxxxx)_120min_5HCD_5ETD_IEF1.raw	150404_Velos_(LC1)_Lasse_Prostate_1_PNA(xxxxxx)_120min_5HCD_5ETD_12xIEF9_subHCD.msf	Prostate	Human	LMWE H2O	Trypsin	PNA	Kininogen-1; Kininogen-1 heavy chain	119	140	NA	P01042	NA
AGPEEVPTAASSSHFHAGYK	P26339	HCD	1HexNAc	NA	1HexNAc	6.39992	4	562.265	2246.04	511.495	2042.96	21807	21807	97.7333	150402_Fusion_(LC2)_TDM_N2A_ST_SEC_Trypsin_VVA(Feb2015)_2h_5ETD_5HCD_LWAC_20_21_subHCD_1xGalNAc.mgf	150402_Fusion_(LC2)_TDM_N2A_ST_SEC_Trypsin_VVA(Feb2015)_2h_5ETD_5HCD_LWAC_20_21.raw	150402_Fusion_(LC2)_TDM_N2A_ST_SEC_Trypsin_VVA(Feb2015)_2h_5ETD_5HCD_LWAC_20_21_subHCD.msf	N2a	Mouse	Cell (Secretome)	Trypsin	VVA	Chromogranin-A; ES-43	252	271	NA	P10645	NA
AMVGTPQGLFPQGGKGRELE	P26339	HCD	M2(Oxidation);1HexNAc	NA	1HexNAc	5.15351	3	764.383	2291.13	696.69	2088.06	21777	21777	97.7333	150402_Fusion_(LC2)_TDM_N2A_SG_SEC_GluC_VVA(Feb2015)_2h_5ETD_5HCD_LWAC_20_21_subHCD_1xGalNAc.mgf	150402_Fusion_(LC2)_TDM_N2A_SG_SEC_GluC_VVA(Feb2015)_2h_5ETD_5HCD_LWAC_20_21.raw	150402_Fusion_(LC2)_TDM_N2A_SG_SEC_GluC_VVA(Feb2015)_2h_5ETD_5HCD_LWAC_20_21_subHCD.msf	N2a	Mouse	Cell (Secretome)	GluC	VVA	Chromogranin-A; Pancreastatin	317	336	NA	P10645	NA
AMVGTPQGLFPQGGKGRELE	P26339	ETD	M2(Oxidation);T5(HexNAc)	T5(HexNAc)	NA	7.81007	3	764.383	2291.13	ND	ND	21774	21774	97.7274	150402_Fusion_(LC2)_TDM_N2A_SG_SEC_GluC_VVA(Feb2015)_2h_5ETD_5HCD_LWAC_20_21.raw	150402_Fusion_(LC2)_TDM_N2A_SG_SEC_GluC_VVA(Feb2015)_2h_5ETD_5HCD_LWAC_20_21.raw	150402_Fusion_(LC2)_TDM_N2A_SG_SEC_GluC_VVA(Feb2015)_2h_5ETD_5HCD_LWAC_20_21(ETD)_Tn_full_semi.msf	N2a	Mouse	Cell (Secretome)	GluC	VVA	Chromogranin-A; Pancreastatin	317	336	321	P10645	312
AMVGTPQGLFPQGGKGRE	P26339	ETD	T5(HexNAc)	T5(HexNAc)	NA	6.66819	3	678.343	2033.01	ND	ND	21771	21771	97.7178	150402_Fusion_(LC2)_TDM_N2A_SG_SEC_GluC_VVA(Feb2015)_2h_5ETD_5HCD_LWAC_20_21.raw	150402_Fusion_(LC2)_TDM_N2A_SG_SEC_GluC_VVA(Feb2015)_2h_5ETD_5HCD_LWAC_20_21.raw	150402_Fusion_(LC2)_TDM_N2A_SG_SEC_GluC_VVA(Feb2015)_2h_5ETD_5HCD_LWAC_20_21(ETD)_Tn_full_semi.msf	N2a	Mouse	Cell (Secretome)	GluC	VVA	Chromogranin-A; Pancreastatin	317	334	321	P10645	312
AMVGTPQGLFPQGGKGRE	P26339	HCD	1HexNAc	NA	1HexNAc	5.52625	3	678.343	2033.01	610.65	1829.93	21775	21775	97.7167	150402_Fusion_(LC2)_TDM_N2A_SG_SEC_GluC_VVA(Feb2015)_2h_5ETD_5HCD_LWAC_20_21_subHCD_1xGalNAc.mgf	150402_Fusion_(LC2)_TDM_N2A_SG_SEC_GluC_VVA(Feb2015)_2h_5ETD_5HCD_LWAC_20_21.raw	150402_Fusion_(LC2)_TDM_N2A_SG_SEC_GluC_VVA(Feb2015)_2h_5ETD_5HCD_LWAC_20_21_subHCD.msf	N2a	Mouse	Cell (Secretome)	GluC	VVA	Chromogranin-A; Pancreastatin	317	334	NA	P10645	NA
QQQQEQSAPPSQPDGQLQFR	Q63083	HCD	N-Term(TMT6plex);1Hex1HexNAc1	NA	1Hex1HexNAc1	3.10529	3	964.468	2891.39	842.757	2526.26	21945	21945	97.7167	170622_Fusion_(LC2)_CG_Rat_Pancreas_TMT6plex_Jacalin_12ul_2h_ETD_HCD_subHCD_(1G)_1xT.mgf	170622_Fusion_(LC2)_CG_Rat_Pancreas_TMT6plex_Jacalin_12ul_2h_ETD_HCD.raw	170622_Fusion_(LC2)_CG_Rat_Pancreas_TMT6plex_Jacalin_12ul_2h_ETD_HCD_subHCD.msf	Pancreas	Rat	Rapigest	Trypsin	Jacalin	Nucleobindin-1	400	419	NA	Q02818	NA
AGPEEVPTAASSSHFHAGYK	P26339	ETD	T8(HexNAc)	T8(HexNAc)	NA	7.21779	4	562.265	2246.04	ND	ND	21804	21804	97.716	150402_Fusion_(LC2)_TDM_N2A_ST_SEC_Trypsin_VVA(Feb2015)_2h_5ETD_5HCD_LWAC_20_21.raw	150402_Fusion_(LC2)_TDM_N2A_ST_SEC_Trypsin_VVA(Feb2015)_2h_5ETD_5HCD_LWAC_20_21.raw	150402_Fusion_(LC2)_TDM_N2A_ST_SEC_Trypsin_VVA(Feb2015)_2h_5ETD_5HCD_LWAC_20_21(ETD)_Tn_full_semi.msf	N2a	Mouse	Cell (Secretome)	Trypsin	VVA	Chromogranin-A; ES-43	252	271	259	P10645	251
QQQQEQSAPPSQPDGQLQFR	Q63083	ETD	N-Term(TMT6plex);S7(Hex1HexNAc1)	S7(Hex1HexNAc1)	NA	2.11088	3	964.468	2891.39	ND	ND	21943	21945	97.7	170622_Fusion_(LC2)_CG_Rat_Pancreas_TMT6plex_Jacalin_12ul_2h_ETD_HCD_ETD - Copy.mgf	170622_Fusion_(LC2)_CG_Rat_Pancreas_TMT6plex_Jacalin_12ul_2h_ETD_HCD.raw	170622_Fusion_(LC2)_CG_Rat_Pancreas_TMT6plex_Jacalin_gr_ETD_T_Tn.msf	Pancreas	Rat	Rapigest	Trypsin	Jacalin	Nucleobindin-1	400	419	406	Q02818	407
DVSTPPTVLPDNFPR	Q8MJI5	HCD	1Hex1HexNAc1	NA	1Hex1HexNAc1	2.79939	2	1010.49	2019.98	827.927	1654.85	19937	19937	97.5833	170320_Fusion_(LC2)_TDM_Ileum_Jacalin_2h_ETD_HCD_100%_High_pH_4_subHCD_(1G)_1xT.mgf	170320_Fusion_(LC2)_TDM_Ileum_Jacalin_2h_ETD_HCD_100%_High_pH_4.raw	170320_Fusion_(LC2)_TDM_Ileum_Jacalin_2h_ETD_HCD_100%_8xHigh_pH_subHCD.msf	Ileum	Pig	LMWE H2O	Trypsin	Jacalin	Preptin	93	107	NA	P01344	NA
APLPPSVPSQFQAR	M0RDR2	ETD	N-Term(TMT6plex); S6(Hex(1)HexNAc(1))	S6(Hex(1)HexNAc(1))	NA	2.85327	3	697.039	2089.1	ND	ND	22757	22858	97.5667	160722_Fusion_(LC2)_CG_Rat_Bratin_WT_T2_T9_T18_T19_trypsin_(Jul2016)_TMT_10plex_Jacalin_3h_HCD_ETD_high_pH_7(ETD)TMT_gr.mgf	160722_Fusion_(LC2)_CG_Rat_Bratin_WT_T2_T9_T18_T19_trypsin_(Jul2016)_TMT_10plex_Jacalin_3h_HCD_ETD_high_pH_7.raw	160722_Fusion_(LC2)_CG_Rat_Bratin_WT_T2_T9_T18_T19_trypsin_(Jul2016)_TMT_10plex_Jacalin_3h_HCD_ETD_8xhigh_pH(ETD)TMT_gr.msf	Brain	Rat	Rapigest	Trypsin	Jacalin	Neurosecretory protein VGF	224	237	229	O15240	97
APLPPSVPSQFQAR	P20156	HCD	N-Term(TMT6plex);1Hex1HexNAc1	NA	1Hex1HexNAc1	2.15541	3	697.039	2089.1	575.328	1723.97	22760	22760	97.5667	160722_Fusion_(LC2)_CG_Rat_Bratin_WT_T2_T9_T18_T19_trypsin_(Jul2016)_TMT_10plex_Jacalin_3h_HCD_ETD_high_pH_7_subHCD_(1G)_1xT.mgf	160722_Fusion_(LC2)_CG_Rat_Bratin_WT_T2_T9_T18_T19_trypsin_(Jul2016)_TMT_10plex_Jacalin_3h_HCD_ETD_high_pH_7.raw	160722_Fusion_(LC2)_CG_Rat_Bratin_WT_T2_T9_T18_T19_trypsin_(Jul2016)_TMT_10plex_Jacalin_3h_HCD_ETD_8xhigh_pH_8_subHCD-01.msf	Brain	Rat	Rapigest	Trypsin	Jacalin	Neurosecretory protein VGF	224	237	NA	O15240	NA
DLELLIQTATR	F1RIP6	HCD	1Hex1HexNAc1	NA	1Hex1HexNAc1	2.2711	2	819.429	1637.85	636.863	1272.72	19931	19931	97.55	170320_Fusion_(LC2)_TDM_Ileum_Jacalin_2h_ETD_HCD_100%_High_pH_4_subHCD_(1G)_1xT.mgf	170320_Fusion_(LC2)_TDM_Ileum_Jacalin_2h_ETD_HCD_100%_High_pH_4.raw	170320_Fusion_(LC2)_TDM_Ileum_Jacalin_2h_ETD_HCD_100%_8xHigh_pH_subHCD.msf	Ileum	Pig	LMWE H2O	Trypsin	Jacalin	Nucleobindin-1	150	160	NA	Q02818	NA
VPEQTPELPQLDSQHL	F1RIP6	HCD	1Hex1HexNAc1	NA	1Hex1HexNAc1	2.20511	3	732.691	2196.06	610.98	1830.93	20402	20402	97.5333	161115_Fusion_(LC2)_TDM_Ileum_Jacalin_2h_HCD_ETD_High_pH_2_subHCD_(1G)_1xT.mgf	161115_Fusion_(LC2)_TDM_Ileum_Jacalin_2h_HCD_ETD_High_pH_2.raw	161115_Fusion_(LC2)_TDM_Ileum_Jacalin_2h_HCD_ETD_4xHigh_pH_subHCD.msf	Ileum	Pig	LMWE EtOH HCl	Trypsin	Jacalin	Nucleobindin-1	442	457	NA	Q02818	NA
NLGPVLPPTNVGSNTY	P12968	ETD	T9(Hex1HexNAc1)	T9(Hex1HexNAc1)	NA	2.24318	2	1004.49	2007.98	ND	ND	18190	18190	97.4752	170206_Katrine_STC1_T13_LWAC_2h_ETD_HCD_100%_High_pH_4.raw	170206_Katrine_STC1_T13_LWAC_2h_ETD_HCD_100%_High_pH_4.raw	170206_Katrine_STC1_T13_LWAC_2h_ETD_HCD_100%_High_pH_1_7(ETD).msf	STC-1	Mouse	Cell (Total Cell Lysate)	Chymotrypsin	PNA	Islet amyloid polypeptide	59	74	67	P10997	63
ASDPPLAPDDDPDAPAAQLAR	Q9QXU9	HCD	N-Term(TMT6plex);1Hex1HexNAc1	NA	1Hex1HexNAc1	2.53927	3	899.771	2697.3	778.061	2332.17	24948	24948	97.4667	161003_Fusion_(LC2)_CG_Cerebellum_trypsin_TMT10plex_Jacalin(Sep2016)_2h_HCD_ETD_high_pH_1_subHCD_(1G)_1xT.mgf	161003_Fusion_(LC2)_CG_Cerebellum_trypsin_TMT10plex_Jacalin(Sep2016)_2h_HCD_ETD_high_pH_1.raw	161003_Fusion_(LC2)_CG_Cerebellum_trypsin_TMT10plex_Jacalin(Sep2016)_2h_HCD_ETD_8xhigh_pH_subHCD.msf	Cerebellum	Rat	Rapigest	Trypsin	Jacalin	ProSAAS	118	138	NA	Q9UHG2	NA
DVSTPPTVLPDNFPR	Q8MJI5	HCD	2Hex1HexNAc1	NA	2Hex1HexNAc1	3.08807	3	795.709	2385.11	552.288	1654.85	19555	19555	97.4	151128_Fusion_(LC2)_Lasse_Pig_Brain_Cer(Nov2015)_try_PNA_2h_ETD_HCD_IEF_1_subHCD_(2G)_2xT.mgf	151128_Fusion_(LC2)_Lasse_Pig_Brain_Cer(Nov2015)_try_PNA_2h_ETD_HCD_IEF_1.raw	151128_Fusion_(LC2)_Lasse_Pig_Brain_Cer(Nov2015)_try_PNA_2h_ETD_HCD_12xIEF_subHCD.msf	Cerebellum	Pig	LMWE H2O	Trypsin	PNA	Preptin	93	107	NA	P01344	NA
VPEQTPELPQLDSQHL	F1RIP6	HCD	1Hex1HexNAc1	NA	1Hex1HexNAc1	3.31373	3	732.69	2196.06	610.98	1830.92	20617	20617	97.4	151128_Fusion_(LC2)_Lasse_Pig_peptidome_brain(Nov2015)_try_PNA_2h_ETD_HCD_IEF_1_subHCD_(1G)_1xT.mgf	151128_Fusion_(LC2)_Lasse_Pig_peptidome_brain(Nov2015)_try_PNA_2h_ETD_HCD_IEF_1.raw	151128_Fusion_(LC2)_Lasse_Pig_peptidome_brain(Nov2015)_try_PNA_2h_ETD_HCD_12xIEF_subHCD.msf	Brain	Pig	LMWE Acetone AcOH	Trypsin	PNA	Nucleobindin-1	442	457	NA	Q02818	NA
QQQQEQSAPPSQPDGQLQFR	Q63083	HCD	N-Term(TMT6plex);1Hex1HexNAc1	NA	1Hex1HexNAc1	2.63911	3	964.469	2891.39	842.758	2526.26	21855	21855	97.35	170622_Fusion_(LC2)_CG_Rat_Pancreas_TMT6plex_Jacalin_12ul_2h_ETD_HCD_subHCD_(1G)_1xT.mgf	170622_Fusion_(LC2)_CG_Rat_Pancreas_TMT6plex_Jacalin_12ul_2h_ETD_HCD.raw	170622_Fusion_(LC2)_CG_Rat_Pancreas_TMT6plex_Jacalin_12ul_2h_ETD_HCD_subHCD.msf	Pancreas	Rat	Rapigest	Trypsin	Jacalin	Nucleobindin-1	400	419	NA	Q02818	NA
ASDPPLAPDDDPDAPAAQLAR	Q9QXU9	HCD	N-Term(TMT6plex);1Hex1HexNAc1	NA	1Hex1HexNAc1	3.58877	3	899.769	2697.29	778.059	2332.16	24731	24731	97.3167	160722_Fusion_(LC2)_CG_Rat_Bratin_WT_T2_T9_T18_T19_trypsin_(Jul2016)_TMT_10plex_Jacalin_3h_HCD_ETD_high_pH_3_subHCD_(1G)_1xT.mgf	160722_Fusion_(LC2)_CG_Rat_Bratin_WT_T2_T9_T18_T19_trypsin_(Jul2016)_TMT_10plex_Jacalin_3h_HCD_ETD_high_pH_3.raw	160722_Fusion_(LC2)_CG_Rat_Bratin_WT_T2_T9_T18_T19_trypsin_(Jul2016)_TMT_10plex_Jacalin_3h_HCD_ETD_8xhigh_pH_8_subHCD-01.msf	Brain	Rat	Rapigest	Trypsin	Jacalin	ProSAAS	118	138	NA	Q9UHG2	NA
DVSTPPTVLPDNFPR	Q8MJI5	HCD	2Hex1HexNAc1	NA	2Hex1HexNAc1	2.74075	3	795.708	2385.11	552.287	1654.85	19536	19536	97.3167	151128_Fusion_(LC2)_Lasse_Pig_Brain_Cer(Nov2015)_try_PNA_2h_ETD_HCD_IEF_1_subHCD_(2G)_2xT.mgf	151128_Fusion_(LC2)_Lasse_Pig_Brain_Cer(Nov2015)_try_PNA_2h_ETD_HCD_IEF_1.raw	151128_Fusion_(LC2)_Lasse_Pig_Brain_Cer(Nov2015)_try_PNA_2h_ETD_HCD_12xIEF_subHCD.msf	Cerebellum	Pig	LMWE H2O	Trypsin	PNA	Preptin	93	107	NA	P01344	NA
DVSTPPTVLPDNFPR	B3TFF0	HCD	1Hex1HexNAc1	NA	1Hex1HexNAc1	2.42597	2	1010.49	2019.97	827.925	1654.84	11291	11291	97.3	140301_Lasse_Atrial_neonatal_(170913)_2h_HCD_ETD_50%_PNA_N_9_subHCD_(1G)_1xT.mgf	140301_Lasse_Atrial_neonatal_(170913)_2h_HCD_ETD_50%_PNA_N_9.raw	140301_Lasse_Atrial_neonatal_(170913)_2h_HCD_ETD_50%_PNA_N9N10N11N12_subHCD.msf	Heart	Pig	LMWE H2O	Trypsin	PNA	Preptin	85	99	NA	P01344	NA
SQTPLVTLFK	A8VWB5	HCD	1Hex1HexNAc1	NA	1Hex1HexNAc1	1.82375	2	749.899	1498.79	567.332	1133.66	20977	20977	97.3	151128_Fusion_(LC2)_Lasse_Pig_peptidome_brain(Nov2015)_try_PNA_2h_ETD_HCD_IEF_12_subHCD_(1G)_1xT.mgf	151128_Fusion_(LC2)_Lasse_Pig_peptidome_brain(Nov2015)_try_PNA_2h_ETD_HCD_IEF_12.raw	151128_Fusion_(LC2)_Lasse_Pig_peptidome_brain(Nov2015)_try_PNA_2h_ETD_HCD_12xIEF_subHCD.msf	Brain	Pig	LMWE Acetone AcOH	Trypsin	PNA	Lipotropin beta; Beta-endorphin	246	255	NA	P01189	NA
DVSTPPTVLPDNFPR	Q8MJI5	HCD	1Hex1HexNAc1	NA	1Hex1HexNAc1	3.90592	3	673.998	2019.98	552.287	1654.85	19872	19872	97.2833	170320_Fusion_(LC2)_TDM_Ileum_Jacalin_2h_ETD_HCD_100%_High_pH_4_subHCD_(1G)_1xT.mgf	170320_Fusion_(LC2)_TDM_Ileum_Jacalin_2h_ETD_HCD_100%_High_pH_4.raw	170320_Fusion_(LC2)_TDM_Ileum_Jacalin_2h_ETD_HCD_100%_8xHigh_pH_subHCD.msf	Ileum	Pig	LMWE H2O	Trypsin	Jacalin	Preptin	93	107	NA	P01344	NA
DVSTPPTVLPDNFPR	Q8MJI5	ETD	T7(Hex(1)HexNAc(1))	T7(Hex(1)HexNAc(1))	NA	3.51984	3	673.998	2019.98	ND	ND	19869	19869	97.2711	170320_Fusion_(LC2)_TDM_Ileum_Jacalin_2h_ETD_HCD_100%_High_pH_4.raw	170320_Fusion_(LC2)_TDM_Ileum_Jacalin_2h_ETD_HCD_100%_High_pH_4.raw	170320_Fusion_(LC2)_TDM_Ileum_Jacalin_2h_ETD_HCD_100%_8xHigh_pH(ETD)-01.msf	Ileum	Pig	LMWE H2O	Trypsin	Jacalin	Preptin	93	107	99	P01344	99
DVSTPPTVLPDNFPR	B3TFF0	HCD	1Hex1HexNAc1	NA	1Hex1HexNAc1	1.85976	2	1010.49	2019.97	827.924	1654.84	9113	9113	97.2667	140301_Lasse_Atrial_neonatal_(170913)_2h_HCD_ETD_50%(Chem_DeSialo)_PNA_N_11_subHCD_(1G)_1xT.mgf	140301_Lasse_Atrial_neonatal_(170913)_2h_HCD_ETD_50%(Chem_DeSialo)_PNA_N_11.raw	140301_Lasse_Atrial_neonatal_(170913)_2h_HCD_ETD_50%(Chem_DeSialo)_PNA_N_9_14_subHCD.msf	Heart	Pig	LMWE H2O	Trypsin	PNA	Preptin	85	99	NA	P01344	NA
GSSWQLSPADPDHVAATLYQPK	G3M849	HCD	1Hex1HexNAc1	NA	1Hex1HexNAc1	2.86797	3	911.77	2733.29	790.059	2368.16	21496	21496	97.2667	151128_Fusion_(LC2)_Lasse_Pig_Brain(Nov2015)_try_PNA_2h_ETD_HCD_IEF_5_subHCD_(1G)_1xT.mgf	151128_Fusion_(LC2)_Lasse_Pig_Brain(Nov2015)_try_PNA_2h_ETD_HCD_IEF_5.raw	151128_Fusion_(LC2)_Lasse_Pig_Brain(Nov2015)_try_PNA_2h_ETD_HCD_12xIEF_subHCD.msf	Brain	Pig	LMWE H2O	Trypsin	PNA	Propart	16	37	NA	Q13519	NA
DCLGCVHPISTQSPDLEPILR	P01042	HCD	C2(Carbamidomethyl);C5(Carbamidomethyl);1Hex1HexNAc1	NA	1Hex1HexNAc1	4.41183	3	924.768	2772.29	803.057	2407.16	10012	10012	97.25	150408_Velos_(LC1)_Lasse_Prostate_2_PNA(xxxxxx)_120min_5HCD_5ETD_IEF2_subHCD_(1G)_1xT.mgf	150408_Velos_(LC1)_Lasse_Prostate_2_PNA(xxxxxx)_120min_5HCD_5ETD_IEF2.raw	150408_Velos_(LC1)_Lasse_Prostate_2_PNA(xxxxxx)_120min_5HCD_5ETD_12xIEF9_subHCD.msf	Prostate	Human	LMWE Acetone AcOH	Trypsin	PNA	Kininogen-1; Kininogen-1 heavy chain	141	161	NA	P01042	NA
DVSTPPTVLPDNFPR	B3TFF0	HCD	1Hex1HexNAc1	NA	1Hex1HexNAc1	2.09162	2	1010.49	2019.97	827.925	1654.84	8589	8589	97.25	140301_Lasse_Atrial_neonatal_(170913)_2h_HCD_ETD_50%(Chem_DeSialo)_PNA_N_10_subHCD_(1G)_1xT.mgf	140301_Lasse_Atrial_neonatal_(170913)_2h_HCD_ETD_50%(Chem_DeSialo)_PNA_N_10.raw	140301_Lasse_Atrial_neonatal_(170913)_2h_HCD_ETD_50%(Chem_DeSialo)_PNA_N_9_14_subHCD.msf	Heart	Pig	LMWE H2O	Trypsin	PNA	Preptin	85	99	NA	P01344	NA
NLGPVLPPTNVGSNTY	P12968	ETD	T9(HexNAc)	T9(HexNAc)	NA	1.82832	2	923.467	1845.93	ND	ND	18140	18140	97.2385	170206_Katrine_STC1_T13_LWAC_2h_ETD_HCD_100%_High_pH_4.raw	170206_Katrine_STC1_T13_LWAC_2h_ETD_HCD_100%_High_pH_4.raw	170206_Katrine_STC1_T13_LWAC_2h_ETD_HCD_100%_High_pH_1_7(ETD).msf	STC-1	Mouse	Cell (Total Cell Lysate)	Chymotrypsin	PNA	Islet amyloid polypeptide	59	74	67	P10997	63
DVSTPPTVLPDNFPR	B3TFF0	HCD	1Hex1HexNAc1	NA	1Hex1HexNAc1	2.32062	2	1010.49	2019.97	827.922	1654.84	10316	10316	97.2333	140301_Lasse_Atrial_neonatal_(170913)_2h_HCD_ETD_50%(Chem_DeSialo)_PNA_N_9_subHCD_(1G)_1xT.mgf	140301_Lasse_Atrial_neonatal_(170913)_2h_HCD_ETD_50%(Chem_DeSialo)_PNA_N_9.raw	140301_Lasse_Atrial_neonatal_(170913)_2h_HCD_ETD_50%(Chem_DeSialo)_PNA_N_9_14_subHCD.msf	Heart	Pig	LMWE H2O	Trypsin	PNA	Preptin	85	99	NA	P01344	NA
DVSTPPTVLPDNFPR	B3TFF0	ETD	T7(Hex(1)HexNAc(1))	T7(Hex(1)HexNAc(1))	NA	2.77563	3	673.996	2019.97	ND	ND	10315	10315	97.2265	140301_Lasse_Atrial_neonatal_(170913)_2h_HCD_ETD_50%(Chem_DeSialo)_PNA_N_9.raw	140301_Lasse_Atrial_neonatal_(170913)_2h_HCD_ETD_50%(Chem_DeSialo)_PNA_N_9.raw	140301_Lasse_Atrial_neonatal_(170913)_2h_HCD_ETD_50%(Chem_DeSialo)_PNA_N_9_14(ETD).msf	Heart	Pig	LMWE H2O	Trypsin	PNA	Preptin	85	99	91	P01344	99
APLPPSVPSQFQAR	P20156	HCD	N-Term(TMT6plex);1Hex1HexNAc1	NA	1Hex1HexNAc1	2.60548	3	697.039	2089.1	575.329	1723.97	22669	22669	97.2167	160722_Fusion_(LC2)_CG_Rat_Bratin_WT_T2_T9_T18_T19_trypsin_(Jul2016)_TMT_10plex_Jacalin_3h_HCD_ETD_high_pH_7_subHCD_(1G)_1xT.mgf	160722_Fusion_(LC2)_CG_Rat_Bratin_WT_T2_T9_T18_T19_trypsin_(Jul2016)_TMT_10plex_Jacalin_3h_HCD_ETD_high_pH_7.raw	160722_Fusion_(LC2)_CG_Rat_Bratin_WT_T2_T9_T18_T19_trypsin_(Jul2016)_TMT_10plex_Jacalin_3h_HCD_ETD_8xhigh_pH_8_subHCD-01.msf	Brain	Rat	Rapigest	Trypsin	Jacalin	Neurosecretory protein VGF	224	237	NA	O15240	NA
DVSTPPTVLPDNFPR	B3TFF0	HCD	1Hex1HexNAc1	NA	1Hex1HexNAc1	3.3766	3	673.996	2019.97	552.285	1654.84	10314	10314	97.2167	140301_Lasse_Atrial_neonatal_(170913)_2h_HCD_ETD_50%(Chem_DeSialo)_PNA_N_9_subHCD_(1G)_1xT.mgf	140301_Lasse_Atrial_neonatal_(170913)_2h_HCD_ETD_50%(Chem_DeSialo)_PNA_N_9.raw	140301_Lasse_Atrial_neonatal_(170913)_2h_HCD_ETD_50%(Chem_DeSialo)_PNA_N_9_14_subHCD.msf	Heart	Pig	LMWE H2O	Trypsin	PNA	Preptin	85	99	NA	P01344	NA
DVSTPPTVLPDNFPR	B3TFF0	HCD	1Hex1HexNAc1	NA	1Hex1HexNAc1	3.2533	3	673.998	2019.98	552.287	1654.85	11280	11280	97.2	140301_Lasse_Atrial_neonatal_(170913)_2h_HCD_ETD_50%_PNA_N_9_subHCD_(1G)_1xT.mgf	140301_Lasse_Atrial_neonatal_(170913)_2h_HCD_ETD_50%_PNA_N_9.raw	140301_Lasse_Atrial_neonatal_(170913)_2h_HCD_ETD_50%_PNA_N9N10N11N12_subHCD.msf	Heart	Pig	LMWE H2O	Trypsin	PNA	Preptin	85	99	NA	P01344	NA
RASDPPLAPDDDPDAPAAQLAR	Q9QXV0	HCD	1Hex1HexNAc1	NA	1Hex1HexNAc1	3.29221	3	875.417	2624.24	753.706	2259.1	21974	21974	97.1833	161019_Fusion_(LC2)_KS_STC_1_PNA((Oct2016)_2h_HCD_ETD_High_pH_1_subHCD_(1G)_1xT.mgf	161019_Fusion_(LC2)_KS_STC_1_PNA((Oct2016)_2h_HCD_ETD_High_pH_1.raw	161019_Fusion_(LC2)_KS_STC_1_PNA((Oct2016)_2h_HCD_ETD_6xHigh_pH_6_subHCD.msf	STC-1	Mouse	Cell (Total Cell Lysate)	Trypsin	PNA	ProSAAS	117	138	NA	Q9UHG2	NA
DVSTPPTVLPDNFPR	B3TFF0	HCD	1Hex1HexNAc1	NA	1Hex1HexNAc1	3.00252	3	673.997	2019.98	552.286	1654.84	10234	10234	97.15	140301_Lasse_Atrial_neonatal_(170913)_2h_HCD_ETD_50%_PNA_N_10_subHCD_(1G)_1xT.mgf	140301_Lasse_Atrial_neonatal_(170913)_2h_HCD_ETD_50%_PNA_N_10.raw	140301_Lasse_Atrial_neonatal_(170913)_2h_HCD_ETD_50%_PNA_N9N10N11N12_subHCD.msf	Heart	Pig	LMWE H2O	Trypsin	PNA	Preptin	85	99	NA	P01344	NA
QQQQEQSAPPSQPDGQLQFR	Q63083	HCD	N-Term(TMT6plex);1Hex1HexNAc1	NA	1Hex1HexNAc1	3.32949	3	964.468	2891.39	842.757	2526.26	22075	22075	97.15	170622_Fusion_(LC2)_CG_Rat_Heart_TMT6plex_Jacalin_12ul_2h_ETD_HCD_subHCD_(1G)_1xT.mgf	170622_Fusion_(LC2)_CG_Rat_Heart_TMT6plex_Jacalin_12ul_2h_ETD_HCD.raw	170622_Fusion_(LC2)_CG_Rat_Heart_TMT6plex_Jacalin_12ul_2h_ETD_HCD_subHCD.msf	Heart	Rat	Rapigest	Trypsin	Jacalin	Nucleobindin-1	400	419	NA	Q02818	NA
ASDPPLAPDDDPDAPAAQLAR	Q9QXU9	HCD	N-Term(TMT6plex);1Hex1HexNAc1	NA	1Hex1HexNAc1	4.95932	3	899.771	2697.3	778.06	2332.17	26271	26271	97.1333	160722_Fusion_(LC2)_CG_Rat_Bratin_WT_T2_T9_T18_T19_trypsin_(Jul2016)_TMT_10plex_Jacalin_3h_HCD_ETD_high_pH_1_subHCD_(1G)_1xT.mgf	160722_Fusion_(LC2)_CG_Rat_Bratin_WT_T2_T9_T18_T19_trypsin_(Jul2016)_TMT_10plex_Jacalin_3h_HCD_ETD_high_pH_1.raw	160722_Fusion_(LC2)_CG_Rat_Bratin_WT_T2_T9_T18_T19_trypsin_(Jul2016)_TMT_10plex_Jacalin_3h_HCD_ETD_8xhigh_pH_8_subHCD-01.msf	Brain	Rat	Rapigest	Trypsin	Jacalin	ProSAAS	118	138	NA	Q9UHG2	NA
DVSTPPTVLPDNFPR	B3TFF0	HCD	1Hex1HexNAc1	NA	1Hex1HexNAc1	2.30949	2	1010.49	2019.97	827.924	1654.84	10232	10232	97.1333	140301_Lasse_Atrial_neonatal_(170913)_2h_HCD_ETD_50%_PNA_N_10_subHCD_(1G)_1xT.mgf	140301_Lasse_Atrial_neonatal_(170913)_2h_HCD_ETD_50%_PNA_N_10.raw	140301_Lasse_Atrial_neonatal_(170913)_2h_HCD_ETD_50%_PNA_N9N10N11N12_subHCD.msf	Heart	Pig	LMWE H2O	Trypsin	PNA	Preptin	85	99	NA	P01344	NA
QLQEQSAPPSKPDGQLQF	Q02819	ETD	S6(HexNAc)	S6(HexNAc)	NA	2.46048	2	1101.04	2201.07	ND	ND	19362	19362	97.1053	170206_Katrine_STC1_T13_LWAC_2h_ETD_HCD_100%_High_pH_3.raw	170206_Katrine_STC1_T13_LWAC_2h_ETD_HCD_100%_High_pH_3.raw	170206_Katrine_STC1_T13_LWAC_2h_ETD_HCD_100%_High_pH_1_7(ETD).msf	STC-1	Mouse	Cell (Total Cell Lysate)	Chymotrypsin	PNA	Nucleobindin-1	401	418	406	Q02818	407
VPEQTPELPQLDSQHL	F1RIP6	ETD	T5(Hex1HexNAc1)	T5(Hex1HexNAc1)	NA	4.00505	3	732.691	2196.06	ND	ND	20291	20399	97.0677	161115_Fusion_(LC2)_TDM_Ileum_Jacalin_2h_HCD_ETD_High_pH_2.raw	161115_Fusion_(LC2)_TDM_Ileum_Jacalin_2h_HCD_ETD_High_pH_2.raw	161115_Fusion_(LC2)_TDM_Ileum_Jacalin_2h_HCD_ETD_High_pH_(1_4)ETD_T_Tn(pig).msf	Ileum	Pig	LMWE EtOH HCl	Trypsin	Jacalin	Nucleobindin-1	442	457	446	Q02818	452
VPEQTPELPQLDSQHL	F1RIP6	HCD	1Hex1HexNAc1	NA	1Hex1HexNAc1	2.95363	3	732.691	2196.06	610.98	1830.93	20293	20293	97.0667	161115_Fusion_(LC2)_TDM_Ileum_Jacalin_2h_HCD_ETD_High_pH_2_subHCD_(1G)_1xT.mgf	161115_Fusion_(LC2)_TDM_Ileum_Jacalin_2h_HCD_ETD_High_pH_2.raw	161115_Fusion_(LC2)_TDM_Ileum_Jacalin_2h_HCD_ETD_4xHigh_pH_subHCD.msf	Ileum	Pig	LMWE EtOH HCl	Trypsin	Jacalin	Nucleobindin-1	442	457	NA	Q02818	NA
DVSTPPTVLPDNFPR	Q8MJI5	HCD	1Hex1HexNAc1	NA	1Hex1HexNAc1	2.7305	2	1010.49	2019.98	827.927	1654.85	19816	19816	97.0333	170320_Fusion_(LC2)_TDM_Ileum_Jacalin_2h_ETD_HCD_100%_High_pH_4_subHCD_(1G)_1xT.mgf	170320_Fusion_(LC2)_TDM_Ileum_Jacalin_2h_ETD_HCD_100%_High_pH_4.raw	170320_Fusion_(LC2)_TDM_Ileum_Jacalin_2h_ETD_HCD_100%_8xHigh_pH_subHCD.msf	Ileum	Pig	LMWE H2O	Trypsin	Jacalin	Preptin	93	107	NA	P01344	NA
VPEQTPELPQLDSQHL	F1RIP6	HCD	1Hex1HexNAc1	NA	1Hex1HexNAc1	2.75717	3	732.69	2196.06	610.979	1830.92	20542	20542	97.0333	151128_Fusion_(LC2)_Lasse_Pig_peptidome_brain(Nov2015)_try_PNA_2h_ETD_HCD_IEF_1_subHCD_(1G)_1xT.mgf	151128_Fusion_(LC2)_Lasse_Pig_peptidome_brain(Nov2015)_try_PNA_2h_ETD_HCD_IEF_1.raw	151128_Fusion_(LC2)_Lasse_Pig_peptidome_brain(Nov2015)_try_PNA_2h_ETD_HCD_12xIEF_subHCD.msf	Brain	Pig	LMWE Acetone AcOH	Trypsin	PNA	Nucleobindin-1	442	457	NA	Q02818	NA
VPEQTPELPQLDSQHL	F1RIP6	HCD	1Hex1HexNAc1	NA	1Hex1HexNAc1	1.99523	2	1098.53	2196.06	915.966	1830.92	20543	20543	97.0333	151128_Fusion_(LC2)_Lasse_Pig_peptidome_brain(Nov2015)_try_PNA_2h_ETD_HCD_IEF_1_subHCD_(1G)_1xT.mgf	151128_Fusion_(LC2)_Lasse_Pig_peptidome_brain(Nov2015)_try_PNA_2h_ETD_HCD_IEF_1.raw	151128_Fusion_(LC2)_Lasse_Pig_peptidome_brain(Nov2015)_try_PNA_2h_ETD_HCD_12xIEF_subHCD.msf	Brain	Pig	LMWE Acetone AcOH	Trypsin	PNA	Nucleobindin-1	442	457	NA	Q02818	NA
DVSTPPTVLPDNFPR	B3TFF0	ETD	T7(Hex(1)HexNAc(1))	T7(Hex(1)HexNAc(1))	NA	2.44266	3	673.996	2019.97	ND	ND	8569	8569	97.0314	140301_Lasse_Atrial_neonatal_(170913)_2h_HCD_ETD_50%(Chem_DeSialo)_PNA_N_10.raw	140301_Lasse_Atrial_neonatal_(170913)_2h_HCD_ETD_50%(Chem_DeSialo)_PNA_N_10.raw	140301_Lasse_Atrial_neonatal_(170913)_2h_HCD_ETD_50%(Chem_DeSialo)_PNA_N_9_14(ETD).msf	Heart	Pig	LMWE H2O	Trypsin	PNA	Preptin	85	99	91	P01344	99
DVSTPPTVLPDNFPR	B3TFF0	HCD	1Hex1HexNAc1	NA	1Hex1HexNAc1	3.40391	3	673.996	2019.97	552.285	1654.84	8568	8568	97.0167	140301_Lasse_Atrial_neonatal_(170913)_2h_HCD_ETD_50%(Chem_DeSialo)_PNA_N_10_subHCD_(1G)_1xT.mgf	140301_Lasse_Atrial_neonatal_(170913)_2h_HCD_ETD_50%(Chem_DeSialo)_PNA_N_10.raw	140301_Lasse_Atrial_neonatal_(170913)_2h_HCD_ETD_50%(Chem_DeSialo)_PNA_N_9_14_subHCD.msf	Heart	Pig	LMWE H2O	Trypsin	PNA	Preptin	85	99	NA	P01344	NA
LREDQGDSESESQTFQPNWLS	F1SPI7	HCD	1Hex1HexNAc1	NA	1Hex1HexNAc1	3.76149	3	940.078	2818.22	818.367	2453.09	19991	19991	97	151128_Fusion_(LC2)_Lasse_Pig_Brain(Nov2015)_try_PNA_2h_ETD_HCD_IEF_1_subHCD_(1G)_1xT.mgf	151128_Fusion_(LC2)_Lasse_Pig_Brain(Nov2015)_try_PNA_2h_ETD_HCD_IEF_1.raw	151128_Fusion_(LC2)_Lasse_Pig_Brain(Nov2015)_try_PNA_2h_ETD_HCD_12xIEF_subHCD.msf	Brain	Pig	LMWE H2O	Trypsin	PNA	Pro-thyrotropin-releasing hormone	61	81	NA	P20396	NA
DVSTPPTVLPDNFPR	B3TFF0	HCD	1Hex1HexNAc1	NA	1Hex1HexNAc1	3.06684	3	673.998	2019.98	552.287	1654.85	9093	9093	96.9667	140301_Lasse_Atrial_neonatal_(170913)_2h_HCD_ETD_50%(Chem_DeSialo)_PNA_N_11_subHCD_(1G)_1xT.mgf	140301_Lasse_Atrial_neonatal_(170913)_2h_HCD_ETD_50%(Chem_DeSialo)_PNA_N_11.raw	140301_Lasse_Atrial_neonatal_(170913)_2h_HCD_ETD_50%(Chem_DeSialo)_PNA_N_9_14_subHCD.msf	Heart	Pig	LMWE H2O	Trypsin	PNA	Preptin	85	99	NA	P01344	NA
NLGPVLPPTNVGSNTY	P12968	ETD	T9(Hex1HexNAc1)	T9(Hex1HexNAc1)	NA	1.97534	2	1004.49	2007.98	ND	ND	18064	18064	96.8717	170206_Katrine_STC1_T13_LWAC_2h_ETD_HCD_100%_High_pH_4.raw	170206_Katrine_STC1_T13_LWAC_2h_ETD_HCD_100%_High_pH_4.raw	170206_Katrine_STC1_T13_LWAC_2h_ETD_HCD_100%_High_pH_1_7(ETD).msf	STC-1	Mouse	Cell (Total Cell Lysate)	Chymotrypsin	PNA	Islet amyloid polypeptide	59	74	67	P10997	63
VSTPPTVLPDNFPR	Q8MJI5	HCD	1Hex1HexNAc1	NA	1Hex1HexNAc1	3.35123	3	635.655	1904.95	513.944	1539.82	17604	17604	96.8667	170320_Fusion_(LC2)_TDM_Ileum_AcOH_Jacalin_2h_ETD_HCD_100%_High_pH_5_subHCD_(1G)_1xT.mgf	170320_Fusion_(LC2)_TDM_Ileum_AcOH_Jacalin_2h_ETD_HCD_100%_High_pH_5.raw	170320_Fusion_(LC2)_TDM_Ileum_AcOH_Jacalin_2h_ETD_HCD_100%_5xHigh_pH_subHCD.msf	Ileum	Pig	LMWE AcOH	Trypsin	Jacalin	Preptin	94	107	NA	P01344	NA
APLPPSVPSQFQAR	M0RDR2	ETD	N-Term(TMT6plex); S6(Hex(1)HexNAc(1))	S6(Hex(1)HexNAc(1))	NA	2.04494	3	697.039	2089.1	ND	ND	22562	22564	96.8	160722_Fusion_(LC2)_CG_Rat_Bratin_WT_T2_T9_T18_T19_trypsin_(Jul2016)_TMT_10plex_Jacalin_3h_HCD_ETD_high_pH_7(ETD)TMT_gr.mgf	160722_Fusion_(LC2)_CG_Rat_Bratin_WT_T2_T9_T18_T19_trypsin_(Jul2016)_TMT_10plex_Jacalin_3h_HCD_ETD_high_pH_7.raw	160722_Fusion_(LC2)_CG_Rat_Bratin_WT_T2_T9_T18_T19_trypsin_(Jul2016)_TMT_10plex_Jacalin_3h_HCD_ETD_8xhigh_pH(ETD)TMT_gr.msf	Brain	Rat	Rapigest	Trypsin	Jacalin	Neurosecretory protein VGF	224	237	229	O15240	97
APLPPSVPSQFQAR	P20156	HCD	N-Term(TMT6plex);1Hex1HexNAc1	NA	1Hex1HexNAc1	2.69334	3	697.039	2089.1	575.329	1723.97	22564	22564	96.8	160722_Fusion_(LC2)_CG_Rat_Bratin_WT_T2_T9_T18_T19_trypsin_(Jul2016)_TMT_10plex_Jacalin_3h_HCD_ETD_high_pH_7_subHCD_(1G)_1xT.mgf	160722_Fusion_(LC2)_CG_Rat_Bratin_WT_T2_T9_T18_T19_trypsin_(Jul2016)_TMT_10plex_Jacalin_3h_HCD_ETD_high_pH_7.raw	160722_Fusion_(LC2)_CG_Rat_Bratin_WT_T2_T9_T18_T19_trypsin_(Jul2016)_TMT_10plex_Jacalin_3h_HCD_ETD_8xhigh_pH_8_subHCD-01.msf	Brain	Rat	Rapigest	Trypsin	Jacalin	Neurosecretory protein VGF	224	237	NA	O15240	NA
VISDTLSKPSPMPVSQECFETLR	F1SD66	ETD	S10(Hex1HexNAc1);C18(Carbamidomethyl)	S10(Hex1HexNAc1)	NA	4.44463	3	996.147	2986.43	ND	ND	21073	21073	96.7872	151128_Fusion_(LC2)_Lasse_Pig_Brain(Nov2015)_try_PNA_2h_ETD_HCD_IEF_3.raw	151128_Fusion_(LC2)_Lasse_Pig_Brain(Nov2015)_try_PNA_2h_ETD_HCD_IEF_3.raw	151128_Fusion_(LC2)_Lasse_Pig_Brain(Nov2015)_try_PNA_2h_ETD_HCD_IEF_1_12(ETD)_T_Tn_full_semi.msf	Brain	Pig	LMWE H2O	Trypsin	PNA	Chromogranin-A; Vasostatin-1; Vasostatin-2	121	143	130	P10645	48
QQQQEQSAPPSQPDGQLQFR	Q63083	HCD	N-Term(TMT6plex);1Hex1HexNAc1	NA	1Hex1HexNAc1	3.33611	3	964.468	2891.39	842.757	2526.26	21981	21981	96.7833	170622_Fusion_(LC2)_CG_Rat_Heart_TMT6plex_Jacalin_12ul_2h_ETD_HCD_subHCD_(1G)_1xT.mgf	170622_Fusion_(LC2)_CG_Rat_Heart_TMT6plex_Jacalin_12ul_2h_ETD_HCD.raw	170622_Fusion_(LC2)_CG_Rat_Heart_TMT6plex_Jacalin_12ul_2h_ETD_HCD_subHCD.msf	Heart	Rat	Rapigest	Trypsin	Jacalin	Nucleobindin-1	400	419	NA	Q02818	NA
VISDTLSKPSPMPVSQECFETLR	F1SD66	HCD	C18(Carbamidomethyl);1Hex1HexNAc1	NA	1Hex1HexNAc1	5.05133	3	996.147	2986.43	874.437	2621.3	21070	21070	96.7667	151128_Fusion_(LC2)_Lasse_Pig_Brain(Nov2015)_try_PNA_2h_ETD_HCD_IEF_3_subHCD_(1G)_1xT.mgf	151128_Fusion_(LC2)_Lasse_Pig_Brain(Nov2015)_try_PNA_2h_ETD_HCD_IEF_3.raw	151128_Fusion_(LC2)_Lasse_Pig_Brain(Nov2015)_try_PNA_2h_ETD_HCD_12xIEF_subHCD.msf	Brain	Pig	LMWE H2O	Trypsin	PNA	Chromogranin-A; Vasostatin-1; Vasostatin-2	121	143	NA	P10645	NA
SLSAASAPLVETSTPL	Q9QXV0	ETD	T14(Hex1HexNAc1)	T14(Hex1HexNAc1)	NA	2.26626	2	954.982	1908.96	ND	ND	19288	19288	96.7553	170206_Katrine_STC1_T13_LWAC_2h_ETD_HCD_100%_High_pH_3.raw	170206_Katrine_STC1_T13_LWAC_2h_ETD_HCD_100%_High_pH_3.raw	170206_Katrine_STC1_T13_LWAC_2h_ETD_HCD_100%_High_pH_1_7(ETD).msf	STC-1	Mouse	Cell (Total Cell Lysate)	Chymotrypsin	PNA	ProSAAS; Big SAAS (By similarity); Little SAAS (By similarity)	42	57	55	Q9UHG2	55
AMVGTPQGLFPQGGKGRE	P26339	HCD	M2(Oxidation);1HexNAc	NA	1HexNAc	5.3976	3	683.673	2049	615.98	1845.93	21520	21520	96.75	150402_Fusion_(LC2)_TDM_N2A_SG_SEC_GluC_VVA(Feb2015)_2h_5ETD_5HCD_LWAC_20_21_subHCD_1xGalNAc.mgf	150402_Fusion_(LC2)_TDM_N2A_SG_SEC_GluC_VVA(Feb2015)_2h_5ETD_5HCD_LWAC_20_21.raw	150402_Fusion_(LC2)_TDM_N2A_SG_SEC_GluC_VVA(Feb2015)_2h_5ETD_5HCD_LWAC_20_21_subHCD.msf	N2a	Mouse	Cell (Secretome)	GluC	VVA	Chromogranin-A; Pancreastatin	317	334	NA	P10645	NA
AMVGTPQGLFPQGGKGRE	P26339	ETD	M2(Oxidation);T5(HexNAc)	T5(HexNAc)	NA	6.52249	3	683.673	2049	ND	ND	21517	21517	96.7415	150402_Fusion_(LC2)_TDM_N2A_SG_SEC_GluC_VVA(Feb2015)_2h_5ETD_5HCD_LWAC_20_21.raw	150402_Fusion_(LC2)_TDM_N2A_SG_SEC_GluC_VVA(Feb2015)_2h_5ETD_5HCD_LWAC_20_21.raw	150402_Fusion_(LC2)_TDM_N2A_SG_SEC_GluC_VVA(Feb2015)_2h_5ETD_5HCD_LWAC_20_21(ETD)_Tn_full_semi.msf	N2a	Mouse	Cell (Secretome)	GluC	VVA	Chromogranin-A; Pancreastatin	317	334	321	P10645	312
DVSTPPTVLPDNFPR	Q8MJI5	HCD	1Hex1HexNAc1	NA	1Hex1HexNAc1	1.69048	2	1010.49	2019.98	827.926	1654.84	21077	21077	96.7167	151112_Fusion_(LC2)_Lasse_Pancreas_(Nov2015)_2h_HCD_ETD_10%_PNA_15_16_subHCD_(1G)_1xT.mgf	151112_Fusion_(LC2)_Lasse_Pancreas_(Nov2015)_2h_HCD_ETD_10%_PNA_15_16.raw	151112_Fusion_(LC2)_Lasse_Pancreas_(Nov2015)_2h_HCD_ETD_10%_5xPNA_subHCD.msf	Pancreas	Pig	LMWE EtOH HCl	Trypsin	PNA	Preptin	93	107	NA	P01344	NA
IASFSQNCDIYPGKDFVQPPTKICVGCPR	P01042	HCD	C8(Carbamidomethyl);C24(Carbamidomethyl);C27(Carbamidomethyl);1Hex1HexNAc1	NA	1Hex1HexNAc1	6.72988	4	930.691	3719.74	839.408	3354.61	23526	23526	96.7167	151112_Fusion_(LC2)_Lasse_Plasma_(Nov2015)_2h_HCD_ETD_10%_PNA_11_subHCD_(1G)_1xT.mgf	151112_Fusion_(LC2)_Lasse_Plasma_(Nov2015)_2h_HCD_ETD_10%_PNA_11.raw	151112_Fusion_(LC2)_Lasse_Plasma_(Nov2015)_2h_HCD_ETD_10%_4xPNA_subHCD.msf	Plasma	Human	Crude	Trypsin	PNA	Kininogen-1; Kininogen-1 heavy chain	241	269	NA	P01042	NA
VPEQTPELPQLDSQHL	F1RIP6	ETD	T5(HexNAc)	T5(HexNAc)	NA	3.97828	3	678.673	2034	ND	ND	21016	21016	96.7157	170320_Fusion_(LC2)_TDM_Ileum_Jacalin_2h_ETD_HCD_100%_High_pH_3.raw	170320_Fusion_(LC2)_TDM_Ileum_Jacalin_2h_ETD_HCD_100%_High_pH_3.raw	170320_Fusion_(LC2)_TDM_Ileum_Jacalin_2h_ETD_HCD_100%_8xHigh_pH(ETD)-01.msf	Ileum	Pig	LMWE H2O	Trypsin	Jacalin	Nucleobindin-1	442	457	446	Q02818	452
IASFSQNCDIYPGKDFVQPPTKICVGCPR	P01042	ETD	C8(Carbamidomethyl); T21(Hex(1)HexNAc(1)); C24(Carbamidomethyl); C27(Carbamidomethyl)	T21(Hex(1)HexNAc(1))	NA	6.53848	4	930.691	3719.74	ND	ND	23523	23523	96.7103	151112_Fusion_(LC2)_Lasse_Plasma_(Nov2015)_2h_HCD_ETD_10%_PNA_11.raw	151112_Fusion_(LC2)_Lasse_Plasma_(Nov2015)_2h_HCD_ETD_10%_PNA_11.raw	151112_Fusion_(LC2)_Lasse_Plasma_(Nov2015)_2h_HCD_ETD_10%_4xPNA(ETD).msf	Plasma	Human	Crude	Trypsin	PNA	Kininogen-1; Kininogen-1 heavy chain	241	269	261	P01042	261
AEDQELESLSAIEAELEK	P26339	HCD	1Hex1HexNAc1	NA	1Hex1HexNAc1	2.77278	3	790.372	2369.1	668.661	2003.97	24057	24057	96.7	170129_Katrine_STC1_T12_LWAC_2h_ETD_HCD_90%_High_pH_2_subHCD_(1G)_1xT.mgf	170129_Katrine_STC1_T12_LWAC_2h_ETD_HCD_90%_High_pH_2.raw	170129_Katrine_STC1_T12_LWAC_2h_ETD_HCD_90%_8xHigh_pH_subHCD.msf	STC-1	Mouse	Cell (Total Cell Lysate)	Trypsin	PNA	Chromogranin-A; ER-37	435	452	NA	P10645	NA
ASDPPLAPDDDPDAPAAQLAR	Q9QXU9	HCD	N-Term(TMT6plex);1Hex1HexNAc1	NA	1Hex1HexNAc1	2.56726	3	899.77	2697.3	778.06	2332.16	24751	24751	96.6833	161003_Fusion_(LC2)_CG_Cerebellum_trypsin_TMT10plex_Jacalin(Sep2016)_2h_HCD_ETD_high_pH_1_subHCD_(1G)_1xT.mgf	161003_Fusion_(LC2)_CG_Cerebellum_trypsin_TMT10plex_Jacalin(Sep2016)_2h_HCD_ETD_high_pH_1.raw	161003_Fusion_(LC2)_CG_Cerebellum_trypsin_TMT10plex_Jacalin(Sep2016)_2h_HCD_ETD_8xhigh_pH_subHCD.msf	Cerebellum	Rat	Rapigest	Trypsin	Jacalin	ProSAAS	118	138	NA	Q9UHG2	NA
DNVGDNFLEGEDANGVTLNEK	Q9GLG4	HCD	1Hex1HexNAc1	NA	1Hex1HexNAc1	2.69463	2	1308.08	2615.14	1125.51	2250.01	19923	19923	96.6833	151128_Fusion_(LC2)_Lasse_Pig_Brain(Nov2015)_try_PNA_2h_ETD_HCD_IEF_1_subHCD_(1G)_1xT.mgf	151128_Fusion_(LC2)_Lasse_Pig_Brain(Nov2015)_try_PNA_2h_ETD_HCD_IEF_1.raw	151128_Fusion_(LC2)_Lasse_Pig_Brain(Nov2015)_try_PNA_2h_ETD_HCD_12xIEF_subHCD.msf	Brain	Pig	LMWE H2O	Trypsin	PNA	Secretogranin-1	531	551	NA	P05060	NA
DVSTPPTVLPDNFPR	Q8MJI5	HCD	1Hex1HexNAc1	NA	1Hex1HexNAc1	3.56341	3	673.997	2019.98	552.287	1654.85	19742	19742	96.6833	170320_Fusion_(LC2)_TDM_Ileum_Jacalin_2h_ETD_HCD_100%_High_pH_4_subHCD_(1G)_1xT.mgf	170320_Fusion_(LC2)_TDM_Ileum_Jacalin_2h_ETD_HCD_100%_High_pH_4.raw	170320_Fusion_(LC2)_TDM_Ileum_Jacalin_2h_ETD_HCD_100%_8xHigh_pH_subHCD.msf	Ileum	Pig	LMWE H2O	Trypsin	Jacalin	Preptin	93	107	NA	P01344	NA
DVSTPPTVLPDNFPR	Q8MJI5	HCD	2Hex1HexNAc1	NA	2Hex1HexNAc1	2.17616	3	795.707	2385.11	552.286	1654.84	20199	20199	96.6833	161115_Fusion_(LC2)_TDM_Ileum_Jacalin_2h_HCD_ETD_High_pH_2_subHCD_(2G)_2xT.mgf	161115_Fusion_(LC2)_TDM_Ileum_Jacalin_2h_HCD_ETD_High_pH_2.raw	161115_Fusion_(LC2)_TDM_Ileum_Jacalin_2h_HCD_ETD_4xHigh_pH_subHCD.msf	Ileum	Pig	LMWE EtOH HCl	Trypsin	Jacalin	Preptin	93	107	NA	P01344	NA
DVSTPPTVLPDNFPR	Q8MJI5	ETD	T7(Hex(1)HexNAc(1))	T7(Hex(1)HexNAc(1))	NA	3.38906	3	673.997	2019.98	ND	ND	19738	19738	96.6712	170320_Fusion_(LC2)_TDM_Ileum_Jacalin_2h_ETD_HCD_100%_High_pH_4.raw	170320_Fusion_(LC2)_TDM_Ileum_Jacalin_2h_ETD_HCD_100%_High_pH_4.raw	170320_Fusion_(LC2)_TDM_Ileum_Jacalin_2h_ETD_HCD_100%_8xHigh_pH(ETD)-01.msf	Ileum	Pig	LMWE H2O	Trypsin	Jacalin	Preptin	93	107	99	P01344	99
DVSTPPTVLPDNFPR	Q8MJI5	ETD	T4(Hex1HexNAc1);T7(Hex1HexNAc1)	T4(Hex1HexNAc1);T7(Hex1HexNAc1)	NA	2.49903	3	795.707	2385.11	ND	ND	20196	20196	96.6683	161115_Fusion_(LC2)_TDM_Ileum_Jacalin_2h_HCD_ETD_High_pH_2.raw	161115_Fusion_(LC2)_TDM_Ileum_Jacalin_2h_HCD_ETD_High_pH_2.raw	161115_Fusion_(LC2)_TDM_Ileum_Jacalin_2h_HCD_ETD_High_pH_(1_4)ETD_T_Tn(pig).msf	Ileum	Pig	LMWE EtOH HCl	Trypsin	Jacalin	Preptin	93	107	96;99	P01344	96;99
AGPEEVPTAASSSHFHAGYK	P26339	HCD	1HexNAc	NA	1HexNAc	5.48547	4	562.265	2246.04	511.495	2042.96	21537	21537	96.6667	150402_Fusion_(LC2)_TDM_N2A_ST_SEC_Trypsin_VVA(Feb2015)_2h_5ETD_5HCD_LWAC_20_21_subHCD_1xGalNAc.mgf	150402_Fusion_(LC2)_TDM_N2A_ST_SEC_Trypsin_VVA(Feb2015)_2h_5ETD_5HCD_LWAC_20_21.raw	150402_Fusion_(LC2)_TDM_N2A_ST_SEC_Trypsin_VVA(Feb2015)_2h_5ETD_5HCD_LWAC_20_21_subHCD.msf	N2a	Mouse	Cell (Secretome)	Trypsin	VVA	Chromogranin-A; ES-43	252	271	NA	P10645	NA
AGPEEVPTAASSSHFHAGYK	P26339	ETD	T8(HexNAc)	T8(HexNAc)	NA	8.22117	4	562.265	2246.04	ND	ND	21534	21534	96.66	150402_Fusion_(LC2)_TDM_N2A_ST_SEC_Trypsin_VVA(Feb2015)_2h_5ETD_5HCD_LWAC_20_21.raw	150402_Fusion_(LC2)_TDM_N2A_ST_SEC_Trypsin_VVA(Feb2015)_2h_5ETD_5HCD_LWAC_20_21.raw	150402_Fusion_(LC2)_TDM_N2A_ST_SEC_Trypsin_VVA(Feb2015)_2h_5ETD_5HCD_LWAC_20_21(ETD)_Tn_full_semi.msf	N2a	Mouse	Cell (Secretome)	Trypsin	VVA	Chromogranin-A; ES-43	252	271	259	P10645	251
LREDQGDSESESQTFQPNWLS	F1SPI7	ETD	T14(Hex1HexNAc1)	T14(Hex1HexNAc1)	NA	4.25938	3	940.078	2818.22	ND	ND	19909	19994	96.6276	151128_Fusion_(LC2)_Lasse_Pig_Brain(Nov2015)_try_PNA_2h_ETD_HCD_IEF_1.raw	151128_Fusion_(LC2)_Lasse_Pig_Brain(Nov2015)_try_PNA_2h_ETD_HCD_IEF_1.raw	151128_Fusion_(LC2)_Lasse_Pig_Brain(Nov2015)_try_PNA_2h_ETD_HCD_IEF_1_12(ETD)_T_Tn_full_semi.msf	Brain	Pig	LMWE H2O	Trypsin	PNA	Pro-thyrotropin-releasing hormone	61	81	74	P20396	74
LREDQGDSESESQTFQPNWLS	F1SPI7	HCD	1Hex1HexNAc1	NA	1Hex1HexNAc1	5.25437	3	940.078	2818.22	818.368	2453.09	19906	19906	96.6	151128_Fusion_(LC2)_Lasse_Pig_Brain(Nov2015)_try_PNA_2h_ETD_HCD_IEF_1_subHCD_(1G)_1xT.mgf	151128_Fusion_(LC2)_Lasse_Pig_Brain(Nov2015)_try_PNA_2h_ETD_HCD_IEF_1.raw	151128_Fusion_(LC2)_Lasse_Pig_Brain(Nov2015)_try_PNA_2h_ETD_HCD_12xIEF_subHCD.msf	Brain	Pig	LMWE H2O	Trypsin	PNA	Pro-thyrotropin-releasing hormone	61	81	NA	P20396	NA
NAPSLGTFKYPPSVE	P67934	HCD	1Hex1HexNAc1	NA	1Hex1HexNAc1	2.46137	2	986.476	1971.94	803.91	1606.81	21347	21347	96.5833	151128_Fusion_(LC2)_Lasse_Pig_Brain(Nov2015)_try_PNA_2h_ETD_HCD_IEF_5_subHCD_(1G)_1xT.mgf	151128_Fusion_(LC2)_Lasse_Pig_Brain(Nov2015)_try_PNA_2h_ETD_HCD_IEF_5.raw	151128_Fusion_(LC2)_Lasse_Pig_Brain(Nov2015)_try_PNA_2h_ETD_HCD_12xIEF_subHCD.msf	Brain	Pig	LMWE H2O	Trypsin	PNA	Propart	112	126	NA	Q9UHF0	NA
NLGPVLPPTNVGSNTY	P12968	ETD	T9(HexNAc)	T9(HexNAc)	NA	1.84961	2	923.468	1845.93	ND	ND	17994	17994	96.5454	170206_Katrine_STC1_T13_LWAC_2h_ETD_HCD_100%_High_pH_4.raw	170206_Katrine_STC1_T13_LWAC_2h_ETD_HCD_100%_High_pH_4.raw	170206_Katrine_STC1_T13_LWAC_2h_ETD_HCD_100%_High_pH_1_7(ETD).msf	STC-1	Mouse	Cell (Total Cell Lysate)	Chymotrypsin	PNA	Islet amyloid polypeptide	59	74	67	P10997	63
DVSTPPTVLPDNFPR	P01344	HCD	1Hex1HexNAc1	NA	1Hex1HexNAc1	2.78724	3	673.997	2019.98	552.286	1654.84	22001	22001	96.5167	151112_Fusion_(LC2)_Lasse_Plasma_(Nov2015)_2h_HCD_ETD_10%_PNA_10_subHCD_(1G)_1xT.mgf	151112_Fusion_(LC2)_Lasse_Plasma_(Nov2015)_2h_HCD_ETD_10%_PNA_10.raw	151112_Fusion_(LC2)_Lasse_Plasma_(Nov2015)_2h_HCD_ETD_10%_4xPNA_subHCD.msf	Plasma	Human	Crude	Trypsin	PNA	Preptin	93	107	NA	P01344	NA
IASFSQNCDIYPGKDFVQPPTKICVGCPR	P01042	ETD	C8(Carbamidomethyl); T21(Hex(1)HexNAc(1)); C24(Carbamidomethyl); C27(Carbamidomethyl)	T21(Hex(1)HexNAc(1))	NA	6.40735	4	930.692	3719.75	ND	ND	22944	22944	96.504	151112_Fusion_(LC2)_Lasse_Plasma_(Nov2015)_2h_HCD_ETD_10%_PNA_12.raw	151112_Fusion_(LC2)_Lasse_Plasma_(Nov2015)_2h_HCD_ETD_10%_PNA_12.raw	151112_Fusion_(LC2)_Lasse_Plasma_(Nov2015)_2h_HCD_ETD_10%_4xPNA(ETD).msf	Plasma	Human	Crude	Trypsin	PNA	Kininogen-1; Kininogen-1 heavy chain	241	269	261	P01042	261
EVPTAASSSHFYSGY	F8QYX1	ETD	N-Term(TMT6plex); T4(Hex(1)HexNAc(1))	T4(Hex(1)HexNAc(1))	NA	3.24295	3	733.006	2197	ND	ND	24520	24522	96.5	160722_Fusion_(LC2)_CG_Rat_Bratin_WT_T2_T9_T18_T19_trypsin_(Jul2016)_TMT_10plex_Jacalin_3h_HCD_ETD_high_pH_3(ETD)TMT_gr.mgf	160722_Fusion_(LC2)_CG_Rat_Bratin_WT_T2_T9_T18_T19_trypsin_(Jul2016)_TMT_10plex_Jacalin_3h_HCD_ETD_high_pH_3.raw	160722_Fusion_(LC2)_CG_Rat_Bratin_WT_T2_T9_T18_T19_trypsin_(Jul2016)_TMT_10plex_Jacalin_3h_HCD_ETD_8xhigh_pH(ETD)TMT_gr.msf	Brain	Rat	Rapigest	Trypsin	Jacalin	Chromogranin-A; ES-43	252	266	255	P10645	251
IASFSQNCDIYPGKDFVQPPTKICVGCPR	P01042	HCD	C8(Carbamidomethyl);C24(Carbamidomethyl);C27(Carbamidomethyl);1Hex1HexNAc1	NA	1Hex1HexNAc1	5.08738	4	930.692	3719.75	839.409	3354.61	22947	22947	96.5	151112_Fusion_(LC2)_Lasse_Plasma_(Nov2015)_2h_HCD_ETD_10%_PNA_12_subHCD_(1G)_1xT.mgf	151112_Fusion_(LC2)_Lasse_Plasma_(Nov2015)_2h_HCD_ETD_10%_PNA_12.raw	151112_Fusion_(LC2)_Lasse_Plasma_(Nov2015)_2h_HCD_ETD_10%_4xPNA_subHCD.msf	Plasma	Human	Crude	Trypsin	PNA	Kininogen-1; Kininogen-1 heavy chain	241	269	NA	P01042	NA
IASFSQNCDIYPGKDFVQPPTKICVGCPR	P01042	HCD	C8(Carbamidomethyl);C24(Carbamidomethyl);C27(Carbamidomethyl);1Hex1HexNAc1	NA	1Hex1HexNAc1	4.23587	4	930.691	3719.74	839.408	3354.61	22938	22938	96.4667	151112_Fusion_(LC2)_Lasse_Plasma_(Nov2015)_2h_HCD_ETD_10%_PNA_12_subHCD_(1G)_1xT.mgf	151112_Fusion_(LC2)_Lasse_Plasma_(Nov2015)_2h_HCD_ETD_10%_PNA_12.raw	151112_Fusion_(LC2)_Lasse_Plasma_(Nov2015)_2h_HCD_ETD_10%_4xPNA_subHCD.msf	Plasma	Human	Crude	Trypsin	PNA	Kininogen-1; Kininogen-1 heavy chain	241	269	NA	P01042	NA
IASFSQNCDIYPGKDFVQPPTKICVGCPR	P01042	ETD	C8(Carbamidomethyl); T21(Hex(1)HexNAc(1)); C24(Carbamidomethyl); C27(Carbamidomethyl)	T21(Hex(1)HexNAc(1))	NA	6.7421	4	930.691	3719.74	ND	ND	22935	22935	96.4666	151112_Fusion_(LC2)_Lasse_Plasma_(Nov2015)_2h_HCD_ETD_10%_PNA_12.raw	151112_Fusion_(LC2)_Lasse_Plasma_(Nov2015)_2h_HCD_ETD_10%_PNA_12.raw	151112_Fusion_(LC2)_Lasse_Plasma_(Nov2015)_2h_HCD_ETD_10%_4xPNA(ETD).msf	Plasma	Human	Crude	Trypsin	PNA	Kininogen-1; Kininogen-1 heavy chain	241	269	261	P01042	261
APLPPSVPSQFQAR	P20156	HCD	N-Term(TMT6plex);1Hex1HexNAc1	NA	1Hex1HexNAc1	2.76375	3	697.039	2089.1	575.328	1723.97	22476	22476	96.45	160722_Fusion_(LC2)_CG_Rat_Bratin_WT_T2_T9_T18_T19_trypsin_(Jul2016)_TMT_10plex_Jacalin_3h_HCD_ETD_high_pH_7_subHCD_(1G)_1xT.mgf	160722_Fusion_(LC2)_CG_Rat_Bratin_WT_T2_T9_T18_T19_trypsin_(Jul2016)_TMT_10plex_Jacalin_3h_HCD_ETD_high_pH_7.raw	160722_Fusion_(LC2)_CG_Rat_Bratin_WT_T2_T9_T18_T19_trypsin_(Jul2016)_TMT_10plex_Jacalin_3h_HCD_ETD_8xhigh_pH_8_subHCD-01.msf	Brain	Rat	Rapigest	Trypsin	Jacalin	Neurosecretory protein VGF	224	237	NA	O15240	NA
DVSTPPTVLPDNFPR	B3TFF0	ETD	T7(Hex(1)HexNAc(1))	T7(Hex(1)HexNAc(1))	NA	3.03232	3	673.998	2019.98	ND	ND	10589	10589	96.4035	140301_Lasse_Atrial_neonatal_(170913)_2h_HCD_ETD_50%_PNA_N_11.raw	140301_Lasse_Atrial_neonatal_(170913)_2h_HCD_ETD_50%_PNA_N_11.raw	140301_Lasse_Atrial_neonatal_(170913)_2h_HCD_ETD_50%_PNA_N_9_12(ETD).msf	Heart	Pig	LMWE H2O	Trypsin	PNA	Preptin	85	99	91	P01344	99
AGPEEVPTAASSSHFHAGYK	P26339	HCD	1Hex1HexNAc1	NA	1Hex1HexNAc1	2.60638	4	602.785	2408.12	511.502	2042.99	20348	20348	96.4	161019_Fusion_(LC2)_KS_STC_1_PNA((Oct2016)_2h_HCD_ETD_High_pH_2_subHCD_(1G)_1xT.mgf	161019_Fusion_(LC2)_KS_STC_1_PNA((Oct2016)_2h_HCD_ETD_High_pH_2.raw	161019_Fusion_(LC2)_KS_STC_1_PNA((Oct2016)_2h_HCD_ETD_6xHigh_pH_6_subHCD.msf	STC-1	Mouse	Cell (Total Cell Lysate)	Trypsin	PNA	Chromogranin-A; ES-43	252	271	NA	P10645	NA
DVSTPPTVLPDNFPR	B3TFF0	HCD	1Hex1HexNAc1	NA	1Hex1HexNAc1	2.92127	3	673.998	2019.98	552.288	1654.85	10588	10588	96.3833	140301_Lasse_Atrial_neonatal_(170913)_2h_HCD_ETD_50%_PNA_N_11_subHCD_(1G)_1xT.mgf	140301_Lasse_Atrial_neonatal_(170913)_2h_HCD_ETD_50%_PNA_N_11.raw	140301_Lasse_Atrial_neonatal_(170913)_2h_HCD_ETD_50%_PNA_N9N10N11N12_subHCD.msf	Heart	Pig	LMWE H2O	Trypsin	PNA	Preptin	85	99	NA	P01344	NA
LREDQGDSESESQTFQPNWLS	F1SPI7	ETD	T14(Hex1HexNAc1)	T14(Hex1HexNAc1)	NA	3.52334	3	940.079	2818.22	ND	ND	20539	20539	96.3757	151128_Fusion_(LC2)_Lasse_Pig_Brain(Nov2015)_try_PNA_2h_ETD_HCD_IEF_2.raw	151128_Fusion_(LC2)_Lasse_Pig_Brain(Nov2015)_try_PNA_2h_ETD_HCD_IEF_2.raw	151128_Fusion_(LC2)_Lasse_Pig_Brain(Nov2015)_try_PNA_2h_ETD_HCD_IEF_1_12(ETD)_T_Tn_full_semi.msf	Brain	Pig	LMWE H2O	Trypsin	PNA	Pro-thyrotropin-releasing hormone	61	81	74	P20396	74
DVSTPPTVLPDNFPR	B3TFF0	ETD	T7(Hex(1)HexNAc(1))	T7(Hex(1)HexNAc(1))	NA	2.87775	3	673.997	2019.98	ND	ND	20997	20997	96.371	151112_Fusion_(LC2)_Lasse_Pancreas_(Nov2015)_2h_HCD_ETD_10%_PNA_15_16.raw	151112_Fusion_(LC2)_Lasse_Pancreas_(Nov2015)_2h_HCD_ETD_10%_PNA_15_16.raw	151112_Fusion_(LC2)_Lasse_Pancreas_(Nov2015)_2h_HCD_ETD_10%_5xPNA(ETD)-01.msf	Pancreas	Pig	LMWE EtOH HCl	Trypsin	PNA	Preptin	85	99	91	P01344	99
DVSTPPTVLPDNFPR	Q8MJI5	HCD	1Hex1HexNAc1	NA	1Hex1HexNAc1	3.58794	3	673.997	2019.98	552.286	1654.84	20999	20999	96.3667	151112_Fusion_(LC2)_Lasse_Pancreas_(Nov2015)_2h_HCD_ETD_10%_PNA_15_16_subHCD_(1G)_1xT.mgf	151112_Fusion_(LC2)_Lasse_Pancreas_(Nov2015)_2h_HCD_ETD_10%_PNA_15_16.raw	151112_Fusion_(LC2)_Lasse_Pancreas_(Nov2015)_2h_HCD_ETD_10%_5xPNA_subHCD.msf	Pancreas	Pig	LMWE EtOH HCl	Trypsin	PNA	Preptin	93	107	NA	P01344	NA
DCLGCVHPISTQSPDLEPILR	P01042	HCD	C2(Carbamidomethyl);C5(Carbamidomethyl);1Hex1HexNAc1	NA	1Hex1HexNAc1	4.3222	3	924.774	2772.31	803.064	2407.18	9501	9501	96.35	150404_Velos_(LC1)_Lasse_Prostate_1_PNA(xxxxxx)_120min_5HCD_5ETD_IEF2_subHCD_(1G)_1xT.mgf	150404_Velos_(LC1)_Lasse_Prostate_1_PNA(xxxxxx)_120min_5HCD_5ETD_IEF2.raw	150404_Velos_(LC1)_Lasse_Prostate_1_PNA(xxxxxx)_120min_5HCD_5ETD_12xIEF9_subHCD.msf	Prostate	Human	LMWE H2O	Trypsin	PNA	Kininogen-1; Kininogen-1 heavy chain	141	161	NA	P01042	NA
DVSTPPTVLPDNFPR	Q8MJI5	HCD	1Hex1HexNAc1	NA	1Hex1HexNAc1	1.84206	2	1010.49	2019.98	827.927	1654.85	20994	20994	96.35	151112_Fusion_(LC2)_Lasse_Pancreas_(Nov2015)_2h_HCD_ETD_10%_PNA_15_16_subHCD_(1G)_1xT.mgf	151112_Fusion_(LC2)_Lasse_Pancreas_(Nov2015)_2h_HCD_ETD_10%_PNA_15_16.raw	151112_Fusion_(LC2)_Lasse_Pancreas_(Nov2015)_2h_HCD_ETD_10%_5xPNA_subHCD.msf	Pancreas	Pig	LMWE EtOH HCl	Trypsin	PNA	Preptin	93	107	NA	P01344	NA
LREDQGDSESESQTFQPNWLS	F1SPI7	HCD	1Hex1HexNAc1	NA	1Hex1HexNAc1	3.06624	3	940.079	2818.22	818.368	2453.09	20536	20536	96.35	151128_Fusion_(LC2)_Lasse_Pig_Brain(Nov2015)_try_PNA_2h_ETD_HCD_IEF_2_subHCD_(1G)_1xT.mgf	151128_Fusion_(LC2)_Lasse_Pig_Brain(Nov2015)_try_PNA_2h_ETD_HCD_IEF_2.raw	151128_Fusion_(LC2)_Lasse_Pig_Brain(Nov2015)_try_PNA_2h_ETD_HCD_12xIEF_subHCD.msf	Brain	Pig	LMWE H2O	Trypsin	PNA	Pro-thyrotropin-releasing hormone	61	81	NA	P20396	NA
DNVGDNFLEGEDANGVTLNEK	Q9GLG4	ETD	T17(Hex1HexNAc1)	T17(Hex1HexNAc1)	NA	2.45397	3	872.387	2615.15	ND	ND	19334	19334	96.338	151128_Fusion_(LC2)_Lasse_Pig_Brain_Cer(Nov2015)_try_PNA_2h_ETD_HCD_IEF_1.raw	151128_Fusion_(LC2)_Lasse_Pig_Brain_Cer(Nov2015)_try_PNA_2h_ETD_HCD_IEF_1.raw	151128_Fusion_(LC2)_Lasse_Pig_Brain_Cer(Nov2015)_try_PNA_2h_ETD_HCD_IEF_1_12(ETD)_T_Tn_full_semi.msf	Cerebellum	Pig	LMWE H2O	Trypsin	PNA	Secretogranin-1	531	551	547	P05060	556
DVSTPPTVLPDNFPR	B3TFF0	HCD	1Hex1HexNAc1	NA	1Hex1HexNAc1	1.92019	2	1010.49	2019.98	827.926	1654.85	10583	10583	96.3333	140301_Lasse_Atrial_neonatal_(170913)_2h_HCD_ETD_50%_PNA_N_11_subHCD_(1G)_1xT.mgf	140301_Lasse_Atrial_neonatal_(170913)_2h_HCD_ETD_50%_PNA_N_11.raw	140301_Lasse_Atrial_neonatal_(170913)_2h_HCD_ETD_50%_PNA_N9N10N11N12_subHCD.msf	Heart	Pig	LMWE H2O	Trypsin	PNA	Preptin	85	99	NA	P01344	NA
ASDPPLAPDDDPDAPAAQLAR	Q9QXU9	HCD	N-Term(TMT6plex);1Hex1HexNAc1	NA	1Hex1HexNAc1	2.54256	3	899.77	2697.3	778.059	2332.16	24659	24659	96.3167	161003_Fusion_(LC2)_CG_Cerebellum_trypsin_TMT10plex_Jacalin(Sep2016)_2h_HCD_ETD_high_pH_1_subHCD_(1G)_1xT.mgf	161003_Fusion_(LC2)_CG_Cerebellum_trypsin_TMT10plex_Jacalin(Sep2016)_2h_HCD_ETD_high_pH_1.raw	161003_Fusion_(LC2)_CG_Cerebellum_trypsin_TMT10plex_Jacalin(Sep2016)_2h_HCD_ETD_8xhigh_pH_subHCD.msf	Cerebellum	Rat	Rapigest	Trypsin	Jacalin	ProSAAS	118	138	NA	Q9UHG2	NA
DNVGDNFLEGEDANGVTLNEK	Q9GLG4	HCD	1Hex1HexNAc1	NA	1Hex1HexNAc1	2.1302	2	1308.08	2615.15	1125.51	2250.02	19328	19328	96.3	151128_Fusion_(LC2)_Lasse_Pig_Brain_Cer(Nov2015)_try_PNA_2h_ETD_HCD_IEF_1_subHCD_(1G)_1xT.mgf	151128_Fusion_(LC2)_Lasse_Pig_Brain_Cer(Nov2015)_try_PNA_2h_ETD_HCD_IEF_1.raw	151128_Fusion_(LC2)_Lasse_Pig_Brain_Cer(Nov2015)_try_PNA_2h_ETD_HCD_12xIEF_subHCD.msf	Cerebellum	Pig	LMWE H2O	Trypsin	PNA	Secretogranin-1	531	551	NA	P05060	NA
IASFSQNCDIYPGKDFVQPPTKICVGCPR	P01042	HCD	C8(Carbamidomethyl);C24(Carbamidomethyl);C27(Carbamidomethyl);1Hex1HexNAc1	NA	1Hex1HexNAc1	5.99953	4	930.691	3719.74	839.408	3354.61	23429	23429	96.3	151112_Fusion_(LC2)_Lasse_Plasma_(Nov2015)_2h_HCD_ETD_10%_PNA_11_subHCD_(1G)_1xT.mgf	151112_Fusion_(LC2)_Lasse_Plasma_(Nov2015)_2h_HCD_ETD_10%_PNA_11.raw	151112_Fusion_(LC2)_Lasse_Plasma_(Nov2015)_2h_HCD_ETD_10%_4xPNA_subHCD.msf	Plasma	Human	Crude	Trypsin	PNA	Kininogen-1; Kininogen-1 heavy chain	241	269	NA	P01042	NA
NLGPVLPPTNVGSNTY	P12968	HCD	1Hex1HexNAc1	NA	1Hex1HexNAc1	2.8992	2	1004.49	2007.97	821.925	1642.84	17941	17941	96.3	170206_Katrine_STC1_T13_LWAC_2h_ETD_HCD_100%_High_pH_4_subHCD_(1G)_1xT.mgf	170206_Katrine_STC1_T13_LWAC_2h_ETD_HCD_100%_High_pH_4.raw	170206_Katrine_STC1_T13_LWAC_2h_ETD_HCD_100%_7xHigh_pH_subHCD.msf	STC-1	Mouse	Cell (Total Cell Lysate)	Chymotrypsin	PNA	Islet amyloid polypeptide	59	74	NA	P10997	NA
SQTPLVTLFK	A8VWB5	HCD	1Hex1HexNAc1	NA	1Hex1HexNAc1	2.14739	2	749.898	1498.79	567.332	1133.66	20507	20507	96.3	151128_Fusion_(LC2)_Lasse_Pig_Brain(Nov2015)_try_PNA_2h_ETD_HCD_IEF_9_subHCD_(1G)_1xT.mgf	151128_Fusion_(LC2)_Lasse_Pig_Brain(Nov2015)_try_PNA_2h_ETD_HCD_IEF_9.raw	151128_Fusion_(LC2)_Lasse_Pig_Brain(Nov2015)_try_PNA_2h_ETD_HCD_12xIEF_subHCD.msf	Brain	Pig	LMWE H2O	Trypsin	PNA	Lipotropin beta; Beta-endorphin	246	255	NA	P01189	NA
IASFSQNCDIYPGKDFVQPPTKICVGCPR	P01042	ETD	C8(Carbamidomethyl); T21(Hex(1)HexNAc(1)); C24(Carbamidomethyl); C27(Carbamidomethyl)	T21(Hex(1)HexNAc(1))	NA	7.01984	4	930.691	3719.74	ND	ND	23427	23427	96.2932	151112_Fusion_(LC2)_Lasse_Plasma_(Nov2015)_2h_HCD_ETD_10%_PNA_11.raw	151112_Fusion_(LC2)_Lasse_Plasma_(Nov2015)_2h_HCD_ETD_10%_PNA_11.raw	151112_Fusion_(LC2)_Lasse_Plasma_(Nov2015)_2h_HCD_ETD_10%_4xPNA(ETD).msf	Plasma	Human	Crude	Trypsin	PNA	Kininogen-1; Kininogen-1 heavy chain	241	269	261	P01042	261
NLGPVLPPTNVGSNTY	P12968	ETD	T9(Hex1HexNAc1)	T9(Hex1HexNAc1)	NA	2.07002	2	1004.49	2007.97	ND	ND	17938	17938	96.2809	170206_Katrine_STC1_T13_LWAC_2h_ETD_HCD_100%_High_pH_4.raw	170206_Katrine_STC1_T13_LWAC_2h_ETD_HCD_100%_High_pH_4.raw	170206_Katrine_STC1_T13_LWAC_2h_ETD_HCD_100%_High_pH_1_7(ETD).msf	STC-1	Mouse	Cell (Total Cell Lysate)	Chymotrypsin	PNA	Islet amyloid polypeptide	59	74	67	P10997	63
VPEQTPELPQLDSQHL	F1RIP6	ETD	T5(HexNAc)	T5(HexNAc)	NA	4.13587	3	678.673	2034	ND	ND	19651	19651	96.2632	170320_Fusion_(LC2)_TDM_Ileum_Jacalin_2h_ETD_HCD_100%_High_pH_4.raw	170320_Fusion_(LC2)_TDM_Ileum_Jacalin_2h_ETD_HCD_100%_High_pH_4.raw	170320_Fusion_(LC2)_TDM_Ileum_Jacalin_2h_ETD_HCD_100%_8xHigh_pH(ETD)-01.msf	Ileum	Pig	LMWE H2O	Trypsin	Jacalin	Nucleobindin-1	442	457	446	Q02818	452
DVSTPPTVLPDNFPR	B3TFF0	HCD	1Hex1HexNAc1	NA	1Hex1HexNAc1	2.25738	2	1010.49	2019.97	827.921	1654.84	8510	8510	96.2333	140301_Lasse_Atrial_neonatal_(170913)_2h_HCD_ETD_50%(Chem_DeSialo)_PNA_N_10_subHCD_(1G)_1xT.mgf	140301_Lasse_Atrial_neonatal_(170913)_2h_HCD_ETD_50%(Chem_DeSialo)_PNA_N_10.raw	140301_Lasse_Atrial_neonatal_(170913)_2h_HCD_ETD_50%(Chem_DeSialo)_PNA_N_9_14_subHCD.msf	Heart	Pig	LMWE H2O	Trypsin	PNA	Preptin	85	99	NA	P01344	NA
DVSTPPTVLPDNFPR	B3TFF0	HCD	1Hex1HexNAc1	NA	1Hex1HexNAc1	2.26247	2	1010.49	2019.96	827.92	1654.83	10241	10241	96.2167	140301_Lasse_Atrial_neonatal_(170913)_2h_HCD_ETD_50%(Chem_DeSialo)_PNA_N_9_subHCD_(1G)_1xT.mgf	140301_Lasse_Atrial_neonatal_(170913)_2h_HCD_ETD_50%(Chem_DeSialo)_PNA_N_9.raw	140301_Lasse_Atrial_neonatal_(170913)_2h_HCD_ETD_50%(Chem_DeSialo)_PNA_N_9_14_subHCD.msf	Heart	Pig	LMWE H2O	Trypsin	PNA	Preptin	85	99	NA	P01344	NA
DVSTPPTVLPDNFPR	Q8MJI5	HCD	1Hex1HexNAc1	NA	1Hex1HexNAc1	2.79331	3	673.998	2019.98	552.287	1654.85	20967	20967	96.2167	151112_Fusion_(LC2)_Lasse_Pancreas_(Nov2015)_2h_HCD_ETD_10%_PNA_15_16_subHCD_(1G)_1xT.mgf	151112_Fusion_(LC2)_Lasse_Pancreas_(Nov2015)_2h_HCD_ETD_10%_PNA_15_16.raw	151112_Fusion_(LC2)_Lasse_Pancreas_(Nov2015)_2h_HCD_ETD_10%_5xPNA_subHCD.msf	Pancreas	Pig	LMWE EtOH HCl	Trypsin	PNA	Preptin	93	107	NA	P01344	NA
DVSTPPTVLPDNFPR	B3TFF0	ETD	T7(Hex(1)HexNAc(1))	T7(Hex(1)HexNAc(1))	NA	2.47693	3	673.996	2019.97	ND	ND	10240	10240	96.2135	140301_Lasse_Atrial_neonatal_(170913)_2h_HCD_ETD_50%(Chem_DeSialo)_PNA_N_9.raw	140301_Lasse_Atrial_neonatal_(170913)_2h_HCD_ETD_50%(Chem_DeSialo)_PNA_N_9.raw	140301_Lasse_Atrial_neonatal_(170913)_2h_HCD_ETD_50%(Chem_DeSialo)_PNA_N_9_14(ETD).msf	Heart	Pig	LMWE H2O	Trypsin	PNA	Preptin	85	99	91	P01344	99
DVSTPPTVLPDNFPR	B3TFF0	HCD	1Hex1HexNAc1	NA	1Hex1HexNAc1	3.30791	3	673.996	2019.97	552.285	1654.84	10239	10239	96.2	140301_Lasse_Atrial_neonatal_(170913)_2h_HCD_ETD_50%(Chem_DeSialo)_PNA_N_9_subHCD_(1G)_1xT.mgf	140301_Lasse_Atrial_neonatal_(170913)_2h_HCD_ETD_50%(Chem_DeSialo)_PNA_N_9.raw	140301_Lasse_Atrial_neonatal_(170913)_2h_HCD_ETD_50%(Chem_DeSialo)_PNA_N_9_14_subHCD.msf	Heart	Pig	LMWE H2O	Trypsin	PNA	Preptin	85	99	NA	P01344	NA
DVSTPPTVLPDNFPR	B3TFF0	HCD	1Hex1HexNAc1	NA	1Hex1HexNAc1	2.06017	2	1010.49	2019.97	827.923	1654.84	9041	9041	96.1833	140301_Lasse_Atrial_neonatal_(170913)_2h_HCD_ETD_50%(Chem_DeSialo)_PNA_N_11_subHCD_(1G)_1xT.mgf	140301_Lasse_Atrial_neonatal_(170913)_2h_HCD_ETD_50%(Chem_DeSialo)_PNA_N_11.raw	140301_Lasse_Atrial_neonatal_(170913)_2h_HCD_ETD_50%(Chem_DeSialo)_PNA_N_9_14_subHCD.msf	Heart	Pig	LMWE H2O	Trypsin	PNA	Preptin	85	99	NA	P01344	NA
DVSTPPTVLPDNFPR	B3TFF0	ETD	T7(Hex(1)HexNAc(1))	T7(Hex(1)HexNAc(1))	NA	3.23303	3	673.992	2019.96	ND	ND	10153	10153	96.1677	140301_Lasse_Atrial_neonatal_(170913)_2h_HCD_ETD_50%_PNA_N_10.raw	140301_Lasse_Atrial_neonatal_(170913)_2h_HCD_ETD_50%_PNA_N_10.raw	140301_Lasse_Atrial_neonatal_(170913)_2h_HCD_ETD_50%_PNA_N_9_12(ETD).msf	Heart	Pig	LMWE H2O	Trypsin	PNA	Preptin	85	99	91	P01344	99
DVSTPPTVLPDNFPR	B3TFF0	HCD	1Hex1HexNAc1	NA	1Hex1HexNAc1	3.56125	3	673.992	2019.96	552.282	1654.83	10152	10152	96.15	140301_Lasse_Atrial_neonatal_(170913)_2h_HCD_ETD_50%_PNA_N_10_subHCD_(1G)_1xT.mgf	140301_Lasse_Atrial_neonatal_(170913)_2h_HCD_ETD_50%_PNA_N_10.raw	140301_Lasse_Atrial_neonatal_(170913)_2h_HCD_ETD_50%_PNA_N9N10N11N12_subHCD.msf	Heart	Pig	LMWE H2O	Trypsin	PNA	Preptin	85	99	NA	P01344	NA
DVSTPPTVLPDNFPR	B3TFF0	HCD	1Hex1HexNAc1	NA	1Hex1HexNAc1	2.29547	2	1010.49	2019.96	827.92	1654.83	10150	10150	96.1167	140301_Lasse_Atrial_neonatal_(170913)_2h_HCD_ETD_50%_PNA_N_10_subHCD_(1G)_1xT.mgf	140301_Lasse_Atrial_neonatal_(170913)_2h_HCD_ETD_50%_PNA_N_10.raw	140301_Lasse_Atrial_neonatal_(170913)_2h_HCD_ETD_50%_PNA_N9N10N11N12_subHCD.msf	Heart	Pig	LMWE H2O	Trypsin	PNA	Preptin	85	99	NA	P01344	NA
DVSTPPTVLPDNFPR	B3TFF0	HCD	1Hex1HexNAc1	NA	1Hex1HexNAc1	2.23743	2	1010.49	2019.98	827.925	1654.84	11177	11177	96.1167	140301_Lasse_Atrial_neonatal_(170913)_2h_HCD_ETD_50%_PNA_N_9_subHCD_(1G)_1xT.mgf	140301_Lasse_Atrial_neonatal_(170913)_2h_HCD_ETD_50%_PNA_N_9.raw	140301_Lasse_Atrial_neonatal_(170913)_2h_HCD_ETD_50%_PNA_N9N10N11N12_subHCD.msf	Heart	Pig	LMWE H2O	Trypsin	PNA	Preptin	85	99	NA	P01344	NA
DVSTPPTVLPDNFPR	Q8MJI5	HCD	1Hex1HexNAc1	NA	1Hex1HexNAc1	3.84477	3	673.997	2019.98	552.287	1654.85	20897	20897	96.1167	170320_Fusion_(LC2)_TDM_Ileum_Jacalin_2h_ETD_HCD_100%_High_pH_3_subHCD_(1G)_1xT.mgf	170320_Fusion_(LC2)_TDM_Ileum_Jacalin_2h_ETD_HCD_100%_High_pH_3.raw	170320_Fusion_(LC2)_TDM_Ileum_Jacalin_2h_ETD_HCD_100%_8xHigh_pH_subHCD.msf	Ileum	Pig	LMWE H2O	Trypsin	Jacalin	Preptin	93	107	NA	P01344	NA
NAPSLGTFKYPPSVE	P67934	HCD	1Hex1HexNAc1	NA	1Hex1HexNAc1	2.4138	2	986.475	1971.94	803.909	1606.81	21245	21245	96.1167	151128_Fusion_(LC2)_Lasse_Pig_Brain(Nov2015)_try_PNA_2h_ETD_HCD_IEF_5_subHCD_(1G)_1xT.mgf	151128_Fusion_(LC2)_Lasse_Pig_Brain(Nov2015)_try_PNA_2h_ETD_HCD_IEF_5.raw	151128_Fusion_(LC2)_Lasse_Pig_Brain(Nov2015)_try_PNA_2h_ETD_HCD_12xIEF_subHCD.msf	Brain	Pig	LMWE H2O	Trypsin	PNA	Propart	112	126	NA	Q9UHF0	NA
DVSTPPTVLPDNFPR	Q8MJI5	ETD	T7(Hex(1)HexNAc(1))	T7(Hex(1)HexNAc(1))	NA	3.31908	3	673.997	2019.98	ND	ND	20894	20894	96.114	170320_Fusion_(LC2)_TDM_Ileum_Jacalin_2h_ETD_HCD_100%_High_pH_3.raw	170320_Fusion_(LC2)_TDM_Ileum_Jacalin_2h_ETD_HCD_100%_High_pH_3.raw	170320_Fusion_(LC2)_TDM_Ileum_Jacalin_2h_ETD_HCD_100%_8xHigh_pH(ETD)-01.msf	Ileum	Pig	LMWE H2O	Trypsin	Jacalin	Preptin	93	107	99	P01344	99
DVSTPPTVLPDNFPR	P01344	HCD	1Hex1HexNAc1	NA	1Hex1HexNAc1	1.73555	2	1010.49	2019.98	827.925	1654.84	23371	23371	96.05	151112_Fusion_(LC2)_Lasse_Plasma_(Nov2015)_2h_HCD_ETD_10%_PNA_11_subHCD_(1G)_1xT.mgf	151112_Fusion_(LC2)_Lasse_Plasma_(Nov2015)_2h_HCD_ETD_10%_PNA_11.raw	151112_Fusion_(LC2)_Lasse_Plasma_(Nov2015)_2h_HCD_ETD_10%_4xPNA_subHCD.msf	Plasma	Human	Crude	Trypsin	PNA	Preptin	93	107	NA	P01344	NA
APLPPSVPSQFQAR	M0RDR2	ETD	N-Term(TMT6plex); S6(Hex(1)HexNAc(1))	S6(Hex(1)HexNAc(1))	NA	2.6323	3	697.039	2089.1	ND	ND	22372	22476	96.0333	160722_Fusion_(LC2)_CG_Rat_Bratin_WT_T2_T9_T18_T19_trypsin_(Jul2016)_TMT_10plex_Jacalin_3h_HCD_ETD_high_pH_7(ETD)TMT_gr.mgf	160722_Fusion_(LC2)_CG_Rat_Bratin_WT_T2_T9_T18_T19_trypsin_(Jul2016)_TMT_10plex_Jacalin_3h_HCD_ETD_high_pH_7.raw	160722_Fusion_(LC2)_CG_Rat_Bratin_WT_T2_T9_T18_T19_trypsin_(Jul2016)_TMT_10plex_Jacalin_3h_HCD_ETD_8xhigh_pH(ETD)TMT_gr.msf	Brain	Rat	Rapigest	Trypsin	Jacalin	Neurosecretory protein VGF	224	237	229	O15240	97
APLPPSVPSQFQAR	P20156	HCD	N-Term(TMT6plex);1Hex1HexNAc1	NA	1Hex1HexNAc1	2.95646	3	697.039	2089.1	575.328	1723.97	22374	22374	96.0333	160722_Fusion_(LC2)_CG_Rat_Bratin_WT_T2_T9_T18_T19_trypsin_(Jul2016)_TMT_10plex_Jacalin_3h_HCD_ETD_high_pH_7_subHCD_(1G)_1xT.mgf	160722_Fusion_(LC2)_CG_Rat_Bratin_WT_T2_T9_T18_T19_trypsin_(Jul2016)_TMT_10plex_Jacalin_3h_HCD_ETD_high_pH_7.raw	160722_Fusion_(LC2)_CG_Rat_Bratin_WT_T2_T9_T18_T19_trypsin_(Jul2016)_TMT_10plex_Jacalin_3h_HCD_ETD_8xhigh_pH_8_subHCD-01.msf	Brain	Rat	Rapigest	Trypsin	Jacalin	Neurosecretory protein VGF	224	237	NA	O15240	NA
DVSTPPTVLPDNFPR	B3TFF0	ETD	T7(Hex(1)HexNAc(1))	T7(Hex(1)HexNAc(1))	NA	2.52984	3	673.999	2019.98	ND	ND	9031	9031	96.0252	140301_Lasse_Atrial_neonatal_(170913)_2h_HCD_ETD_50%(Chem_DeSialo)_PNA_N_11.raw	140301_Lasse_Atrial_neonatal_(170913)_2h_HCD_ETD_50%(Chem_DeSialo)_PNA_N_11.raw	140301_Lasse_Atrial_neonatal_(170913)_2h_HCD_ETD_50%(Chem_DeSialo)_PNA_N_9_14(ETD).msf	Heart	Pig	LMWE H2O	Trypsin	PNA	Preptin	85	99	91	P01344	99
VPEQTPELPQLDSQHL	F1RIP6	HCD	1Hex1HexNAc1	NA	1Hex1HexNAc1	2.78516	3	732.691	2196.06	610.98	1830.93	20875	20875	96.0167	170320_Fusion_(LC2)_TDM_Ileum_Jacalin_2h_ETD_HCD_100%_High_pH_3_subHCD_(1G)_1xT.mgf	170320_Fusion_(LC2)_TDM_Ileum_Jacalin_2h_ETD_HCD_100%_High_pH_3.raw	170320_Fusion_(LC2)_TDM_Ileum_Jacalin_2h_ETD_HCD_100%_8xHigh_pH_subHCD.msf	Ileum	Pig	LMWE H2O	Trypsin	Jacalin	Nucleobindin-1	442	457	NA	Q02818	NA
SFPLLLPSQDPPSGAAEEKGEEEDKE	I3L8A2	ETD	S8(Hex(1)HexNAc(1))	S8(Hex(1)HexNAc(1))	NA	5.46263	3	1055.49	3164.45	ND	ND	20916	20916	96.007	151112_Fusion_(LC2)_Lasse_Pancreas_(Nov2015)_2h_HCD_ETD_10%_PNA_15_16.raw	151112_Fusion_(LC2)_Lasse_Pancreas_(Nov2015)_2h_HCD_ETD_10%_PNA_15_16.raw	151112_Fusion_(LC2)_Lasse_Pancreas_(Nov2015)_2h_HCD_ETD_10%_5xPNA(ETD)-01.msf	Pancreas	Pig	LMWE EtOH HCl	Trypsin	PNA	Propart	56	81	63	Q969E3	64
DVSTPPTVLPDNFPR	B3TFF0	HCD	1Hex1HexNAc1	NA	1Hex1HexNAc1	3.32467	3	673.995	2019.97	552.284	1654.84	8492	8492	96	140301_Lasse_Atrial_neonatal_(170913)_2h_HCD_ETD_50%(Chem_DeSialo)_PNA_N_10_subHCD_(1G)_1xT.mgf	140301_Lasse_Atrial_neonatal_(170913)_2h_HCD_ETD_50%(Chem_DeSialo)_PNA_N_10.raw	140301_Lasse_Atrial_neonatal_(170913)_2h_HCD_ETD_50%(Chem_DeSialo)_PNA_N_9_14_subHCD.msf	Heart	Pig	LMWE H2O	Trypsin	PNA	Preptin	85	99	NA	P01344	NA
DVSTPPTVLPDNFPR	B3TFF0	HCD	1Hex1HexNAc1	NA	1Hex1HexNAc1	2.96978	3	673.999	2019.98	552.288	1654.85	9030	9030	96	140301_Lasse_Atrial_neonatal_(170913)_2h_HCD_ETD_50%(Chem_DeSialo)_PNA_N_11_subHCD_(1G)_1xT.mgf	140301_Lasse_Atrial_neonatal_(170913)_2h_HCD_ETD_50%(Chem_DeSialo)_PNA_N_11.raw	140301_Lasse_Atrial_neonatal_(170913)_2h_HCD_ETD_50%(Chem_DeSialo)_PNA_N_9_14_subHCD.msf	Heart	Pig	LMWE H2O	Trypsin	PNA	Preptin	85	99	NA	P01344	NA
DVSTPPTVLPDNFPR	P01344	HCD	1Hex1HexNAc1	NA	1Hex1HexNAc1	3.26158	3	673.997	2019.98	552.286	1654.84	23357	23357	95.9833	151112_Fusion_(LC2)_Lasse_Plasma_(Nov2015)_2h_HCD_ETD_10%_PNA_11_subHCD_(1G)_1xT.mgf	151112_Fusion_(LC2)_Lasse_Plasma_(Nov2015)_2h_HCD_ETD_10%_PNA_11.raw	151112_Fusion_(LC2)_Lasse_Plasma_(Nov2015)_2h_HCD_ETD_10%_4xPNA_subHCD.msf	Plasma	Human	Crude	Trypsin	PNA	Preptin	93	107	NA	P01344	NA
SLAAATGKQELAK	P60042	ETD	N-Term(TMT6plex); T6(Hex(1)HexNAc(1)); K8(TMT6plex); K13(TMT6plex)	T6(Hex(1)HexNAc(1))	NA	2.98011	3	780.788	2340.35	ND	ND	22350	22352	95.95	160722_Fusion_(LC2)_CG_Rat_Bratin_WT_T2_T9_T18_T19_trypsin_(Jul2016)_TMT_10plex_Jacalin_3h_HCD_ETD_high_pH_7(ETD)TMT_gr.mgf	160722_Fusion_(LC2)_CG_Rat_Bratin_WT_T2_T9_T18_T19_trypsin_(Jul2016)_TMT_10plex_Jacalin_3h_HCD_ETD_high_pH_7.raw	160722_Fusion_(LC2)_CG_Rat_Bratin_WT_T2_T9_T18_T19_trypsin_(Jul2016)_TMT_10plex_Jacalin_3h_HCD_ETD_8xhigh_pH(ETD)TMT_gr.msf	Brain	Rat	Rapigest	Trypsin	Jacalin	Propart	38	50	43	P61278	43
VPEQTPELPQLDSQHL	F1RIP6	HCD	1Hex1HexNAc1	NA	1Hex1HexNAc1	3.19654	2	1098.53	2196.06	915.967	1830.93	20859	20859	95.95	170320_Fusion_(LC2)_TDM_Ileum_Jacalin_2h_ETD_HCD_100%_High_pH_3_subHCD_(1G)_1xT.mgf	170320_Fusion_(LC2)_TDM_Ileum_Jacalin_2h_ETD_HCD_100%_High_pH_3.raw	170320_Fusion_(LC2)_TDM_Ileum_Jacalin_2h_ETD_HCD_100%_8xHigh_pH_subHCD.msf	Ileum	Pig	LMWE H2O	Trypsin	Jacalin	Nucleobindin-1	442	457	NA	Q02818	NA
AGPEEVPTAASSSHFHAGYK	P26339	ETD	T8(Hex1HexNAc1)	T8(Hex1HexNAc1)	NA	5.94576	4	602.785	2408.12	ND	ND	20241	20345	95.9431	161019_Fusion_(LC2)_KS_STC_1_PNA((Oct2016)_2h_HCD_ETD_High_pH_2.raw	161019_Fusion_(LC2)_KS_STC_1_PNA((Oct2016)_2h_HCD_ETD_High_pH_2.raw	161019_Fusion_(LC2)_KS_STC_1_PNA((Oct2016)_2h_HCD_ETD_High_pH_(1_6)ETD_T_Tn_full_semi.msf	STC-1	Mouse	Cell (Total Cell Lysate)	Trypsin	PNA	Chromogranin-A; ES-43	252	271	259	P10645	251
GSSWQLSPADPDHVAATLYQPK	G3M849	ETD	T17(Hex(1)HexNAc(1))	T17(Hex(1)HexNAc(1))	NA	3.10124	3	911.768	2733.29	ND	ND	21121	21121	95.941	151128_Fusion_(LC2)_Lasse_Pig_peptidome_brain(Nov2015)_try_PNA_2h_ETD_HCD_IEF_4.raw	151128_Fusion_(LC2)_Lasse_Pig_peptidome_brain(Nov2015)_try_PNA_2h_ETD_HCD_IEF_4.raw	151128_Fusion_(LC2)_Lasse_Pig_peptidome_brain(Nov2015)_try_PNA_2h_ETD_HCD_12xIEF(ETD).msf	Brain	Pig	LMWE Acetone AcOH	Trypsin	PNA	Propart	16	37	32	Q13519	83
SQTPLVTLFK	A8VWB5	HCD	1Hex1HexNAc1	NA	1Hex1HexNAc1	1.5829	2	749.902	1498.8	567.336	1133.66	19971	19971	95.9333	151128_Fusion_(LC2)_Lasse_Pig_Brain(Nov2015)_try_PNA_2h_ETD_HCD_IEF_11_subHCD_(1G)_1xT.mgf	151128_Fusion_(LC2)_Lasse_Pig_Brain(Nov2015)_try_PNA_2h_ETD_HCD_IEF_11.raw	151128_Fusion_(LC2)_Lasse_Pig_Brain(Nov2015)_try_PNA_2h_ETD_HCD_12xIEF_subHCD.msf	Brain	Pig	LMWE H2O	Trypsin	PNA	Lipotropin beta; Beta-endorphin	246	255	NA	P01189	NA
GSSWQLSPADPDHVAATLYQPK	G3M849	HCD	1Hex1HexNAc1	NA	1Hex1HexNAc1	3.83888	3	911.768	2733.29	790.057	2368.16	21118	21118	95.9167	151128_Fusion_(LC2)_Lasse_Pig_peptidome_brain(Nov2015)_try_PNA_2h_ETD_HCD_IEF_4_subHCD_(1G)_1xT.mgf	151128_Fusion_(LC2)_Lasse_Pig_peptidome_brain(Nov2015)_try_PNA_2h_ETD_HCD_IEF_4.raw	151128_Fusion_(LC2)_Lasse_Pig_peptidome_brain(Nov2015)_try_PNA_2h_ETD_HCD_12xIEF_subHCD.msf	Brain	Pig	LMWE Acetone AcOH	Trypsin	PNA	Propart	16	37	NA	Q13519	NA
IASFSQNCDIYPGKDFVQPPTKICVGCPR	P01042	HCD	C8(Carbamidomethyl);C24(Carbamidomethyl);C27(Carbamidomethyl);1Hex1HexNAc1	NA	1Hex1HexNAc1	4.55278	4	930.691	3719.74	839.408	3354.61	23341	23341	95.9167	151112_Fusion_(LC2)_Lasse_Plasma_(Nov2015)_2h_HCD_ETD_10%_PNA_11_subHCD_(1G)_1xT.mgf	151112_Fusion_(LC2)_Lasse_Plasma_(Nov2015)_2h_HCD_ETD_10%_PNA_11.raw	151112_Fusion_(LC2)_Lasse_Plasma_(Nov2015)_2h_HCD_ETD_10%_4xPNA_subHCD.msf	Plasma	Human	Crude	Trypsin	PNA	Kininogen-1; Kininogen-1 heavy chain	241	269	NA	P01042	NA
SQTPLVTLFK	A8VWB5	HCD	1Hex1HexNAc1	NA	1Hex1HexNAc1	1.70564	2	749.898	1498.79	567.332	1133.66	19853	19853	95.9167	151128_Fusion_(LC2)_Lasse_Pig_Brain(Nov2015)_try_PNA_2h_ETD_HCD_IEF_12_subHCD_(1G)_1xT.mgf	151128_Fusion_(LC2)_Lasse_Pig_Brain(Nov2015)_try_PNA_2h_ETD_HCD_IEF_12.raw	151128_Fusion_(LC2)_Lasse_Pig_Brain(Nov2015)_try_PNA_2h_ETD_HCD_12xIEF_subHCD.msf	Brain	Pig	LMWE H2O	Trypsin	PNA	Lipotropin beta; Beta-endorphin	246	255	NA	P01189	NA
IASFSQNCDIYPGKDFVQPPTKICVGCPR	P01042	ETD	C8(Carbamidomethyl); T21(Hex(1)HexNAc(1)); C24(Carbamidomethyl); C27(Carbamidomethyl)	T21(Hex(1)HexNAc(1))	NA	5.94682	4	930.691	3719.74	ND	ND	23338	23338	95.9101	151112_Fusion_(LC2)_Lasse_Plasma_(Nov2015)_2h_HCD_ETD_10%_PNA_11.raw	151112_Fusion_(LC2)_Lasse_Plasma_(Nov2015)_2h_HCD_ETD_10%_PNA_11.raw	151112_Fusion_(LC2)_Lasse_Plasma_(Nov2015)_2h_HCD_ETD_10%_4xPNA(ETD).msf	Plasma	Human	Crude	Trypsin	PNA	Kininogen-1; Kininogen-1 heavy chain	241	269	261	P01042	261
LPVATPKSDDAPNRQYLDEDLLMK	Q5FZP5	ETD	T5(Hex1HexNAc1)	T5(Hex1HexNAc1)	NA	5.9734	4	774.385	3094.52	ND	ND	20422	20422	95.8358	151128_Fusion_(LC2)_Lasse_Pig_Brain(Nov2015)_try_PNA_2h_ETD_HCD_IEF_2.raw	151128_Fusion_(LC2)_Lasse_Pig_Brain(Nov2015)_try_PNA_2h_ETD_HCD_IEF_2.raw	151128_Fusion_(LC2)_Lasse_Pig_Brain(Nov2015)_try_PNA_2h_ETD_HCD_IEF_1_12(ETD)_T_Tn_full_semi.msf	Brain	Pig	LMWE H2O	Trypsin	PNA	Secretogranin-2	568	591	572	P13521	573
ASDPPLAPDDDPDAPAAQLAR	Q9QXU9	HCD	N-Term(TMT6plex);1Hex1HexNAc1	NA	1Hex1HexNAc1	2.33012	3	899.77	2697.29	778.059	2332.16	24538	24538	95.8167	161003_Fusion_(LC2)_CG_Cerebellum_trypsin_TMT10plex_Jacalin(Sep2016)_2h_HCD_ETD_high_pH_1_subHCD_(1G)_1xT.mgf	161003_Fusion_(LC2)_CG_Cerebellum_trypsin_TMT10plex_Jacalin(Sep2016)_2h_HCD_ETD_high_pH_1.raw	161003_Fusion_(LC2)_CG_Cerebellum_trypsin_TMT10plex_Jacalin(Sep2016)_2h_HCD_ETD_8xhigh_pH_subHCD.msf	Cerebellum	Rat	Rapigest	Trypsin	Jacalin	ProSAAS	118	138	NA	Q9UHG2	NA
LPVATPKSDDAPNRQYLDEDLLMK	Q5FZP5	HCD	1Hex1HexNAc1	NA	1Hex1HexNAc1	3.52927	4	774.385	3094.52	683.102	2729.39	20419	20419	95.8167	151128_Fusion_(LC2)_Lasse_Pig_Brain(Nov2015)_try_PNA_2h_ETD_HCD_IEF_2_subHCD_(1G)_1xT.mgf	151128_Fusion_(LC2)_Lasse_Pig_Brain(Nov2015)_try_PNA_2h_ETD_HCD_IEF_2.raw	151128_Fusion_(LC2)_Lasse_Pig_Brain(Nov2015)_try_PNA_2h_ETD_HCD_12xIEF_subHCD.msf	Brain	Pig	LMWE H2O	Trypsin	PNA	Secretogranin-2	568	591	NA	P13521	NA
GPAVFPAENGVQNTESTQE	G3V6L0	ETD	N-Term(TMT6plex); T17(Hex(1)HexNAc(1))	T17(Hex(1)HexNAc(1))	NA	2.56935	3	857.072	2569.2	ND	ND	25101	25104	95.7833	160722_Fusion_(LC2)_CG_Rat_Bratin_WT_T2_T9_T18_T19_trypsin_(Jul2016)_TMT_10plex_Jacalin_3h_HCD_ETD_high_pH_2(ETD)TMT_gr.mgf	160722_Fusion_(LC2)_CG_Rat_Bratin_WT_T2_T9_T18_T19_trypsin_(Jul2016)_TMT_10plex_Jacalin_3h_HCD_ETD_high_pH_2.raw	160722_Fusion_(LC2)_CG_Rat_Bratin_WT_T2_T9_T18_T19_trypsin_(Jul2016)_TMT_10plex_Jacalin_3h_HCD_ETD_8xhigh_pH(ETD)TMT_gr.msf	Brain	Rat	Rapigest	Trypsin	Jacalin	Pro-MCH; Neuropeptide-glycine-glutamic acid(Potential)	110	128	126	P20382	126
NLGPVLPPTNVGSNTY	P12968	HCD	1Hex1HexNAc1	NA	1Hex1HexNAc1	2.69417	2	1004.49	2007.98	821.927	1642.85	17815	17815	95.7	170206_Katrine_STC1_T13_LWAC_2h_ETD_HCD_100%_High_pH_4_subHCD_(1G)_1xT.mgf	170206_Katrine_STC1_T13_LWAC_2h_ETD_HCD_100%_High_pH_4.raw	170206_Katrine_STC1_T13_LWAC_2h_ETD_HCD_100%_7xHigh_pH_subHCD.msf	STC-1	Mouse	Cell (Total Cell Lysate)	Chymotrypsin	PNA	Islet amyloid polypeptide	59	74	NA	P10997	NA
NLGPVLPPTNVGSNTY	P12968	ETD	T9(Hex1HexNAc1)	T9(Hex1HexNAc1)	NA	2.16667	2	1004.49	2007.98	ND	ND	17812	17812	95.6861	170206_Katrine_STC1_T13_LWAC_2h_ETD_HCD_100%_High_pH_4.raw	170206_Katrine_STC1_T13_LWAC_2h_ETD_HCD_100%_High_pH_4.raw	170206_Katrine_STC1_T13_LWAC_2h_ETD_HCD_100%_High_pH_1_7(ETD).msf	STC-1	Mouse	Cell (Total Cell Lysate)	Chymotrypsin	PNA	Islet amyloid polypeptide	59	74	67	P10997	63
NAPSLGTFKYPPSVE	P67934	HCD	1Hex1HexNAc1	NA	1Hex1HexNAc1	3.00209	2	986.476	1971.95	803.91	1606.81	21150	21150	95.6667	151128_Fusion_(LC2)_Lasse_Pig_Brain(Nov2015)_try_PNA_2h_ETD_HCD_IEF_5_subHCD_(1G)_1xT.mgf	151128_Fusion_(LC2)_Lasse_Pig_Brain(Nov2015)_try_PNA_2h_ETD_HCD_IEF_5.raw	151128_Fusion_(LC2)_Lasse_Pig_Brain(Nov2015)_try_PNA_2h_ETD_HCD_12xIEF_subHCD.msf	Brain	Pig	LMWE H2O	Trypsin	PNA	Propart	112	126	NA	Q9UHF0	NA
QLQEQSAPPSKPDGQLQF	Q02819	ETD	S6(Hex1HexNAc1)	S6(Hex1HexNAc1)	NA	1.80031	2	1182.07	2363.13	ND	ND	19040	19040	95.5877	170206_Katrine_STC1_T13_LWAC_2h_ETD_HCD_100%_High_pH_3.raw	170206_Katrine_STC1_T13_LWAC_2h_ETD_HCD_100%_High_pH_3.raw	170206_Katrine_STC1_T13_LWAC_2h_ETD_HCD_100%_High_pH_1_7(ETD).msf	STC-1	Mouse	Cell (Total Cell Lysate)	Chymotrypsin	PNA	Nucleobindin-1	401	418	406	Q02818	407
SLAAATGKQELAK	P60042	ETD	N-Term(TMT6plex); T6(Hex(1)HexNAc(1)); K8(TMT6plex); K13(TMT6plex)	T6(Hex(1)HexNAc(1))	NA	2.82126	3	780.788	2340.35	ND	ND	22254	22257	95.5667	160722_Fusion_(LC2)_CG_Rat_Bratin_WT_T2_T9_T18_T19_trypsin_(Jul2016)_TMT_10plex_Jacalin_3h_HCD_ETD_high_pH_7(ETD)TMT_gr.mgf	160722_Fusion_(LC2)_CG_Rat_Bratin_WT_T2_T9_T18_T19_trypsin_(Jul2016)_TMT_10plex_Jacalin_3h_HCD_ETD_high_pH_7.raw	160722_Fusion_(LC2)_CG_Rat_Bratin_WT_T2_T9_T18_T19_trypsin_(Jul2016)_TMT_10plex_Jacalin_3h_HCD_ETD_8xhigh_pH(ETD)TMT_gr.msf	Brain	Rat	Rapigest	Trypsin	Jacalin	Propart	38	50	43	P61278	43
IEPPDTGLYYDEYLK	F1S9A4	HCD	1Hex1HexNAc1	NA	1Hex1HexNAc1	1.82296	2	1091	2181	908.439	1815.87	20771	20771	95.55	170320_Fusion_(LC2)_TDM_Ileum_Jacalin_2h_ETD_HCD_100%_High_pH_3_subHCD_(1G)_1xT.mgf	170320_Fusion_(LC2)_TDM_Ileum_Jacalin_2h_ETD_HCD_100%_High_pH_3.raw	170320_Fusion_(LC2)_TDM_Ileum_Jacalin_2h_ETD_HCD_100%_8xHigh_pH_subHCD.msf	Ileum	Pig	LMWE H2O	Trypsin	Jacalin	Nucleobindin-2; Nesfatin-1	45	59	NA	P80303	NA
IEPPDTGLYYDEYLK	F1S9A4	ETD	Y10(Hex(1)HexNAc(1))	Y10(Hex(1)HexNAc(1))	NA	1.90368	2	1091	2181	ND	ND	20768	20768	95.5291	170320_Fusion_(LC2)_TDM_Ileum_Jacalin_2h_ETD_HCD_100%_High_pH_3.raw	170320_Fusion_(LC2)_TDM_Ileum_Jacalin_2h_ETD_HCD_100%_High_pH_3.raw	170320_Fusion_(LC2)_TDM_Ileum_Jacalin_2h_ETD_HCD_100%_8xHigh_pH(ETD)-01.msf	Ileum	Pig	LMWE H2O	Trypsin	Jacalin	Nucleobindin-2; Nesfatin-1	45	59	54	P80303	54
IEPPDTGLYYDEYLK	F1S9A4	HCD	1Hex1HexNAc1	NA	1Hex1HexNAc1	2.28028	2	1091.01	2181	908.44	1815.87	20766	20766	95.5167	170320_Fusion_(LC2)_TDM_Ileum_Jacalin_2h_ETD_HCD_100%_High_pH_3_subHCD_(1G)_1xT.mgf	170320_Fusion_(LC2)_TDM_Ileum_Jacalin_2h_ETD_HCD_100%_High_pH_3.raw	170320_Fusion_(LC2)_TDM_Ileum_Jacalin_2h_ETD_HCD_100%_8xHigh_pH_subHCD.msf	Ileum	Pig	LMWE H2O	Trypsin	Jacalin	Nucleobindin-2; Nesfatin-1	45	59	NA	P80303	NA
AGPEEVPTAASSSHFHAGYK	P26339	HCD	1Hex1HexNAc1	NA	1Hex1HexNAc1	2.93475	4	602.784	2408.11	511.501	2042.98	20141	20141	95.5	161019_Fusion_(LC2)_KS_STC_1_PNA((Oct2016)_2h_HCD_ETD_High_pH_2_subHCD_(1G)_1xT.mgf	161019_Fusion_(LC2)_KS_STC_1_PNA((Oct2016)_2h_HCD_ETD_High_pH_2.raw	161019_Fusion_(LC2)_KS_STC_1_PNA((Oct2016)_2h_HCD_ETD_6xHigh_pH_6_subHCD.msf	STC-1	Mouse	Cell (Total Cell Lysate)	Trypsin	PNA	Chromogranin-A; ES-43	252	271	NA	P10645	NA
VPEQTPELPQLDSQHL	F1RIP6	ETD	T5(HexNAc)	T5(HexNAc)	NA	4.00734	3	678.673	2034.01	ND	ND	20758	20758	95.488	170320_Fusion_(LC2)_TDM_Ileum_Jacalin_2h_ETD_HCD_100%_High_pH_3.raw	170320_Fusion_(LC2)_TDM_Ileum_Jacalin_2h_ETD_HCD_100%_High_pH_3.raw	170320_Fusion_(LC2)_TDM_Ileum_Jacalin_2h_ETD_HCD_100%_8xHigh_pH(ETD)-01.msf	Ileum	Pig	LMWE H2O	Trypsin	Jacalin	Nucleobindin-1	442	457	446	Q02818	452
NLGPVLPPTNVGSNTY	P12968	ETD	T9(Hex1HexNAc1)	T9(Hex1HexNAc1)	NA	2.37482	3	669.997	2007.98	ND	ND	17750	17750	95.3963	170206_Katrine_STC1_T13_LWAC_2h_ETD_HCD_100%_High_pH_4.raw	170206_Katrine_STC1_T13_LWAC_2h_ETD_HCD_100%_High_pH_4.raw	170206_Katrine_STC1_T13_LWAC_2h_ETD_HCD_100%_High_pH_1_7(ETD).msf	STC-1	Mouse	Cell (Total Cell Lysate)	Chymotrypsin	PNA	Islet amyloid polypeptide	59	74	67	P10997	63
EDSDKGQQDAFEGTTEGPRPQAFPEPK	P10354	HCD	N-Term(TMT6plex);K5(TMT6plex);K27(TMT6plex);1Hex1HexNAc1	NA	1Hex1HexNAc1	2.14687	4	1004.25	4013.98	912.966	3648.84	24225	24225	95.3833	160722_Fusion_(LC2)_CG_Rat_Bratin_WT_T2_T9_T18_T19_trypsin_(Jul2016)_TMT_10plex_Jacalin_3h_HCD_ETD_high_pH_3_subHCD_(1G)_1xT.mgf	160722_Fusion_(LC2)_CG_Rat_Bratin_WT_T2_T9_T18_T19_trypsin_(Jul2016)_TMT_10plex_Jacalin_3h_HCD_ETD_high_pH_3.raw	160722_Fusion_(LC2)_CG_Rat_Bratin_WT_T2_T9_T18_T19_trypsin_(Jul2016)_TMT_10plex_Jacalin_3h_HCD_ETD_8xhigh_pH_8_subHCD-01.msf	Brain	Rat	Rapigest	Trypsin	Jacalin	Chromogranin-A; EA-92	149	175	NA	P10645	NA
VPEQTPELPQLDSQHL	F1RIP6	ETD	T5(HexNAc)	T5(HexNAc)	NA	2.04232	2	1017.51	2034.01	ND	ND	20735	20735	95.3783	170320_Fusion_(LC2)_TDM_Ileum_Jacalin_2h_ETD_HCD_100%_High_pH_3.raw	170320_Fusion_(LC2)_TDM_Ileum_Jacalin_2h_ETD_HCD_100%_High_pH_3.raw	170320_Fusion_(LC2)_TDM_Ileum_Jacalin_2h_ETD_HCD_100%_8xHigh_pH(ETD)-01.msf	Ileum	Pig	LMWE H2O	Trypsin	Jacalin	Nucleobindin-1	442	457	446	Q02818	452
KQQQQEQSAPPSQPDGQLQFR	Q63083	HCD	N-Term(TMT6plex);K1(TMT6plex);1Hex1HexNAc1	NA	1Hex1HexNAc1	3.17252	3	1083.55	3248.65	961.844	2883.52	21356	21356	95.35	170622_Fusion_(LC2)_CG_Rat_Pancreas_TMT6plex_Jacalin_12ul_2h_ETD_HCD_subHCD_(1G)_1xT.mgf	170622_Fusion_(LC2)_CG_Rat_Pancreas_TMT6plex_Jacalin_12ul_2h_ETD_HCD.raw	170622_Fusion_(LC2)_CG_Rat_Pancreas_TMT6plex_Jacalin_12ul_2h_ETD_HCD_subHCD.msf	Pancreas	Rat	Rapigest	Trypsin	Jacalin	Nucleobindin-1	399	419	NA	Q02818	NA
NAPSLGTFKYPPSVE	P67934	HCD	1Hex1HexNAc1	NA	1Hex1HexNAc1	2.4102	2	986.475	1971.94	803.909	1606.81	21068	21068	95.2833	151128_Fusion_(LC2)_Lasse_Pig_Brain(Nov2015)_try_PNA_2h_ETD_HCD_IEF_5_subHCD_(1G)_1xT.mgf	151128_Fusion_(LC2)_Lasse_Pig_Brain(Nov2015)_try_PNA_2h_ETD_HCD_IEF_5.raw	151128_Fusion_(LC2)_Lasse_Pig_Brain(Nov2015)_try_PNA_2h_ETD_HCD_12xIEF_subHCD.msf	Brain	Pig	LMWE H2O	Trypsin	PNA	Propart	112	126	NA	Q9UHF0	NA
CIVEVISDTLSKPSPMPVSQECFETLR	F1SD66	HCD	C1(Carbamidomethyl);M16(Oxidation);C22(Carbamidomethyl);1Hex1HexNAc1	NA	1Hex1HexNAc1	7.57695	4	876.668	3503.65	785.385	3138.52	20148	20148	95.2667	170320_Fusion_(LC2)_TDM_Ileum_Jacalin_2h_ETD_HCD_100%_High_pH_7_subHCD_(1G)_1xT.mgf	170320_Fusion_(LC2)_TDM_Ileum_Jacalin_2h_ETD_HCD_100%_High_pH_7.raw	170320_Fusion_(LC2)_TDM_Ileum_Jacalin_2h_ETD_HCD_100%_8xHigh_pH_subHCD.msf	Ileum	Pig	LMWE H2O	Trypsin	Jacalin	Chromogranin-A; Vasostatin-1; Vasostatin-2	117	143	NA	P10645	NA
CIVEVISDTLSKPSPMPVSQECFETLR	F1SD66	ETD	C1(Carbamidomethyl); S14(Hex(1)HexNAc(1)); M16(Oxidation); C22(Carbamidomethyl)	S14(Hex(1)HexNAc(1))	NA	4.10817	4	876.668	3503.65	ND	ND	20145	20145	95.2538	170320_Fusion_(LC2)_TDM_Ileum_Jacalin_2h_ETD_HCD_100%_High_pH_7.raw	170320_Fusion_(LC2)_TDM_Ileum_Jacalin_2h_ETD_HCD_100%_High_pH_7.raw	170320_Fusion_(LC2)_TDM_Ileum_Jacalin_2h_ETD_HCD_100%_8xHigh_pH(ETD)-01.msf	Ileum	Pig	LMWE H2O	Trypsin	Jacalin	Chromogranin-A; Vasostatin-1; Vasostatin-2	117	143	130	P10645	48
CIVEVISDTLSKPSPMPVSQECFETLR	F1SD66	HCD	C1(Carbamidomethyl);M16(Oxidation);C22(Carbamidomethyl);1Hex1HexNAc1	NA	1Hex1HexNAc1	3.7231	3	1168.55	3503.64	1046.84	3138.51	20141	20141	95.2333	170320_Fusion_(LC2)_TDM_Ileum_Jacalin_2h_ETD_HCD_100%_High_pH_7_subHCD_(1G)_1xT.mgf	170320_Fusion_(LC2)_TDM_Ileum_Jacalin_2h_ETD_HCD_100%_High_pH_7.raw	170320_Fusion_(LC2)_TDM_Ileum_Jacalin_2h_ETD_HCD_100%_8xHigh_pH_subHCD.msf	Ileum	Pig	LMWE H2O	Trypsin	Jacalin	Chromogranin-A; Vasostatin-1; Vasostatin-2	117	143	NA	P10645	NA
GPAVFPAENGVQNTESTQE	G3V6L0	ETD	N-Term(TMT6plex); T14(Hex(1)HexNAc(1))	T14(Hex(1)HexNAc(1))	NA	2.79196	3	857.072	2569.2	ND	ND	24170	24173	95.1667	160722_Fusion_(LC2)_CG_Rat_Bratin_WT_T2_T9_T18_T19_trypsin_(Jul2016)_TMT_10plex_Jacalin_3h_HCD_ETD_high_pH_3(ETD)TMT_gr.mgf	160722_Fusion_(LC2)_CG_Rat_Bratin_WT_T2_T9_T18_T19_trypsin_(Jul2016)_TMT_10plex_Jacalin_3h_HCD_ETD_high_pH_3.raw	160722_Fusion_(LC2)_CG_Rat_Bratin_WT_T2_T9_T18_T19_trypsin_(Jul2016)_TMT_10plex_Jacalin_3h_HCD_ETD_8xhigh_pH(ETD)TMT_gr.msf	Brain	Rat	Rapigest	Trypsin	Jacalin	Pro-MCH; Neuropeptide-glycine-glutamic acid(Potential)	110	128	123	P20382	123
SLAAATGKQELAK	P60042	ETD	N-Term(TMT6plex); T6(Hex(1)HexNAc(1)); K8(TMT6plex); K13(TMT6plex)	T6(Hex(1)HexNAc(1))	NA	2.15716	3	780.788	2340.35	ND	ND	22142	22145	95.1333	160722_Fusion_(LC2)_CG_Rat_Bratin_WT_T2_T9_T18_T19_trypsin_(Jul2016)_TMT_10plex_Jacalin_3h_HCD_ETD_high_pH_7(ETD)TMT_gr.mgf	160722_Fusion_(LC2)_CG_Rat_Bratin_WT_T2_T9_T18_T19_trypsin_(Jul2016)_TMT_10plex_Jacalin_3h_HCD_ETD_high_pH_7.raw	160722_Fusion_(LC2)_CG_Rat_Bratin_WT_T2_T9_T18_T19_trypsin_(Jul2016)_TMT_10plex_Jacalin_3h_HCD_ETD_8xhigh_pH(ETD)TMT_gr.msf	Brain	Rat	Rapigest	Trypsin	Jacalin	Propart	38	50	43	P61278	43
NLGPVLPPTNVGSNTY	P12968	HCD	1Hex1HexNAc1	NA	1Hex1HexNAc1	2.56724	2	1004.49	2007.98	821.927	1642.85	17688	17688	95.1	170206_Katrine_STC1_T13_LWAC_2h_ETD_HCD_100%_High_pH_4_subHCD_(1G)_1xT.mgf	170206_Katrine_STC1_T13_LWAC_2h_ETD_HCD_100%_High_pH_4.raw	170206_Katrine_STC1_T13_LWAC_2h_ETD_HCD_100%_7xHigh_pH_subHCD.msf	STC-1	Mouse	Cell (Total Cell Lysate)	Chymotrypsin	PNA	Islet amyloid polypeptide	59	74	NA	P10997	NA
NLGPVLPPTNVGSNTY	P12968	ETD	T9(Hex1HexNAc1)	T9(Hex1HexNAc1)	NA	2.30638	2	1004.49	2007.98	ND	ND	17686	17686	95.0934	170206_Katrine_STC1_T13_LWAC_2h_ETD_HCD_100%_High_pH_4.raw	170206_Katrine_STC1_T13_LWAC_2h_ETD_HCD_100%_High_pH_4.raw	170206_Katrine_STC1_T13_LWAC_2h_ETD_HCD_100%_High_pH_1_7(ETD).msf	STC-1	Mouse	Cell (Total Cell Lysate)	Chymotrypsin	PNA	Islet amyloid polypeptide	59	74	67	P10997	63
SLSAASAPLVETSTPL	Q9QXV0	HCD	1Hex1HexNAc1	NA	1Hex1HexNAc1	3.02469	2	954.982	1908.96	772.416	1543.82	18928	18928	95.0833	170206_Katrine_STC1_T13_LWAC_2h_ETD_HCD_100%_High_pH_3_subHCD_(1G)_1xT.mgf	170206_Katrine_STC1_T13_LWAC_2h_ETD_HCD_100%_High_pH_3.raw	170206_Katrine_STC1_T13_LWAC_2h_ETD_HCD_100%_7xHigh_pH_subHCD.msf	STC-1	Mouse	Cell (Total Cell Lysate)	Chymotrypsin	PNA	ProSAAS; Big SAAS (By similarity); Little SAAS (By similarity)	42	57	NA	Q9UHG2	NA
SLSAASAPLVETSTPL	Q9QXV0	ETD	T12(Hex1HexNAc1)	T12(Hex1HexNAc1)	NA	2.02219	2	954.982	1908.96	ND	ND	18925	18925	95.0663	170206_Katrine_STC1_T13_LWAC_2h_ETD_HCD_100%_High_pH_3.raw	170206_Katrine_STC1_T13_LWAC_2h_ETD_HCD_100%_High_pH_3.raw	170206_Katrine_STC1_T13_LWAC_2h_ETD_HCD_100%_High_pH_1_7(ETD).msf	STC-1	Mouse	Cell (Total Cell Lysate)	Chymotrypsin	PNA	ProSAAS; Big SAAS (By similarity); Little SAAS (By similarity)	42	57	53	Q9UHG2	53
SPETFYGVQPGWQRTPGALR	Q8HY17	ETD	T15(Hex1HexNAc1)	T15(Hex1HexNAc1)	NA	3.50911	3	871.426	2612.26	ND	ND	19757	19757	95.0586	151128_Fusion_(LC2)_Lasse_Pig_Brain(Nov2015)_try_PNA_2h_ETD_HCD_IEF_11.raw	151128_Fusion_(LC2)_Lasse_Pig_Brain(Nov2015)_try_PNA_2h_ETD_HCD_IEF_11.raw	151128_Fusion_(LC2)_Lasse_Pig_Brain(Nov2015)_try_PNA_2h_ETD_HCD_IEF_1_12(ETD)_T_Tn_full_semi.msf	Brain	Pig	LMWE H2O	Trypsin	PNA	Propart	94	113	108	Q8WXF3	110
KQATVGDINTERPGILDLK	Q9GJX2	HCD	1HexNAc	NA	1HexNAc	2.8383	3	757.743	2271.21	690.05	2068.14	19789	19789	95.05	151214_Fusion_(LC2)_Lasse_Pig_peptidome_cer(Nov2015)_try_PNA_2h_ETD_HCD_IEF_2_subHCD_(1G)_1xTn.mgf	151214_Fusion_(LC2)_Lasse_Pig_peptidome_cer(Nov2015)_try_PNA_2h_ETD_HCD_IEF_2.raw	151214_Fusion_(LC2)_Lasse_Pig_peptidome_cer(Nov2015)_try_PNA_2h_ETD_HCD_12xIEF_9_subHCD.msf	Cerebellum	Pig	LMWE Acetone AcOH	Trypsin	PNA	Acyl-CoA-binding protein	33	51	NA	Q8N6N7	NA
KQQQQEQSAPPSQPDGQLQFR	Q63083	HCD	N-Term(TMT6plex);K1(TMT6plex);1Hex1HexNAc1	NA	1Hex1HexNAc1	4.37269	4	812.917	3248.65	721.634	2883.52	21285	21285	95.0333	170622_Fusion_(LC2)_CG_Rat_Pancreas_TMT6plex_Jacalin_12ul_2h_ETD_HCD_subHCD_(1G)_1xT.mgf	170622_Fusion_(LC2)_CG_Rat_Pancreas_TMT6plex_Jacalin_12ul_2h_ETD_HCD.raw	170622_Fusion_(LC2)_CG_Rat_Pancreas_TMT6plex_Jacalin_12ul_2h_ETD_HCD_subHCD.msf	Pancreas	Rat	Rapigest	Trypsin	Jacalin	Nucleobindin-1	399	419	NA	Q02818	NA
KQQQQEQSAPPSQPDGQLQFR	Q63083	ETD	N-Term(TMT6plex);K1(TMT6plex);S8(Hex1HexNAc1)	S8(Hex1HexNAc1)	NA	2.81092	4	812.917	3248.65	ND	ND	21282	21285	95.0167	170622_Fusion_(LC2)_CG_Rat_Pancreas_TMT6plex_Jacalin_12ul_2h_ETD_HCD_ETD - Copy.mgf	170622_Fusion_(LC2)_CG_Rat_Pancreas_TMT6plex_Jacalin_12ul_2h_ETD_HCD.raw	170622_Fusion_(LC2)_CG_Rat_Pancreas_TMT6plex_Jacalin_gr_ETD_T_Tn.msf	Pancreas	Rat	Rapigest	Trypsin	Jacalin	Nucleobindin-1	399	419	406	Q02818	407
FLLSTPAEETSLSR	F1S889	HCD	1Hex1HexNAc1	NA	1Hex1HexNAc1	1.98562	2	958.473	1915.94	775.907	1550.81	20671	20671	95	151128_Fusion_(LC2)_Lasse_Pig_Brain(Nov2015)_try_PNA_2h_ETD_HCD_IEF_3_subHCD_(1G)_1xT.mgf	151128_Fusion_(LC2)_Lasse_Pig_Brain(Nov2015)_try_PNA_2h_ETD_HCD_IEF_3.raw	151128_Fusion_(LC2)_Lasse_Pig_Brain(Nov2015)_try_PNA_2h_ETD_HCD_12xIEF_subHCD.msf	Brain	Pig	LMWE H2O	Trypsin	PNA	Propart	102	115	NA	P01213	NA
FSVATQTCQITPAEGPVVTAQY	P01042	HCD	C8(Carbamidomethyl);1Hex1HexNAc1	NA	1Hex1HexNAc1	3.29432	2	1367.14	2733.28	1184.58	2368.15	9314	9314	95	150408_Velos_(LC1)_Lasse_Prostate_3_PNA(xxxxxx)_120min_5HCD_5ETD_IEF1_subHCD_(1G)_1xT.mgf	150408_Velos_(LC1)_Lasse_Prostate_3_PNA(xxxxxx)_120min_5HCD_5ETD_IEF1.raw	150408_Velos_(LC1)_Lasse_Prostate_3_PNA(xxxxxx)_120min_5HCD_5ETD_12xIEF9_subHCD.msf	Prostate	Human	LMWE Acetone	Trypsin	PNA	Kininogen-1; Kininogen-1 heavy chain	119	140	NA	P01042	NA
KQQQQEQSAPPSQPDGQLQFR	Q63083	HCD	N-Term(TMT6plex);K1(TMT6plex);1Hex1HexNAc1	NA	1Hex1HexNAc1	4.96168	3	1083.55	3248.64	961.842	2883.51	21273	21273	94.9833	170622_Fusion_(LC2)_CG_Rat_Pancreas_TMT6plex_Jacalin_12ul_2h_ETD_HCD_subHCD_(1G)_1xT.mgf	170622_Fusion_(LC2)_CG_Rat_Pancreas_TMT6plex_Jacalin_12ul_2h_ETD_HCD.raw	170622_Fusion_(LC2)_CG_Rat_Pancreas_TMT6plex_Jacalin_12ul_2h_ETD_HCD_subHCD.msf	Pancreas	Rat	Rapigest	Trypsin	Jacalin	Nucleobindin-1	399	419	NA	Q02818	NA
SFNPISDFPDTTSPK	P01042	HCD	1Hex1HexNAc1	NA	1Hex1HexNAc1	2.27054	2	1009.46	2017.92	826.895	1652.78	23118	23118	94.95	151112_Fusion_(LC2)_Lasse_Plasma_(Nov2015)_2h_HCD_ETD_10%_PNA_11_subHCD_(1G)_1xT.mgf	151112_Fusion_(LC2)_Lasse_Plasma_(Nov2015)_2h_HCD_ETD_10%_PNA_11.raw	151112_Fusion_(LC2)_Lasse_Plasma_(Nov2015)_2h_HCD_ETD_10%_4xPNA_subHCD.msf	Plasma	Human	Crude	Trypsin	PNA	Kininogen-1; Kininogen-1 light chain	599	613	NA	P01042	NA
VPEQTPELPQLDSQHL	F1RIP6	ETD	T5(HexNAc)	T5(HexNAc)	NA	4.4314	3	678.673	2034	ND	ND	20638	20638	94.9284	170320_Fusion_(LC2)_TDM_Ileum_Jacalin_2h_ETD_HCD_100%_High_pH_3.raw	170320_Fusion_(LC2)_TDM_Ileum_Jacalin_2h_ETD_HCD_100%_High_pH_3.raw	170320_Fusion_(LC2)_TDM_Ileum_Jacalin_2h_ETD_HCD_100%_8xHigh_pH(ETD)-01.msf	Ileum	Pig	LMWE H2O	Trypsin	Jacalin	Nucleobindin-1	442	457	446	Q02818	452
EDSDKGQQDAFEGTTEGPRPQAFPEPK	P10354	HCD	N-Term(TMT6plex);K5(TMT6plex);K27(TMT6plex);1Hex1HexNAc1	NA	1Hex1HexNAc1	2.56593	4	1004.25	4013.98	912.966	3648.84	24106	24106	94.9167	160722_Fusion_(LC2)_CG_Rat_Bratin_WT_T2_T9_T18_T19_trypsin_(Jul2016)_TMT_10plex_Jacalin_3h_HCD_ETD_high_pH_3_subHCD_(1G)_1xT.mgf	160722_Fusion_(LC2)_CG_Rat_Bratin_WT_T2_T9_T18_T19_trypsin_(Jul2016)_TMT_10plex_Jacalin_3h_HCD_ETD_high_pH_3.raw	160722_Fusion_(LC2)_CG_Rat_Bratin_WT_T2_T9_T18_T19_trypsin_(Jul2016)_TMT_10plex_Jacalin_3h_HCD_ETD_8xhigh_pH_8_subHCD-01.msf	Brain	Rat	Rapigest	Trypsin	Jacalin	Chromogranin-A; EA-92	149	175	NA	P10645	NA
FLLSTPAEETSLSR	F1S889	HCD	1Hex1HexNAc1	NA	1Hex1HexNAc1	1.73658	2	958.473	1915.94	775.907	1550.81	20608	20608	94.9167	151128_Fusion_(LC2)_Lasse_Pig_Brain(Nov2015)_try_PNA_2h_ETD_HCD_IEF_4_subHCD_(1G)_1xT.mgf	151128_Fusion_(LC2)_Lasse_Pig_Brain(Nov2015)_try_PNA_2h_ETD_HCD_IEF_4.raw	151128_Fusion_(LC2)_Lasse_Pig_Brain(Nov2015)_try_PNA_2h_ETD_HCD_12xIEF_subHCD.msf	Brain	Pig	LMWE H2O	Trypsin	PNA	Propart	102	115	NA	P01213	NA
VPEQTPELPQLDSQHL	F1RIP6	HCD	1Hex1HexNAc1	NA	1Hex1HexNAc1	4.80768	3	732.691	2196.06	610.98	1830.93	19359	19359	94.9167	170320_Fusion_(LC2)_TDM_Ileum_Jacalin_2h_ETD_HCD_100%_High_pH_4_subHCD_(1G)_1xT.mgf	170320_Fusion_(LC2)_TDM_Ileum_Jacalin_2h_ETD_HCD_100%_High_pH_4.raw	170320_Fusion_(LC2)_TDM_Ileum_Jacalin_2h_ETD_HCD_100%_8xHigh_pH_subHCD.msf	Ileum	Pig	LMWE H2O	Trypsin	Jacalin	Nucleobindin-1	442	457	NA	Q02818	NA
VPEQTPELPQLDSQHL	F1RIP6	ETD	T5(Hex(1)HexNAc(1))	T5(Hex(1)HexNAc(1))	NA	2.67935	3	732.691	2196.06	ND	ND	19356	19356	94.9036	170320_Fusion_(LC2)_TDM_Ileum_Jacalin_2h_ETD_HCD_100%_High_pH_4.raw	170320_Fusion_(LC2)_TDM_Ileum_Jacalin_2h_ETD_HCD_100%_High_pH_4.raw	170320_Fusion_(LC2)_TDM_Ileum_Jacalin_2h_ETD_HCD_100%_8xHigh_pH(ETD)-01.msf	Ileum	Pig	LMWE H2O	Trypsin	Jacalin	Nucleobindin-1	442	457	446	Q02818	452
EDSDKGQQDAFEGTTEGPRPQAFPEPK	F8QYX1	ETD	N-Term(TMT6plex); K5(TMT6plex); T14(Hex(1)HexNAc(1)); K27(TMT6plex)	T14(Hex(1)HexNAc(1))	NA	3.46145	4	1004.25	4013.98	ND	ND	24104	24106	94.9	160722_Fusion_(LC2)_CG_Rat_Bratin_WT_T2_T9_T18_T19_trypsin_(Jul2016)_TMT_10plex_Jacalin_3h_HCD_ETD_high_pH_3(ETD)TMT_gr.mgf	160722_Fusion_(LC2)_CG_Rat_Bratin_WT_T2_T9_T18_T19_trypsin_(Jul2016)_TMT_10plex_Jacalin_3h_HCD_ETD_high_pH_3.raw	160722_Fusion_(LC2)_CG_Rat_Bratin_WT_T2_T9_T18_T19_trypsin_(Jul2016)_TMT_10plex_Jacalin_3h_HCD_ETD_8xhigh_pH(ETD)TMT_gr.msf	Brain	Rat	Rapigest	Trypsin	Jacalin	Chromogranin-A; EA-92	141	167	154	P10645	145
FSVATQTCQITPAEGPVVTAQY	P01042	HCD	C8(Carbamidomethyl);1Hex1HexNAc1	NA	1Hex1HexNAc1	4.05683	3	911.764	2733.28	790.053	2368.15	9305	9305	94.9	150408_Velos_(LC1)_Lasse_Prostate_3_PNA(xxxxxx)_120min_5HCD_5ETD_IEF1_subHCD_(1G)_1xT.mgf	150408_Velos_(LC1)_Lasse_Prostate_3_PNA(xxxxxx)_120min_5HCD_5ETD_IEF1.raw	150408_Velos_(LC1)_Lasse_Prostate_3_PNA(xxxxxx)_120min_5HCD_5ETD_12xIEF9_subHCD.msf	Prostate	Human	LMWE Acetone	Trypsin	PNA	Kininogen-1; Kininogen-1 heavy chain	119	140	NA	P01042	NA
NAPSLGTFKYPPSVE	P67934	HCD	1Hex1HexNAc1	NA	1Hex1HexNAc1	2.36181	2	986.475	1971.94	803.909	1606.81	20861	20861	94.9	151128_Fusion_(LC2)_Lasse_Pig_peptidome_brain(Nov2015)_try_PNA_2h_ETD_HCD_IEF_5_subHCD_(1G)_1xT.mgf	151128_Fusion_(LC2)_Lasse_Pig_peptidome_brain(Nov2015)_try_PNA_2h_ETD_HCD_IEF_5.raw	151128_Fusion_(LC2)_Lasse_Pig_peptidome_brain(Nov2015)_try_PNA_2h_ETD_HCD_12xIEF_subHCD.msf	Brain	Pig	LMWE Acetone AcOH	Trypsin	PNA	Propart	112	126	NA	Q9UHF0	NA
FLLSTPAEETSLSR	F1S889	HCD	1Hex1HexNAc1	NA	1Hex1HexNAc1	1.60321	2	958.472	1915.94	775.906	1550.81	20598	20598	94.8667	151128_Fusion_(LC2)_Lasse_Pig_Brain(Nov2015)_try_PNA_2h_ETD_HCD_IEF_4_subHCD_(1G)_1xT.mgf	151128_Fusion_(LC2)_Lasse_Pig_Brain(Nov2015)_try_PNA_2h_ETD_HCD_IEF_4.raw	151128_Fusion_(LC2)_Lasse_Pig_Brain(Nov2015)_try_PNA_2h_ETD_HCD_12xIEF_subHCD.msf	Brain	Pig	LMWE H2O	Trypsin	PNA	Propart	102	115	NA	P01213	NA
NAPSLGTFKYPPSVE	P67934	HCD	1Hex1HexNAc1	NA	1Hex1HexNAc1	2.24646	2	986.476	1971.94	803.909	1606.81	20976	20976	94.8667	151128_Fusion_(LC2)_Lasse_Pig_Brain(Nov2015)_try_PNA_2h_ETD_HCD_IEF_5_subHCD_(1G)_1xT.mgf	151128_Fusion_(LC2)_Lasse_Pig_Brain(Nov2015)_try_PNA_2h_ETD_HCD_IEF_5.raw	151128_Fusion_(LC2)_Lasse_Pig_Brain(Nov2015)_try_PNA_2h_ETD_HCD_12xIEF_subHCD.msf	Brain	Pig	LMWE H2O	Trypsin	PNA	Propart	112	126	NA	Q9UHF0	NA
NIQPGTPVDGNQENAPSLGTFKYPPSVE	P67934	ETD	Y23(Hex(1)HexNAc(1))	Y23(Hex(1)HexNAc(1))	NA	3.71131	3	1107.86	3321.57	ND	ND	20080	20080	94.8639	151128_Fusion_(LC2)_Lasse_Pig_peptidome_brain(Nov2015)_try_PNA_2h_ETD_HCD_IEF_1.raw	151128_Fusion_(LC2)_Lasse_Pig_peptidome_brain(Nov2015)_try_PNA_2h_ETD_HCD_IEF_1.raw	151128_Fusion_(LC2)_Lasse_Pig_peptidome_brain(Nov2015)_try_PNA_2h_ETD_HCD_12xIEF(ETD).msf	Brain	Pig	LMWE Acetone AcOH	Trypsin	PNA	Propart	99	126	121	Q9UHF0	116
DVSTPPTVLPDNFPR	B3TFF0	HCD	2Hex1HexNAc1	NA	2Hex1HexNAc1	2.24129	3	795.703	2385.09	552.282	1654.83	10047	10047	94.85	140301_Lasse_Atrial_neonatal_(170913)_2h_HCD_ETD_50%_PNA_N_10_subHCD_(2G)_2xT.mgf	140301_Lasse_Atrial_neonatal_(170913)_2h_HCD_ETD_50%_PNA_N_10.raw	140301_Lasse_Atrial_neonatal_(170913)_2h_HCD_ETD_50%_PNA_N9N10N11N12_subHCD.msf	Heart	Pig	LMWE H2O	Trypsin	PNA	Preptin	85	99	NA	P01344	NA
NIQPGTPVDGNQENAPSLGTFKYPPSVE	P67934	HCD	1Hex1HexNAc1	NA	1Hex1HexNAc1	2.19996	3	1107.86	3321.57	986.149	2956.43	20078	20078	94.85	151128_Fusion_(LC2)_Lasse_Pig_peptidome_brain(Nov2015)_try_PNA_2h_ETD_HCD_IEF_1_subHCD_(1G)_1xT.mgf	151128_Fusion_(LC2)_Lasse_Pig_peptidome_brain(Nov2015)_try_PNA_2h_ETD_HCD_IEF_1.raw	151128_Fusion_(LC2)_Lasse_Pig_peptidome_brain(Nov2015)_try_PNA_2h_ETD_HCD_12xIEF_subHCD.msf	Brain	Pig	LMWE Acetone AcOH	Trypsin	PNA	Propart	99	126	NA	Q9UHF0	NA
VPEQTPELPQLDSQHL	F1RIP6	HCD	1Hex1HexNAc1	NA	1Hex1HexNAc1	1.94318	2	1098.53	2196.06	915.968	1830.93	19337	19337	94.8167	170320_Fusion_(LC2)_TDM_Ileum_Jacalin_2h_ETD_HCD_100%_High_pH_4_subHCD_(1G)_1xT.mgf	170320_Fusion_(LC2)_TDM_Ileum_Jacalin_2h_ETD_HCD_100%_High_pH_4.raw	170320_Fusion_(LC2)_TDM_Ileum_Jacalin_2h_ETD_HCD_100%_8xHigh_pH_subHCD.msf	Ileum	Pig	LMWE H2O	Trypsin	Jacalin	Nucleobindin-1	442	457	NA	Q02818	NA
AGPEEVPTAASSSHFHAGYK	P26339	HCD	1Hex1HexNAc1	NA	1Hex1HexNAc1	2.90358	4	602.784	2408.12	511.501	2042.98	19980	19980	94.8	161019_Fusion_(LC2)_KS_STC_1_PNA((Oct2016)_2h_HCD_ETD_High_pH_2_subHCD_(1G)_1xT.mgf	161019_Fusion_(LC2)_KS_STC_1_PNA((Oct2016)_2h_HCD_ETD_High_pH_2.raw	161019_Fusion_(LC2)_KS_STC_1_PNA((Oct2016)_2h_HCD_ETD_6xHigh_pH_6_subHCD.msf	STC-1	Mouse	Cell (Total Cell Lysate)	Trypsin	PNA	Chromogranin-A; ES-43	252	271	NA	P10645	NA
AGPEEVPTAASSSHFHAGYK	P26339	ETD	T8(Hex1HexNAc1)	T8(Hex1HexNAc1)	NA	5.7085	4	602.784	2408.11	ND	ND	19976	20137	94.7904	161019_Fusion_(LC2)_KS_STC_1_PNA((Oct2016)_2h_HCD_ETD_High_pH_2.raw	161019_Fusion_(LC2)_KS_STC_1_PNA((Oct2016)_2h_HCD_ETD_High_pH_2.raw	161019_Fusion_(LC2)_KS_STC_1_PNA((Oct2016)_2h_HCD_ETD_High_pH_(1_6)ETD_T_Tn_full_semi.msf	STC-1	Mouse	Cell (Total Cell Lysate)	Trypsin	PNA	Chromogranin-A; ES-43	252	271	259	P10645	251
APLPPSVPSQFQAR	M0RDR2	ETD	N-Term(TMT6plex); S6(Hex(1)HexNAc(1))	S6(Hex(1)HexNAc(1))	NA	2.46984	3	697.039	2089.1	ND	ND	22051	22054	94.7833	160722_Fusion_(LC2)_CG_Rat_Bratin_WT_T2_T9_T18_T19_trypsin_(Jul2016)_TMT_10plex_Jacalin_3h_HCD_ETD_high_pH_7(ETD)TMT_gr.mgf	160722_Fusion_(LC2)_CG_Rat_Bratin_WT_T2_T9_T18_T19_trypsin_(Jul2016)_TMT_10plex_Jacalin_3h_HCD_ETD_high_pH_7.raw	160722_Fusion_(LC2)_CG_Rat_Bratin_WT_T2_T9_T18_T19_trypsin_(Jul2016)_TMT_10plex_Jacalin_3h_HCD_ETD_8xhigh_pH(ETD)TMT_gr.msf	Brain	Rat	Rapigest	Trypsin	Jacalin	Neurosecretory protein VGF	224	237	229	O15240	97
APLPPSVPSQFQAR	P20156	HCD	N-Term(TMT6plex);1Hex1HexNAc1	NA	1Hex1HexNAc1	2.23486	3	697.039	2089.1	575.328	1723.97	22054	22054	94.7833	160722_Fusion_(LC2)_CG_Rat_Bratin_WT_T2_T9_T18_T19_trypsin_(Jul2016)_TMT_10plex_Jacalin_3h_HCD_ETD_high_pH_7_subHCD_(1G)_1xT.mgf	160722_Fusion_(LC2)_CG_Rat_Bratin_WT_T2_T9_T18_T19_trypsin_(Jul2016)_TMT_10plex_Jacalin_3h_HCD_ETD_high_pH_7.raw	160722_Fusion_(LC2)_CG_Rat_Bratin_WT_T2_T9_T18_T19_trypsin_(Jul2016)_TMT_10plex_Jacalin_3h_HCD_ETD_8xhigh_pH_8_subHCD-01.msf	Brain	Rat	Rapigest	Trypsin	Jacalin	Neurosecretory protein VGF	224	237	NA	O15240	NA
AGALVSEPAIPAAEGSPMPP	P63298	HCD	M18(Oxidation);1Hex1HexNAc1	NA	1Hex1HexNAc1	1.69531	2	1122.04	2243.07	939.471	1877.93	19505	19505	94.7667	151128_Fusion_(LC2)_Lasse_Pig_Brain(Nov2015)_try_PNA_2h_ETD_HCD_IEF_1_subHCD_(1G)_1xT.mgf	151128_Fusion_(LC2)_Lasse_Pig_Brain(Nov2015)_try_PNA_2h_ETD_HCD_IEF_1.raw	151128_Fusion_(LC2)_Lasse_Pig_Brain(Nov2015)_try_PNA_2h_ETD_HCD_12xIEF_subHCD.msf	Brain	Pig	LMWE H2O	Trypsin	PNA	Propart	115	134	NA	P09683	NA
CIVEVISDTLSKPSPMPVSQECFETLR	F1SD66	HCD	C1(Carbamidomethyl);M16(Oxidation);C22(Carbamidomethyl);1Hex1HexNAc1	NA	1Hex1HexNAc1	7.97033	4	876.669	3503.65	785.386	3138.52	20182	20182	94.7	170320_Fusion_(LC2)_TDM_Ileum_Jacalin_2h_ETD_HCD_100%_High_pH_6_subHCD_(1G)_1xT.mgf	170320_Fusion_(LC2)_TDM_Ileum_Jacalin_2h_ETD_HCD_100%_High_pH_6.raw	170320_Fusion_(LC2)_TDM_Ileum_Jacalin_2h_ETD_HCD_100%_8xHigh_pH_subHCD.msf	Ileum	Pig	LMWE H2O	Trypsin	Jacalin	Chromogranin-A; Vasostatin-1; Vasostatin-2	117	143	NA	P10645	NA
CIVEVISDTLSKPSPMPVSQECFETLR	F1SD66	ETD	C1(Carbamidomethyl); M16(Oxidation); S19(Hex(1)HexNAc(1)); C22(Carbamidomethyl)	S19(Hex(1)HexNAc(1))	NA	3.95645	4	876.669	3503.65	ND	ND	20178	20178	94.6982	170320_Fusion_(LC2)_TDM_Ileum_Jacalin_2h_ETD_HCD_100%_High_pH_6.raw	170320_Fusion_(LC2)_TDM_Ileum_Jacalin_2h_ETD_HCD_100%_High_pH_6.raw	170320_Fusion_(LC2)_TDM_Ileum_Jacalin_2h_ETD_HCD_100%_8xHigh_pH(ETD)-01.msf	Ileum	Pig	LMWE H2O	Trypsin	Jacalin	Chromogranin-A; Vasostatin-1; Vasostatin-2	117	143	135	P10645	53
VPEQTPELPQLDSQHL	F1RIP6	HCD	1Hex1HexNAc1	NA	1Hex1HexNAc1	1.9627	2	1098.53	2196.05	915.964	1830.92	20586	20586	94.6833	170320_Fusion_(LC2)_TDM_Ileum_Jacalin_2h_ETD_HCD_100%_High_pH_3_subHCD_(1G)_1xT.mgf	170320_Fusion_(LC2)_TDM_Ileum_Jacalin_2h_ETD_HCD_100%_High_pH_3.raw	170320_Fusion_(LC2)_TDM_Ileum_Jacalin_2h_ETD_HCD_100%_8xHigh_pH_subHCD.msf	Ileum	Pig	LMWE H2O	Trypsin	Jacalin	Nucleobindin-1	442	457	NA	Q02818	NA
ASDPPLAPDDDPDAPAAQLAR	Q9QXU9	HCD	N-Term(TMT6plex);1Hex1HexNAc1	NA	1Hex1HexNAc1	2.54422	3	899.771	2697.3	778.06	2332.17	24248	24248	94.6667	161003_Fusion_(LC2)_CG_Cerebellum_trypsin_TMT10plex_Jacalin(Sep2016)_2h_HCD_ETD_high_pH_1_subHCD_(1G)_1xT.mgf	161003_Fusion_(LC2)_CG_Cerebellum_trypsin_TMT10plex_Jacalin(Sep2016)_2h_HCD_ETD_high_pH_1.raw	161003_Fusion_(LC2)_CG_Cerebellum_trypsin_TMT10plex_Jacalin(Sep2016)_2h_HCD_ETD_8xhigh_pH_subHCD.msf	Cerebellum	Rat	Rapigest	Trypsin	Jacalin	ProSAAS	118	138	NA	Q9UHG2	NA
VAELDQLLHYR	Q9GLG4	ETD	Y10(Hex(1)HexNAc(1))	Y10(Hex(1)HexNAc(1))	NA	3.13735	3	574.625	1721.86	ND	ND	20830	20830	94.644	151128_Fusion_(LC2)_Lasse_Pig_peptidome_brain(Nov2015)_try_PNA_2h_ETD_HCD_IEF_4.raw	151128_Fusion_(LC2)_Lasse_Pig_peptidome_brain(Nov2015)_try_PNA_2h_ETD_HCD_IEF_4.raw	151128_Fusion_(LC2)_Lasse_Pig_peptidome_brain(Nov2015)_try_PNA_2h_ETD_HCD_12xIEF(ETD).msf	Brain	Pig	LMWE Acetone AcOH	Trypsin	PNA	Secretogranin-1	593	603	602	P05060	613
FLLSTPAEETSLSR	F1S889	HCD	1Hex1HexNAc1	NA	1Hex1HexNAc1	1.67011	2	958.473	1915.94	775.907	1550.81	20592	20592	94.6333	151128_Fusion_(LC2)_Lasse_Pig_Brain(Nov2015)_try_PNA_2h_ETD_HCD_IEF_3_subHCD_(1G)_1xT.mgf	151128_Fusion_(LC2)_Lasse_Pig_Brain(Nov2015)_try_PNA_2h_ETD_HCD_IEF_3.raw	151128_Fusion_(LC2)_Lasse_Pig_Brain(Nov2015)_try_PNA_2h_ETD_HCD_12xIEF_subHCD.msf	Brain	Pig	LMWE H2O	Trypsin	PNA	Propart	102	115	NA	P01213	NA
KQQQQEQSAPPSQPDGQLQFR	Q63083	HCD	N-Term(TMT6plex);K1(TMT6plex);1Hex1HexNAc1	NA	1Hex1HexNAc1	5.16394	4	812.917	3248.64	721.634	2883.51	21186	21186	94.6333	170622_Fusion_(LC2)_CG_Rat_Pancreas_TMT6plex_Jacalin_12ul_2h_ETD_HCD_subHCD_(1G)_1xT.mgf	170622_Fusion_(LC2)_CG_Rat_Pancreas_TMT6plex_Jacalin_12ul_2h_ETD_HCD.raw	170622_Fusion_(LC2)_CG_Rat_Pancreas_TMT6plex_Jacalin_12ul_2h_ETD_HCD_subHCD.msf	Pancreas	Rat	Rapigest	Trypsin	Jacalin	Nucleobindin-1	399	419	NA	Q02818	NA
KQQQQEQSAPPSQPDGQLQFR	Q63083	ETD	N-Term(TMT6plex);K1(TMT6plex);S8(Hex1HexNAc1)	S8(Hex1HexNAc1)	NA	3.10446	4	812.917	3248.64	ND	ND	21182	21186	94.6167	170622_Fusion_(LC2)_CG_Rat_Pancreas_TMT6plex_Jacalin_12ul_2h_ETD_HCD_ETD - Copy.mgf	170622_Fusion_(LC2)_CG_Rat_Pancreas_TMT6plex_Jacalin_12ul_2h_ETD_HCD.raw	170622_Fusion_(LC2)_CG_Rat_Pancreas_TMT6plex_Jacalin_gr_ETD_T_Tn.msf	Pancreas	Rat	Rapigest	Trypsin	Jacalin	Nucleobindin-1	399	419	406	Q02818	407
SAEFPDFYDSGEHLSPR	Q9GLG4	ETD	S15(Hex1HexNAc1)	S15(Hex1HexNAc1)	NA	3.56985	3	773.67	2318.99	ND	ND	19751	19779	94.59	151214_Fusion_(LC2)_Lasse_Pig_peptidome_cer(Nov2015)_try_PNA_2h_ETD_HCD_IEF_1.raw	151214_Fusion_(LC2)_Lasse_Pig_peptidome_cer(Nov2015)_try_PNA_2h_ETD_HCD_IEF_1.raw	151214_Fusion_(LC2)_Lasse_Pig_peptidome_cer(Nov2015)_try_PNA_2h_ETD_HCD_IEF_1_12(ETD)_T_Tn_full_semi.msf	Cerebellum	Pig	LMWE Acetone AcOH	Trypsin	PNA	Secretogranin-1; CCB peptide	606	622	620	P05060	631
SAEFPDFYDSGEHLSPR	Q9GLG4	HCD	1Hex1HexNAc1	NA	1Hex1HexNAc1	3.08613	3	773.671	2319	651.96	1953.86	19749	19749	94.5667	151214_Fusion_(LC2)_Lasse_Pig_peptidome_cer(Nov2015)_try_PNA_2h_ETD_HCD_IEF_1_subHCD_(1G)_1xT.mgf	151214_Fusion_(LC2)_Lasse_Pig_peptidome_cer(Nov2015)_try_PNA_2h_ETD_HCD_IEF_1.raw	151214_Fusion_(LC2)_Lasse_Pig_peptidome_cer(Nov2015)_try_PNA_2h_ETD_HCD_12xIEF_9_subHCD.msf	Cerebellum	Pig	LMWE Acetone AcOH	Trypsin	PNA	Secretogranin-1; CCB peptide	606	622	NA	P05060	NA
KQQQQEQSAPPSQPDGQLQFR	Q63083	HCD	N-Term(TMT6plex);K1(TMT6plex);1Hex1HexNAc1	NA	1Hex1HexNAc1	4.32263	3	1083.55	3248.65	961.843	2883.51	21166	21166	94.55	170622_Fusion_(LC2)_CG_Rat_Pancreas_TMT6plex_Jacalin_12ul_2h_ETD_HCD_subHCD_(1G)_1xT.mgf	170622_Fusion_(LC2)_CG_Rat_Pancreas_TMT6plex_Jacalin_12ul_2h_ETD_HCD.raw	170622_Fusion_(LC2)_CG_Rat_Pancreas_TMT6plex_Jacalin_12ul_2h_ETD_HCD_subHCD.msf	Pancreas	Rat	Rapigest	Trypsin	Jacalin	Nucleobindin-1	399	419	NA	Q02818	NA
KVPEQTPELPQLDSQHL	F1RIP6	HCD	1Hex1HexNAc1	NA	1Hex1HexNAc1	2.66241	3	775.388	2324.15	653.678	1959.02	17963	17963	94.5333	170320_Fusion_(LC2)_TDM_Ileum_AcOH_Jacalin_2h_ETD_HCD_100%_High_pH_4_subHCD_(1G)_1xT.mgf	170320_Fusion_(LC2)_TDM_Ileum_AcOH_Jacalin_2h_ETD_HCD_100%_High_pH_4.raw	170320_Fusion_(LC2)_TDM_Ileum_AcOH_Jacalin_2h_ETD_HCD_100%_5xHigh_pH_subHCD.msf	Ileum	Pig	LMWE AcOH	Trypsin	Jacalin	Nucleobindin-1	441	457	NA	Q02818	NA
DVSTPPTVLPDNFPR	B3TFF0	HCD	1Hex1HexNAc1	NA	1Hex1HexNAc1	2.52679	3	673.996	2019.97	552.285	1654.84	8930	8930	94.5	140301_Lasse_Atrial_neonatal_(170913)_2h_HCD_ETD_50%(Chem_DeSialo)_PNA_N_11_subHCD_(2G)_2xT.mgf	140301_Lasse_Atrial_neonatal_(170913)_2h_HCD_ETD_50%(Chem_DeSialo)_PNA_N_11.raw	140301_Lasse_Atrial_neonatal_(170913)_2h_HCD_ETD_50%(Chem_DeSialo)_PNA_N_9_14_subHCD.msf	Heart	Pig	LMWE H2O	Trypsin	PNA	Preptin	85	99	NA	P01344	NA
FLLSTPAEETSLSR	F1S889	HCD	1Hex1HexNAc1	NA	1Hex1HexNAc1	1.96349	2	958.474	1915.94	775.908	1550.81	20132	20132	94.5	151128_Fusion_(LC2)_Lasse_Pig_Brain(Nov2015)_try_PNA_2h_ETD_HCD_IEF_2_subHCD_(1G)_1xT.mgf	151128_Fusion_(LC2)_Lasse_Pig_Brain(Nov2015)_try_PNA_2h_ETD_HCD_IEF_2.raw	151128_Fusion_(LC2)_Lasse_Pig_Brain(Nov2015)_try_PNA_2h_ETD_HCD_12xIEF_subHCD.msf	Brain	Pig	LMWE H2O	Trypsin	PNA	Propart	102	115	NA	P01213	NA
DCLGCVHPISTQSPDLEPILR	P01042	HCD	C2(Carbamidomethyl);C5(Carbamidomethyl);1Hex1HexNAc1	NA	1Hex1HexNAc1	3.78883	3	924.773	2772.3	803.062	2407.17	9745	9745	94.4833	150408_Velos_(LC1)_Lasse_Prostate_2_PNA(xxxxxx)_120min_5HCD_5ETD_IEF2_subHCD_(1G)_1xT.mgf	150408_Velos_(LC1)_Lasse_Prostate_2_PNA(xxxxxx)_120min_5HCD_5ETD_IEF2.raw	150408_Velos_(LC1)_Lasse_Prostate_2_PNA(xxxxxx)_120min_5HCD_5ETD_12xIEF9_subHCD.msf	Prostate	Human	LMWE Acetone AcOH	Trypsin	PNA	Kininogen-1; Kininogen-1 heavy chain	141	161	NA	P01042	NA
NLGPVLPPTNVGSNTY	P12968	HCD	1Hex1HexNAc1	NA	1Hex1HexNAc1	2.27132	2	1004.49	2007.98	821.927	1642.85	17563	17563	94.4833	170206_Katrine_STC1_T13_LWAC_2h_ETD_HCD_100%_High_pH_4_subHCD_(1G)_1xT.mgf	170206_Katrine_STC1_T13_LWAC_2h_ETD_HCD_100%_High_pH_4.raw	170206_Katrine_STC1_T13_LWAC_2h_ETD_HCD_100%_7xHigh_pH_subHCD.msf	STC-1	Mouse	Cell (Total Cell Lysate)	Chymotrypsin	PNA	Islet amyloid polypeptide	59	74	NA	P10997	NA
NLGPVLPPTNVGSNTY	P12968	ETD	T9(Hex1HexNAc1)	T9(Hex1HexNAc1)	NA	2.21997	2	1004.49	2007.98	ND	ND	17560	17560	94.4687	170206_Katrine_STC1_T13_LWAC_2h_ETD_HCD_100%_High_pH_4.raw	170206_Katrine_STC1_T13_LWAC_2h_ETD_HCD_100%_High_pH_4.raw	170206_Katrine_STC1_T13_LWAC_2h_ETD_HCD_100%_High_pH_1_7(ETD).msf	STC-1	Mouse	Cell (Total Cell Lysate)	Chymotrypsin	PNA	Islet amyloid polypeptide	59	74	67	P10997	63
NAPSLGTFKYPPSVE	P67934	HCD	1Hex1HexNAc1	NA	1Hex1HexNAc1	2.36512	2	986.476	1971.94	803.909	1606.81	20891	20891	94.4667	151128_Fusion_(LC2)_Lasse_Pig_Brain(Nov2015)_try_PNA_2h_ETD_HCD_IEF_5_subHCD_(1G)_1xT.mgf	151128_Fusion_(LC2)_Lasse_Pig_Brain(Nov2015)_try_PNA_2h_ETD_HCD_IEF_5.raw	151128_Fusion_(LC2)_Lasse_Pig_Brain(Nov2015)_try_PNA_2h_ETD_HCD_12xIEF_subHCD.msf	Brain	Pig	LMWE H2O	Trypsin	PNA	Propart	112	126	NA	Q9UHF0	NA
SAEFPDFYDSGEHLSPR	Q9GLG4	ETD	S15(Hex(1)HexNAc(1))	S15(Hex(1)HexNAc(1))	NA	3.47014	3	773.67	2318.99	ND	ND	19992	19992	94.4516	151128_Fusion_(LC2)_Lasse_Pig_peptidome_brain(Nov2015)_try_PNA_2h_ETD_HCD_IEF_1.raw	151128_Fusion_(LC2)_Lasse_Pig_peptidome_brain(Nov2015)_try_PNA_2h_ETD_HCD_IEF_1.raw	151128_Fusion_(LC2)_Lasse_Pig_peptidome_brain(Nov2015)_try_PNA_2h_ETD_HCD_12xIEF(ETD).msf	Brain	Pig	LMWE Acetone AcOH	Trypsin	PNA	Secretogranin-1; CCB peptide	606	622	620	P05060	631
CIVEVISDTLSKPSPMPVSQECFETLR	F1SD66	HCD	C1(Carbamidomethyl);M16(Oxidation);C22(Carbamidomethyl);1Hex1HexNAc1	NA	1Hex1HexNAc1	5.61044	3	1168.55	3503.64	1046.84	3138.51	20124	20124	94.45	170320_Fusion_(LC2)_TDM_Ileum_Jacalin_2h_ETD_HCD_100%_High_pH_6_subHCD_(1G)_1xT.mgf	170320_Fusion_(LC2)_TDM_Ileum_Jacalin_2h_ETD_HCD_100%_High_pH_6.raw	170320_Fusion_(LC2)_TDM_Ileum_Jacalin_2h_ETD_HCD_100%_8xHigh_pH_subHCD.msf	Ileum	Pig	LMWE H2O	Trypsin	Jacalin	Chromogranin-A; Vasostatin-1; Vasostatin-2	117	143	NA	P10645	NA
GQQDAFEGTTEGPRPQAFPEPK	P10354	HCD	N-Term(TMT6plex);K22(TMT6plex);1Hex1HexNAc1	NA	1Hex1HexNAc1	2.88302	3	1070.87	3210.59	949.156	2845.45	23984	23984	94.45	160722_Fusion_(LC2)_CG_Rat_Bratin_WT_T2_T9_T18_T19_trypsin_(Jul2016)_TMT_10plex_Jacalin_3h_HCD_ETD_high_pH_3_subHCD_(1G)_1xT.mgf	160722_Fusion_(LC2)_CG_Rat_Bratin_WT_T2_T9_T18_T19_trypsin_(Jul2016)_TMT_10plex_Jacalin_3h_HCD_ETD_high_pH_3.raw	160722_Fusion_(LC2)_CG_Rat_Bratin_WT_T2_T9_T18_T19_trypsin_(Jul2016)_TMT_10plex_Jacalin_3h_HCD_ETD_8xhigh_pH_8_subHCD-01.msf	Brain	Rat	Rapigest	Trypsin	Jacalin	Chromogranin-A; EA-92	154	175	NA	P10645	NA
VPEQTPELPQLDSQHL	F1RIP6	HCD	1Hex1HexNAc1	NA	1Hex1HexNAc1	5.05571	3	732.691	2196.06	610.98	1830.93	20532	20532	94.4333	170320_Fusion_(LC2)_TDM_Ileum_Jacalin_2h_ETD_HCD_100%_High_pH_3_subHCD_(1G)_1xT.mgf	170320_Fusion_(LC2)_TDM_Ileum_Jacalin_2h_ETD_HCD_100%_High_pH_3.raw	170320_Fusion_(LC2)_TDM_Ileum_Jacalin_2h_ETD_HCD_100%_8xHigh_pH_subHCD.msf	Ileum	Pig	LMWE H2O	Trypsin	Jacalin	Nucleobindin-1	442	457	NA	Q02818	NA
VPEQTPELPQLDSQHL	F1RIP6	ETD	T5(Hex(1)HexNAc(1))	T5(Hex(1)HexNAc(1))	NA	3.08582	3	732.691	2196.06	ND	ND	20528	20528	94.4239	170320_Fusion_(LC2)_TDM_Ileum_Jacalin_2h_ETD_HCD_100%_High_pH_3.raw	170320_Fusion_(LC2)_TDM_Ileum_Jacalin_2h_ETD_HCD_100%_High_pH_3.raw	170320_Fusion_(LC2)_TDM_Ileum_Jacalin_2h_ETD_HCD_100%_8xHigh_pH(ETD)-01.msf	Ileum	Pig	LMWE H2O	Trypsin	Jacalin	Nucleobindin-1	442	457	446	Q02818	452
APLPPSVPSQFQAR	P20156	HCD	N-Term(TMT6plex);1Hex1HexNAc1	NA	1Hex1HexNAc1	3.54809	3	697.039	2089.1	575.328	1723.97	21957	21957	94.4167	160722_Fusion_(LC2)_CG_Rat_Bratin_WT_T2_T9_T18_T19_trypsin_(Jul2016)_TMT_10plex_Jacalin_3h_HCD_ETD_high_pH_7_subHCD_(1G)_1xT.mgf	160722_Fusion_(LC2)_CG_Rat_Bratin_WT_T2_T9_T18_T19_trypsin_(Jul2016)_TMT_10plex_Jacalin_3h_HCD_ETD_high_pH_7.raw	160722_Fusion_(LC2)_CG_Rat_Bratin_WT_T2_T9_T18_T19_trypsin_(Jul2016)_TMT_10plex_Jacalin_3h_HCD_ETD_8xhigh_pH_8_subHCD-01.msf	Brain	Rat	Rapigest	Trypsin	Jacalin	Neurosecretory protein VGF	224	237	NA	O15240	NA
LDLSAETPVFPGNGDEQPLTENPR	P01194	ETD	N-Term(TMT6plex);T20(Hex1HexNAc1)	T20(Hex1HexNAc1)	NA	4.23095	4	798.393	3190.55	ND	ND	23538	23541	94.4167	161003_Fusion_(LC2)_CG_Cerebellum_trypsin_TMT10plex_Jacalin(Sep2016)_2h_HCD_ETD_high_pH_3_ETD.mgf	161003_Fusion_(LC2)_CG_Cerebellum_trypsin_TMT10plex_Jacalin(Sep2016)_2h_HCD_ETD_high_pH_3.raw	161003_Fusion_(LC2)_CG_Cerebellum_trypsin_TMT10plex_Jacalin(Sep2016)_ETD_gr_T_Tn.msf	Cerebellum	Rat	Rapigest	Trypsin	Jacalin	NPP	52	75	71	P01189	71
LDLSAETPVFPGNGDEQPLTENPR	P01194	HCD	N-Term(TMT6plex);1Hex1HexNAc1	NA	1Hex1HexNAc1	5.07386	4	798.393	3190.55	707.11	2825.42	23541	23541	94.4167	161003_Fusion_(LC2)_CG_Cerebellum_trypsin_TMT10plex_Jacalin(Sep2016)_2h_HCD_ETD_high_pH_3_subHCD_(1G)_1xT.mgf	161003_Fusion_(LC2)_CG_Cerebellum_trypsin_TMT10plex_Jacalin(Sep2016)_2h_HCD_ETD_high_pH_3.raw	161003_Fusion_(LC2)_CG_Cerebellum_trypsin_TMT10plex_Jacalin(Sep2016)_2h_HCD_ETD_8xhigh_pH_subHCD.msf	Cerebellum	Rat	Rapigest	Trypsin	Jacalin	NPP	52	75	NA	P01189	NA
SAEFPDFYDSGEHLSPR	Q9GLG4	HCD	1Hex1HexNAc1	NA	1Hex1HexNAc1	2.88078	3	773.67	2318.99	651.959	1953.86	19989	19989	94.4167	151128_Fusion_(LC2)_Lasse_Pig_peptidome_brain(Nov2015)_try_PNA_2h_ETD_HCD_IEF_1_subHCD_(1G)_1xT.mgf	151128_Fusion_(LC2)_Lasse_Pig_peptidome_brain(Nov2015)_try_PNA_2h_ETD_HCD_IEF_1.raw	151128_Fusion_(LC2)_Lasse_Pig_peptidome_brain(Nov2015)_try_PNA_2h_ETD_HCD_12xIEF_subHCD.msf	Brain	Pig	LMWE Acetone AcOH	Trypsin	PNA	Secretogranin-1; CCB peptide	606	622	NA	P05060	NA
SFNPISDFPDTTSPK	P01042	HCD	1Hex1HexNAc1	NA	1Hex1HexNAc1	2.10479	2	1009.46	2017.91	826.894	1652.78	9935	9935	94.4	150404_Velos_(LC1)_Lasse_Prostate_1_PNA(xxxxxx)_120min_5HCD_5ETD_IEF1_subHCD_(1G)_1xT.mgf	150404_Velos_(LC1)_Lasse_Prostate_1_PNA(xxxxxx)_120min_5HCD_5ETD_IEF1.raw	150404_Velos_(LC1)_Lasse_Prostate_1_PNA(xxxxxx)_120min_5HCD_5ETD_12xIEF9_subHCD.msf	Prostate	Human	LMWE H2O	Trypsin	PNA	Kininogen-1; Kininogen-1 light chain	599	613	NA	P01042	NA
LDLSAETPVFPGNGDEQPLTENPR	P01194	HCD	N-Term(TMT6plex);1Hex1HexNAc1	NA	1Hex1HexNAc1	5.38029	3	1064.19	3190.55	942.477	2825.42	23528	23528	94.3833	161003_Fusion_(LC2)_CG_Cerebellum_trypsin_TMT10plex_Jacalin(Sep2016)_2h_HCD_ETD_high_pH_3_subHCD_(1G)_1xT.mgf	161003_Fusion_(LC2)_CG_Cerebellum_trypsin_TMT10plex_Jacalin(Sep2016)_2h_HCD_ETD_high_pH_3.raw	161003_Fusion_(LC2)_CG_Cerebellum_trypsin_TMT10plex_Jacalin(Sep2016)_2h_HCD_ETD_8xhigh_pH_subHCD.msf	Cerebellum	Rat	Rapigest	Trypsin	Jacalin	NPP	52	75	NA	P01189	NA
DVSTPPTVLPDNFPR	B3TFF0	ETD	T4(Hex(1)HexNAc(1)); T7(Hex(1)HexNAc(1))	T4(Hex(1)HexNAc(1)); T7(Hex(1)HexNAc(1))	NA	2.56772	3	795.708	2385.11	ND	ND	20549	20549	94.3541	151112_Fusion_(LC2)_Lasse_Pancreas_(Nov2015)_2h_HCD_ETD_10%_PNA_15_16.raw	151112_Fusion_(LC2)_Lasse_Pancreas_(Nov2015)_2h_HCD_ETD_10%_PNA_15_16.raw	151112_Fusion_(LC2)_Lasse_Pancreas_(Nov2015)_2h_HCD_ETD_10%_5xPNA(ETD)-01.msf	Pancreas	Pig	LMWE EtOH HCl	Trypsin	PNA	Preptin	85	99	88;91	P01344	96;99
VSTPPTVLPDNFPR	Q8MJI5	HCD	1Hex1HexNAc1	NA	1Hex1HexNAc1	2.85732	3	635.655	1904.95	513.944	1539.82	20801	20801	94.2833	151214_Fusion_(LC2)_Lasse_Pig_peptidome_cer(Nov2015)_try_PNA_2h_ETD_HCD_IEF_5_subHCD_(1G)_1xT.mgf	151214_Fusion_(LC2)_Lasse_Pig_peptidome_cer(Nov2015)_try_PNA_2h_ETD_HCD_IEF_5.raw	151214_Fusion_(LC2)_Lasse_Pig_peptidome_cer(Nov2015)_try_PNA_2h_ETD_HCD_12xIEF_9_subHCD.msf	Cerebellum	Pig	LMWE Acetone AcOH	Trypsin	PNA	Preptin	94	107	NA	P01344	NA
KQQQQEQSAPPSQPDGQLQFR	Q63083	HCD	N-Term(TMT6plex);K1(TMT6plex);1Hex1HexNAc1	NA	1Hex1HexNAc1	3.37225	3	1083.55	3248.64	961.842	2883.51	21321	21321	94.25	170622_Fusion_(LC2)_CG_Rat_Heart_TMT6plex_Jacalin_12ul_2h_ETD_HCD_subHCD_(1G)_1xT.mgf	170622_Fusion_(LC2)_CG_Rat_Heart_TMT6plex_Jacalin_12ul_2h_ETD_HCD.raw	170622_Fusion_(LC2)_CG_Rat_Heart_TMT6plex_Jacalin_12ul_2h_ETD_HCD_subHCD.msf	Heart	Rat	Rapigest	Trypsin	Jacalin	Nucleobindin-1	399	419	NA	Q02818	NA
GQQDAFEGTTEGPRPQAFPEPK	F8QYX1	ETD	N-Term(TMT6plex); T10(Hex(1)HexNAc(1)); K22(TMT6plex)	T10(Hex(1)HexNAc(1))	NA	3.86011	4	803.402	3210.58	ND	ND	23921	23924	94.2167	160722_Fusion_(LC2)_CG_Rat_Bratin_WT_T2_T9_T18_T19_trypsin_(Jul2016)_TMT_10plex_Jacalin_3h_HCD_ETD_high_pH_3(ETD)TMT_gr.mgf	160722_Fusion_(LC2)_CG_Rat_Bratin_WT_T2_T9_T18_T19_trypsin_(Jul2016)_TMT_10plex_Jacalin_3h_HCD_ETD_high_pH_3.raw	160722_Fusion_(LC2)_CG_Rat_Bratin_WT_T2_T9_T18_T19_trypsin_(Jul2016)_TMT_10plex_Jacalin_3h_HCD_ETD_8xhigh_pH(ETD)TMT_gr.msf	Brain	Rat	Rapigest	Trypsin	Jacalin	Chromogranin-A; EA-92	146	167	155	P10645	146
GQQDAFEGTTEGPRPQAFPEPK	P10354	HCD	N-Term(TMT6plex);K22(TMT6plex);1Hex1HexNAc1	NA	1Hex1HexNAc1	3.98989	4	803.402	3210.58	712.119	2845.45	23924	23924	94.2167	160722_Fusion_(LC2)_CG_Rat_Bratin_WT_T2_T9_T18_T19_trypsin_(Jul2016)_TMT_10plex_Jacalin_3h_HCD_ETD_high_pH_3_subHCD_(1G)_1xT.mgf	160722_Fusion_(LC2)_CG_Rat_Bratin_WT_T2_T9_T18_T19_trypsin_(Jul2016)_TMT_10plex_Jacalin_3h_HCD_ETD_high_pH_3.raw	160722_Fusion_(LC2)_CG_Rat_Bratin_WT_T2_T9_T18_T19_trypsin_(Jul2016)_TMT_10plex_Jacalin_3h_HCD_ETD_8xhigh_pH_8_subHCD-01.msf	Brain	Rat	Rapigest	Trypsin	Jacalin	Chromogranin-A; EA-92	154	175	NA	P10645	NA
KQQQQEQSAPPSQPDGQLQFR	Q63083	HCD	N-Term(TMT6plex);K1(TMT6plex);1Hex1HexNAc1	NA	1Hex1HexNAc1	3.28609	4	812.918	3248.65	721.635	2883.52	21311	21311	94.2	170622_Fusion_(LC2)_CG_Rat_Heart_TMT6plex_Jacalin_12ul_2h_ETD_HCD_subHCD_(1G)_1xT.mgf	170622_Fusion_(LC2)_CG_Rat_Heart_TMT6plex_Jacalin_12ul_2h_ETD_HCD.raw	170622_Fusion_(LC2)_CG_Rat_Heart_TMT6plex_Jacalin_12ul_2h_ETD_HCD_subHCD.msf	Heart	Rat	Rapigest	Trypsin	Jacalin	Nucleobindin-1	399	419	NA	Q02818	NA
AGPEEVPTAASSSHFHAGYK	P26339	HCD	1Hex1HexNAc1	NA	1Hex1HexNAc1	2.92973	4	602.784	2408.11	511.501	2042.98	19839	19839	94.1667	161019_Fusion_(LC2)_KS_STC_1_PNA((Oct2016)_2h_HCD_ETD_High_pH_2_subHCD_(1G)_1xT.mgf	161019_Fusion_(LC2)_KS_STC_1_PNA((Oct2016)_2h_HCD_ETD_High_pH_2.raw	161019_Fusion_(LC2)_KS_STC_1_PNA((Oct2016)_2h_HCD_ETD_6xHigh_pH_6_subHCD.msf	STC-1	Mouse	Cell (Total Cell Lysate)	Trypsin	PNA	Chromogranin-A; ES-43	252	271	NA	P10645	NA
CIVEVISDTLSKPSPMPVSQECFETLR	F1SD66	HCD	C1(Carbamidomethyl);M16(Oxidation);C22(Carbamidomethyl);1Hex1HexNAc1	NA	1Hex1HexNAc1	6.33757	4	876.669	3503.65	785.386	3138.52	20059	20059	94.1333	170320_Fusion_(LC2)_TDM_Ileum_Jacalin_2h_ETD_HCD_100%_High_pH_6_subHCD_(1G)_1xT.mgf	170320_Fusion_(LC2)_TDM_Ileum_Jacalin_2h_ETD_HCD_100%_High_pH_6.raw	170320_Fusion_(LC2)_TDM_Ileum_Jacalin_2h_ETD_HCD_100%_8xHigh_pH_subHCD.msf	Ileum	Pig	LMWE H2O	Trypsin	Jacalin	Chromogranin-A; Vasostatin-1; Vasostatin-2	117	143	NA	P10645	NA
FLLSTPAEETSLSR	F1S889	HCD	1Hex1HexNAc1	NA	1Hex1HexNAc1	2.15746	2	958.472	1915.94	775.906	1550.8	20046	20046	94.1167	151128_Fusion_(LC2)_Lasse_Pig_Brain(Nov2015)_try_PNA_2h_ETD_HCD_IEF_2_subHCD_(1G)_1xT.mgf	151128_Fusion_(LC2)_Lasse_Pig_Brain(Nov2015)_try_PNA_2h_ETD_HCD_IEF_2.raw	151128_Fusion_(LC2)_Lasse_Pig_Brain(Nov2015)_try_PNA_2h_ETD_HCD_12xIEF_subHCD.msf	Brain	Pig	LMWE H2O	Trypsin	PNA	Propart	102	115	NA	P01213	NA
KVPEQTPELPQLDSQHL	F1RIP6	ETD	T6(HexNAc)	T6(HexNAc)	NA	2.44637	3	721.372	2162.1	ND	ND	17861	17861	94.0709	170320_Fusion_(LC2)_TDM_Ileum_AcOH_Jacalin_2h_ETD_HCD_100%_High_pH_4.raw	170320_Fusion_(LC2)_TDM_Ileum_AcOH_Jacalin_2h_ETD_HCD_100%_High_pH_4.raw	170320_Fusion_(LC2)_TDM_Ileum_AcOH_Jacalin_2h_ETD_HCD_100%_5xHigh_pH(ETD).msf	Ileum	Pig	LMWE AcOH	Trypsin	Jacalin	Nucleobindin-1	441	457	446	Q02818	452
APLPPSVPSQFQAR	P20156	HCD	N-Term(TMT6plex);1Hex1HexNAc1	NA	1Hex1HexNAc1	2.78058	3	697.039	2089.1	575.328	1723.97	21873	21873	94.0667	160722_Fusion_(LC2)_CG_Rat_Bratin_WT_T2_T9_T18_T19_trypsin_(Jul2016)_TMT_10plex_Jacalin_3h_HCD_ETD_high_pH_7_subHCD_(1G)_1xT.mgf	160722_Fusion_(LC2)_CG_Rat_Bratin_WT_T2_T9_T18_T19_trypsin_(Jul2016)_TMT_10plex_Jacalin_3h_HCD_ETD_high_pH_7.raw	160722_Fusion_(LC2)_CG_Rat_Bratin_WT_T2_T9_T18_T19_trypsin_(Jul2016)_TMT_10plex_Jacalin_3h_HCD_ETD_8xhigh_pH_8_subHCD-01.msf	Brain	Rat	Rapigest	Trypsin	Jacalin	Neurosecretory protein VGF	224	237	NA	O15240	NA
AFPEPNQESPMMGDSESPGEDTATNTQSPTSLPSQEHVDPQATGDSERGL	P26339	HCD	1Hex1HexNAc1	NA	1Hex1HexNAc1	4.16724	5	1125.09	5621.42	1052.06	5256.29	19972	19972	94.05	170206_Katrine_STC1_T13_LWAC_2h_ETD_HCD_100%_High_pH_2_subHCD_(1G)_1xT.mgf	170206_Katrine_STC1_T13_LWAC_2h_ETD_HCD_100%_High_pH_2.raw	170206_Katrine_STC1_T13_LWAC_2h_ETD_HCD_100%_7xHigh_pH_subHCD.msf	STC-1	Mouse	Cell (Total Cell Lysate)	Chymotrypsin	PNA	Chromogranin-A; EA-92	175	224	NA	P10645	NA
APLPPSVPSQFQAR	M0RDR2	ETD	N-Term(TMT6plex); S6(Hex(1)HexNAc(1))	S6(Hex(1)HexNAc(1))	NA	2.45651	3	697.039	2089.1	ND	ND	21871	21957	94.05	160722_Fusion_(LC2)_CG_Rat_Bratin_WT_T2_T9_T18_T19_trypsin_(Jul2016)_TMT_10plex_Jacalin_3h_HCD_ETD_high_pH_7(ETD)TMT_gr.mgf	160722_Fusion_(LC2)_CG_Rat_Bratin_WT_T2_T9_T18_T19_trypsin_(Jul2016)_TMT_10plex_Jacalin_3h_HCD_ETD_high_pH_7.raw	160722_Fusion_(LC2)_CG_Rat_Bratin_WT_T2_T9_T18_T19_trypsin_(Jul2016)_TMT_10plex_Jacalin_3h_HCD_ETD_8xhigh_pH(ETD)TMT_gr.msf	Brain	Rat	Rapigest	Trypsin	Jacalin	Neurosecretory protein VGF	224	237	229	O15240	97
LDLSAETPVFPGNGDEQPLTENPR	P01194	HCD	N-Term(TMT6plex);1Hex1HexNAc1	NA	1Hex1HexNAc1	5.69314	4	798.394	3190.55	707.111	2825.42	23439	23439	94.05	161003_Fusion_(LC2)_CG_Cerebellum_trypsin_TMT10plex_Jacalin(Sep2016)_2h_HCD_ETD_high_pH_3_subHCD_(1G)_1xT.mgf	161003_Fusion_(LC2)_CG_Cerebellum_trypsin_TMT10plex_Jacalin(Sep2016)_2h_HCD_ETD_high_pH_3.raw	161003_Fusion_(LC2)_CG_Cerebellum_trypsin_TMT10plex_Jacalin(Sep2016)_2h_HCD_ETD_8xhigh_pH_subHCD.msf	Cerebellum	Rat	Rapigest	Trypsin	Jacalin	NPP	52	75	NA	P01189	NA
LDLSAETPVFPGNGDEQPLTENPR	P01194	ETD	N-Term(TMT6plex);T20(Hex1HexNAc1)	T20(Hex1HexNAc1)	NA	5.37418	4	798.394	3190.55	ND	ND	23437	23439	94.0333	161003_Fusion_(LC2)_CG_Cerebellum_trypsin_TMT10plex_Jacalin(Sep2016)_2h_HCD_ETD_high_pH_3_ETD.mgf	161003_Fusion_(LC2)_CG_Cerebellum_trypsin_TMT10plex_Jacalin(Sep2016)_2h_HCD_ETD_high_pH_3.raw	161003_Fusion_(LC2)_CG_Cerebellum_trypsin_TMT10plex_Jacalin(Sep2016)_ETD_gr_T_Tn.msf	Cerebellum	Rat	Rapigest	Trypsin	Jacalin	NPP	52	75	71	P01189	71
WGSPRASDPPLAPDDDPDAPAAQL	Q9QXV0	HCD	1Hex1HexNAc1	NA	1Hex1HexNAc1	3.81789	3	942.098	2824.28	820.388	2459.15	19964	19964	94.0167	170206_Katrine_STC1_T13_LWAC_2h_ETD_HCD_100%_High_pH_2_subHCD_(1G)_1xT.mgf	170206_Katrine_STC1_T13_LWAC_2h_ETD_HCD_100%_High_pH_2.raw	170206_Katrine_STC1_T13_LWAC_2h_ETD_HCD_100%_7xHigh_pH_subHCD.msf	STC-1	Mouse	Cell (Total Cell Lysate)	Chymotrypsin	PNA	ProSAAS	113	136	NA	Q9UHG2	NA
AGPEEVPTAASSSHFHAGYK	P26339	HCD	1HexNAc	NA	1HexNAc	5.57788	4	562.265	2246.04	511.496	2042.96	20887	20887	94	150402_Fusion_(LC2)_TDM_N2A_ST_SEC_Trypsin_VVA(Feb2015)_2h_5ETD_5HCD_LWAC_20_21_subHCD_1xGalNAc.mgf	150402_Fusion_(LC2)_TDM_N2A_ST_SEC_Trypsin_VVA(Feb2015)_2h_5ETD_5HCD_LWAC_20_21.raw	150402_Fusion_(LC2)_TDM_N2A_ST_SEC_Trypsin_VVA(Feb2015)_2h_5ETD_5HCD_LWAC_20_21_subHCD.msf	N2a	Mouse	Cell (Secretome)	Trypsin	VVA	Chromogranin-A; ES-43	252	271	NA	P10645	NA
AGPEEVPTAASSSHFHAGYK	P26339	ETD	T8(HexNAc)	T8(HexNAc)	NA	7.72694	4	562.266	2246.04	ND	ND	20884	20884	93.9977	150402_Fusion_(LC2)_TDM_N2A_ST_SEC_Trypsin_VVA(Feb2015)_2h_5ETD_5HCD_LWAC_20_21.raw	150402_Fusion_(LC2)_TDM_N2A_ST_SEC_Trypsin_VVA(Feb2015)_2h_5ETD_5HCD_LWAC_20_21.raw	150402_Fusion_(LC2)_TDM_N2A_ST_SEC_Trypsin_VVA(Feb2015)_2h_5ETD_5HCD_LWAC_20_21(ETD)_Tn_full_semi.msf	N2a	Mouse	Cell (Secretome)	Trypsin	VVA	Chromogranin-A; ES-43	252	271	259	P10645	251
EYENLISVQETELK	F1S9A4	ETD	S7(HexNAc)	S7(HexNAc)	NA	3.01913	2	949.47	1897.93	ND	ND	20434	20434	93.9942	170320_Fusion_(LC2)_TDM_Ileum_Jacalin_2h_ETD_HCD_100%_High_pH_3.raw	170320_Fusion_(LC2)_TDM_Ileum_Jacalin_2h_ETD_HCD_100%_High_pH_3.raw	170320_Fusion_(LC2)_TDM_Ileum_Jacalin_2h_ETD_HCD_100%_8xHigh_pH(ETD)-01.msf	Ileum	Pig	LMWE H2O	Trypsin	Jacalin	Nucleobindin-2	349	362	355	P80303	355
DVSTPPTVLPDNFPR	B3TFF0	ETD	T4(Hex(1)HexNAc(1)); T7(Hex(1)HexNAc(1))	T4(Hex(1)HexNAc(1)); T7(Hex(1)HexNAc(1))	NA	2.55187	3	795.708	2385.11	ND	ND	20465	20465	93.9732	151112_Fusion_(LC2)_Lasse_Pancreas_(Nov2015)_2h_HCD_ETD_10%_PNA_15_16.raw	151112_Fusion_(LC2)_Lasse_Pancreas_(Nov2015)_2h_HCD_ETD_10%_PNA_15_16.raw	151112_Fusion_(LC2)_Lasse_Pancreas_(Nov2015)_2h_HCD_ETD_10%_5xPNA(ETD)-01.msf	Pancreas	Pig	LMWE EtOH HCl	Trypsin	PNA	Preptin	85	99	88;91	P01344	96;99
DVSTPPTVLPDNFPR	Q8MJI5	HCD	2Hex1HexNAc1	NA	2Hex1HexNAc1	2.47605	3	795.708	2385.11	552.286	1654.84	20467	20467	93.9667	151112_Fusion_(LC2)_Lasse_Pancreas_(Nov2015)_2h_HCD_ETD_10%_PNA_15_16_subHCD_(2G)_2xT.mgf	151112_Fusion_(LC2)_Lasse_Pancreas_(Nov2015)_2h_HCD_ETD_10%_PNA_15_16.raw	151112_Fusion_(LC2)_Lasse_Pancreas_(Nov2015)_2h_HCD_ETD_10%_5xPNA_subHCD.msf	Pancreas	Pig	LMWE EtOH HCl	Trypsin	PNA	Preptin	93	107	NA	P01344	NA
SQTPLVTLFK	A8VWB5	HCD	1Hex1HexNAc1	NA	1Hex1HexNAc1	2.3853	2	749.899	1498.79	567.332	1133.66	20289	20289	93.95	151128_Fusion_(LC2)_Lasse_Pig_peptidome_brain(Nov2015)_try_PNA_2h_ETD_HCD_IEF_12_subHCD_(1G)_1xT.mgf	151128_Fusion_(LC2)_Lasse_Pig_peptidome_brain(Nov2015)_try_PNA_2h_ETD_HCD_IEF_12.raw	151128_Fusion_(LC2)_Lasse_Pig_peptidome_brain(Nov2015)_try_PNA_2h_ETD_HCD_12xIEF_subHCD.msf	Brain	Pig	LMWE Acetone AcOH	Trypsin	PNA	Lipotropin beta; Beta-endorphin	246	255	NA	P01189	NA
LDLSAETPVFPGNGDEQPLTENPR	P01194	HCD	N-Term(TMT6plex);1Hex1HexNAc1	NA	1Hex1HexNAc1	4.89347	3	1064.19	3190.55	942.479	2825.42	23409	23409	93.9333	161003_Fusion_(LC2)_CG_Cerebellum_trypsin_TMT10plex_Jacalin(Sep2016)_2h_HCD_ETD_high_pH_3_subHCD_(1G)_1xT.mgf	161003_Fusion_(LC2)_CG_Cerebellum_trypsin_TMT10plex_Jacalin(Sep2016)_2h_HCD_ETD_high_pH_3.raw	161003_Fusion_(LC2)_CG_Cerebellum_trypsin_TMT10plex_Jacalin(Sep2016)_2h_HCD_ETD_8xhigh_pH_subHCD.msf	Cerebellum	Rat	Rapigest	Trypsin	Jacalin	NPP	52	75	NA	P01189	NA
VPEQTPELPQLDSQHL	F1RIP6	HCD	1Hex1HexNAc1	NA	1Hex1HexNAc1	4.00789	2	1098.53	2196.06	915.967	1830.93	20419	20419	93.9167	170320_Fusion_(LC2)_TDM_Ileum_Jacalin_2h_ETD_HCD_100%_High_pH_3_subHCD_(1G)_1xT.mgf	170320_Fusion_(LC2)_TDM_Ileum_Jacalin_2h_ETD_HCD_100%_High_pH_3.raw	170320_Fusion_(LC2)_TDM_Ileum_Jacalin_2h_ETD_HCD_100%_8xHigh_pH_subHCD.msf	Ileum	Pig	LMWE H2O	Trypsin	Jacalin	Nucleobindin-1	442	457	NA	Q02818	NA
KQQQQEQSAPPSQPDGQLQFR	Q63083	HCD	N-Term(TMT6plex);K1(TMT6plex);1Hex1HexNAc1	NA	1Hex1HexNAc1	3.80376	3	1083.55	3248.64	961.842	2883.51	21229	21229	93.8667	170622_Fusion_(LC2)_CG_Rat_Heart_TMT6plex_Jacalin_12ul_2h_ETD_HCD_subHCD_(1G)_1xT.mgf	170622_Fusion_(LC2)_CG_Rat_Heart_TMT6plex_Jacalin_12ul_2h_ETD_HCD.raw	170622_Fusion_(LC2)_CG_Rat_Heart_TMT6plex_Jacalin_12ul_2h_ETD_HCD_subHCD.msf	Heart	Rat	Rapigest	Trypsin	Jacalin	Nucleobindin-1	399	419	NA	Q02818	NA
KVPEQTPELPQLDSQHL	F1RIP6	HCD	1Hex1HexNAc1	NA	1Hex1HexNAc1	2.79007	3	775.39	2324.15	653.679	1959.02	17819	17819	93.8667	170320_Fusion_(LC2)_TDM_Ileum_AcOH_Jacalin_2h_ETD_HCD_100%_High_pH_4_subHCD_(1G)_1xT.mgf	170320_Fusion_(LC2)_TDM_Ileum_AcOH_Jacalin_2h_ETD_HCD_100%_High_pH_4.raw	170320_Fusion_(LC2)_TDM_Ileum_AcOH_Jacalin_2h_ETD_HCD_100%_5xHigh_pH_subHCD.msf	Ileum	Pig	LMWE AcOH	Trypsin	Jacalin	Nucleobindin-1	441	457	NA	Q02818	NA
NLGPVLPPTNVGSNTY	P12968	HCD	1Hex1HexNAc1	NA	1Hex1HexNAc1	2.94401	2	1004.49	2007.98	821.927	1642.85	17432	17432	93.85	170206_Katrine_STC1_T13_LWAC_2h_ETD_HCD_100%_High_pH_4_subHCD_(1G)_1xT.mgf	170206_Katrine_STC1_T13_LWAC_2h_ETD_HCD_100%_High_pH_4.raw	170206_Katrine_STC1_T13_LWAC_2h_ETD_HCD_100%_7xHigh_pH_subHCD.msf	STC-1	Mouse	Cell (Total Cell Lysate)	Chymotrypsin	PNA	Islet amyloid polypeptide	59	74	NA	P10997	NA
NLGPVLPPTNVGSNTY	P12968	ETD	T9(Hex1HexNAc1)	T9(Hex1HexNAc1)	NA	2.07445	2	1004.49	2007.98	ND	ND	17430	17430	93.8454	170206_Katrine_STC1_T13_LWAC_2h_ETD_HCD_100%_High_pH_4.raw	170206_Katrine_STC1_T13_LWAC_2h_ETD_HCD_100%_High_pH_4.raw	170206_Katrine_STC1_T13_LWAC_2h_ETD_HCD_100%_High_pH_1_7(ETD).msf	STC-1	Mouse	Cell (Total Cell Lysate)	Chymotrypsin	PNA	Islet amyloid polypeptide	59	74	67	P10997	63
GQQDAFEGTTEGPRPQAFPEPK	P10354	HCD	N-Term(TMT6plex);K22(TMT6plex);1Hex1HexNAc1	NA	1Hex1HexNAc1	4.24555	4	803.402	3210.59	712.119	2845.45	22685	22685	93.8333	160722_Fusion_(LC2)_CG_Rat_Bratin_WT_T2_T9_T18_T19_trypsin_(Jul2016)_TMT_10plex_Jacalin_3h_HCD_ETD_high_pH_4_subHCD_(1G)_1xT.mgf	160722_Fusion_(LC2)_CG_Rat_Bratin_WT_T2_T9_T18_T19_trypsin_(Jul2016)_TMT_10plex_Jacalin_3h_HCD_ETD_high_pH_4.raw	160722_Fusion_(LC2)_CG_Rat_Bratin_WT_T2_T9_T18_T19_trypsin_(Jul2016)_TMT_10plex_Jacalin_3h_HCD_ETD_8xhigh_pH_8_subHCD-01.msf	Brain	Rat	Rapigest	Trypsin	Jacalin	Chromogranin-A; EA-92	154	175	NA	P10645	NA
VPEQTPELPQLDSQHL	F1RIP6	HCD	1Hex1HexNAc1	NA	1Hex1HexNAc1	5.26155	3	732.691	2196.06	610.98	1830.93	20401	20401	93.8333	170320_Fusion_(LC2)_TDM_Ileum_Jacalin_2h_ETD_HCD_100%_High_pH_3_subHCD_(1G)_1xT.mgf	170320_Fusion_(LC2)_TDM_Ileum_Jacalin_2h_ETD_HCD_100%_High_pH_3.raw	170320_Fusion_(LC2)_TDM_Ileum_Jacalin_2h_ETD_HCD_100%_8xHigh_pH_subHCD.msf	Ileum	Pig	LMWE H2O	Trypsin	Jacalin	Nucleobindin-1	442	457	NA	Q02818	NA
VPEQTPELPQLDSQHL	F1RIP6	ETD	T5(Hex(1)HexNAc(1))	T5(Hex(1)HexNAc(1))	NA	3.79507	3	732.691	2196.06	ND	ND	20398	20398	93.8326	170320_Fusion_(LC2)_TDM_Ileum_Jacalin_2h_ETD_HCD_100%_High_pH_3.raw	170320_Fusion_(LC2)_TDM_Ileum_Jacalin_2h_ETD_HCD_100%_High_pH_3.raw	170320_Fusion_(LC2)_TDM_Ileum_Jacalin_2h_ETD_HCD_100%_8xHigh_pH(ETD)-01.msf	Ileum	Pig	LMWE H2O	Trypsin	Jacalin	Nucleobindin-1	442	457	446	Q02818	452
FLLSTPAEETSLSR	F1S889	HCD	1Hex1HexNAc1	NA	1Hex1HexNAc1	2.06102	2	958.473	1915.94	775.907	1550.81	19912	19912	93.8167	151128_Fusion_(LC2)_Lasse_Pig_peptidome_brain(Nov2015)_try_PNA_2h_ETD_HCD_IEF_2_subHCD_(1G)_1xT.mgf	151128_Fusion_(LC2)_Lasse_Pig_peptidome_brain(Nov2015)_try_PNA_2h_ETD_HCD_IEF_2.raw	151128_Fusion_(LC2)_Lasse_Pig_peptidome_brain(Nov2015)_try_PNA_2h_ETD_HCD_12xIEF_subHCD.msf	Brain	Pig	LMWE Acetone AcOH	Trypsin	PNA	Propart	102	115	NA	P01213	NA
GQQDAFEGTTEGPRPQAFPEPK	F8QYX1	ETD	N-Term(TMT6plex); T10(Hex(1)HexNAc(1)); K22(TMT6plex)	T10(Hex(1)HexNAc(1))	NA	3.75952	4	803.402	3210.59	ND	ND	22682	22685	93.8167	160722_Fusion_(LC2)_CG_Rat_Bratin_WT_T2_T9_T18_T19_trypsin_(Jul2016)_TMT_10plex_Jacalin_3h_HCD_ETD_high_pH_4(ETD)TMT_gr.mgf	160722_Fusion_(LC2)_CG_Rat_Bratin_WT_T2_T9_T18_T19_trypsin_(Jul2016)_TMT_10plex_Jacalin_3h_HCD_ETD_high_pH_4.raw	160722_Fusion_(LC2)_CG_Rat_Bratin_WT_T2_T9_T18_T19_trypsin_(Jul2016)_TMT_10plex_Jacalin_3h_HCD_ETD_8xhigh_pH(ETD)TMT_gr.msf	Brain	Rat	Rapigest	Trypsin	Jacalin	Chromogranin-A; EA-92	146	167	155	P10645	146
AGPEEVPTAASSSHFHAGYK	P26339	HCD	1Hex1HexNAc1	NA	1Hex1HexNAc1	3.31515	4	602.784	2408.11	511.501	2042.98	19753	19753	93.7833	161019_Fusion_(LC2)_KS_STC_1_PNA((Oct2016)_2h_HCD_ETD_High_pH_2_subHCD_(1G)_1xT.mgf	161019_Fusion_(LC2)_KS_STC_1_PNA((Oct2016)_2h_HCD_ETD_High_pH_2.raw	161019_Fusion_(LC2)_KS_STC_1_PNA((Oct2016)_2h_HCD_ETD_6xHigh_pH_6_subHCD.msf	STC-1	Mouse	Cell (Total Cell Lysate)	Trypsin	PNA	Chromogranin-A; ES-43	252	271	NA	P10645	NA
APLPPSVPSQFQAR	P20156	HCD	N-Term(TMT6plex);1Hex1HexNAc1	NA	1Hex1HexNAc1	2.47794	3	697.039	2089.1	575.329	1723.97	21787	21787	93.7167	160722_Fusion_(LC2)_CG_Rat_Bratin_WT_T2_T9_T18_T19_trypsin_(Jul2016)_TMT_10plex_Jacalin_3h_HCD_ETD_high_pH_7_subHCD_(1G)_1xT.mgf	160722_Fusion_(LC2)_CG_Rat_Bratin_WT_T2_T9_T18_T19_trypsin_(Jul2016)_TMT_10plex_Jacalin_3h_HCD_ETD_high_pH_7.raw	160722_Fusion_(LC2)_CG_Rat_Bratin_WT_T2_T9_T18_T19_trypsin_(Jul2016)_TMT_10plex_Jacalin_3h_HCD_ETD_8xhigh_pH_8_subHCD-01.msf	Brain	Rat	Rapigest	Trypsin	Jacalin	Neurosecretory protein VGF	224	237	NA	O15240	NA
NAPSLGTFKYPPSVE	P67934	HCD	1Hex1HexNAc1	NA	1Hex1HexNAc1	2.09332	2	986.477	1971.95	803.911	1606.81	20601	20601	93.7167	151128_Fusion_(LC2)_Lasse_Pig_peptidome_brain(Nov2015)_try_PNA_2h_ETD_HCD_IEF_5_subHCD_(1G)_1xT.mgf	151128_Fusion_(LC2)_Lasse_Pig_peptidome_brain(Nov2015)_try_PNA_2h_ETD_HCD_IEF_5.raw	151128_Fusion_(LC2)_Lasse_Pig_peptidome_brain(Nov2015)_try_PNA_2h_ETD_HCD_12xIEF_subHCD.msf	Brain	Pig	LMWE Acetone AcOH	Trypsin	PNA	Propart	112	126	NA	Q9UHF0	NA
APLPPSVPSQFQAR	M0RDR2	ETD	N-Term(TMT6plex); S6(Hex(1)HexNAc(1))	S6(Hex(1)HexNAc(1))	NA	2.3949	3	697.039	2089.1	ND	ND	21785	21787	93.7	160722_Fusion_(LC2)_CG_Rat_Bratin_WT_T2_T9_T18_T19_trypsin_(Jul2016)_TMT_10plex_Jacalin_3h_HCD_ETD_high_pH_7(ETD)TMT_gr.mgf	160722_Fusion_(LC2)_CG_Rat_Bratin_WT_T2_T9_T18_T19_trypsin_(Jul2016)_TMT_10plex_Jacalin_3h_HCD_ETD_high_pH_7.raw	160722_Fusion_(LC2)_CG_Rat_Bratin_WT_T2_T9_T18_T19_trypsin_(Jul2016)_TMT_10plex_Jacalin_3h_HCD_ETD_8xhigh_pH(ETD)TMT_gr.msf	Brain	Rat	Rapigest	Trypsin	Jacalin	Neurosecretory protein VGF	224	237	229	O15240	97
KQQQQEQSAPPSQPDGQLQFR	Q63083	ETD	N-Term(TMT6plex);K1(TMT6plex);S8(Hex1HexNAc1)	S8(Hex1HexNAc1)	NA	4.73612	4	812.917	3248.65	ND	ND	21149	21152	93.55	170622_Fusion_(LC2)_CG_Rat_Heart_TMT6plex_Jacalin_12ul_2h_ETD_HCD_ETD - Copy.mgf	170622_Fusion_(LC2)_CG_Rat_Heart_TMT6plex_Jacalin_12ul_2h_ETD_HCD.raw	170622_Fusion_(LC2)_CG_Rat_Heart_TMT6plex_Jacalin_gr_ETD_T_Tn.msf	Heart	Rat	Rapigest	Trypsin	Jacalin	Nucleobindin-1	399	419	406	Q02818	407
KQQQQEQSAPPSQPDGQLQFR	Q63083	HCD	N-Term(TMT6plex);K1(TMT6plex);1Hex1HexNAc1	NA	1Hex1HexNAc1	4.7138	4	812.917	3248.65	721.634	2883.51	21152	21152	93.55	170622_Fusion_(LC2)_CG_Rat_Heart_TMT6plex_Jacalin_12ul_2h_ETD_HCD_subHCD_(1G)_1xT.mgf	170622_Fusion_(LC2)_CG_Rat_Heart_TMT6plex_Jacalin_12ul_2h_ETD_HCD.raw	170622_Fusion_(LC2)_CG_Rat_Heart_TMT6plex_Jacalin_12ul_2h_ETD_HCD_subHCD.msf	Heart	Rat	Rapigest	Trypsin	Jacalin	Nucleobindin-1	399	419	NA	Q02818	NA
KVPEQTPELPQLDSQHL	F1RIP6	ETD	T6(HexNAc)	T6(HexNAc)	NA	2.85319	3	721.372	2162.1	ND	ND	17738	17738	93.4943	170320_Fusion_(LC2)_TDM_Ileum_AcOH_Jacalin_2h_ETD_HCD_100%_High_pH_4.raw	170320_Fusion_(LC2)_TDM_Ileum_AcOH_Jacalin_2h_ETD_HCD_100%_High_pH_4.raw	170320_Fusion_(LC2)_TDM_Ileum_AcOH_Jacalin_2h_ETD_HCD_100%_5xHigh_pH(ETD).msf	Ileum	Pig	LMWE AcOH	Trypsin	Jacalin	Nucleobindin-1	441	457	446	Q02818	452
DCLGCVHPISTQSPDLEPILR	P01042	HCD	C2(Carbamidomethyl);C5(Carbamidomethyl);1Hex1HexNAc1	NA	1Hex1HexNAc1	3.95699	3	924.774	2772.31	803.064	2407.18	9649	9649	93.4833	150408_Velos_(LC1)_Lasse_Prostate_2_PNA(xxxxxx)_120min_5HCD_5ETD_IEF2_subHCD_(1G)_1xT.mgf	150408_Velos_(LC1)_Lasse_Prostate_2_PNA(xxxxxx)_120min_5HCD_5ETD_IEF2.raw	150408_Velos_(LC1)_Lasse_Prostate_2_PNA(xxxxxx)_120min_5HCD_5ETD_12xIEF9_subHCD.msf	Prostate	Human	LMWE Acetone AcOH	Trypsin	PNA	Kininogen-1; Kininogen-1 heavy chain	141	161	NA	P01042	NA
CIVEVISDTLSKPSPMPVSQECFETLR	F1SD66	HCD	C1(Carbamidomethyl);M16(Oxidation);C22(Carbamidomethyl);1Hex1HexNAc1	NA	1Hex1HexNAc1	5.90784	4	876.668	3503.65	785.385	3138.52	19550	19550	93.4333	170320_Fusion_(LC2)_TDM_Ileum_Jacalin_2h_ETD_HCD_100%_High_pH_8_subHCD_(1G)_1xT.mgf	170320_Fusion_(LC2)_TDM_Ileum_Jacalin_2h_ETD_HCD_100%_High_pH_8.raw	170320_Fusion_(LC2)_TDM_Ileum_Jacalin_2h_ETD_HCD_100%_8xHigh_pH_subHCD.msf	Ileum	Pig	LMWE H2O	Trypsin	Jacalin	Chromogranin-A; Vasostatin-1; Vasostatin-2	117	143	NA	P10645	NA
KQQQQEQSAPPSQPDGQLQFR	Q63083	HCD	N-Term(TMT6plex);K1(TMT6plex);1Hex1HexNAc1	NA	1Hex1HexNAc1	2.67637	3	1083.55	3248.64	961.842	2883.51	21119	21119	93.4333	170622_Fusion_(LC2)_CG_Rat_Heart_TMT6plex_Jacalin_12ul_2h_ETD_HCD_subHCD_(1G)_1xT.mgf	170622_Fusion_(LC2)_CG_Rat_Heart_TMT6plex_Jacalin_12ul_2h_ETD_HCD.raw	170622_Fusion_(LC2)_CG_Rat_Heart_TMT6plex_Jacalin_12ul_2h_ETD_HCD_subHCD.msf	Heart	Rat	Rapigest	Trypsin	Jacalin	Nucleobindin-1	399	419	NA	Q02818	NA
FLLSTPAEETSLSR	F1S889	HCD	1Hex1HexNAc1	NA	1Hex1HexNAc1	2.13707	2	958.474	1915.94	775.908	1550.81	19829	19829	93.4167	151128_Fusion_(LC2)_Lasse_Pig_peptidome_brain(Nov2015)_try_PNA_2h_ETD_HCD_IEF_2_subHCD_(1G)_1xT.mgf	151128_Fusion_(LC2)_Lasse_Pig_peptidome_brain(Nov2015)_try_PNA_2h_ETD_HCD_IEF_2.raw	151128_Fusion_(LC2)_Lasse_Pig_peptidome_brain(Nov2015)_try_PNA_2h_ETD_HCD_12xIEF_subHCD.msf	Brain	Pig	LMWE Acetone AcOH	Trypsin	PNA	Propart	102	115	NA	P01213	NA
APLPPSVPSQFQAR	P20156	HCD	N-Term(TMT6plex);1Hex1HexNAc1	NA	1Hex1HexNAc1	2.82553	3	697.039	2089.1	575.328	1723.97	21699	21699	93.3667	160722_Fusion_(LC2)_CG_Rat_Bratin_WT_T2_T9_T18_T19_trypsin_(Jul2016)_TMT_10plex_Jacalin_3h_HCD_ETD_high_pH_7_subHCD_(1G)_1xT.mgf	160722_Fusion_(LC2)_CG_Rat_Bratin_WT_T2_T9_T18_T19_trypsin_(Jul2016)_TMT_10plex_Jacalin_3h_HCD_ETD_high_pH_7.raw	160722_Fusion_(LC2)_CG_Rat_Bratin_WT_T2_T9_T18_T19_trypsin_(Jul2016)_TMT_10plex_Jacalin_3h_HCD_ETD_8xhigh_pH_8_subHCD-01.msf	Brain	Rat	Rapigest	Trypsin	Jacalin	Neurosecretory protein VGF	224	237	NA	O15240	NA
AGPEEVPTAASSSHFHAGYK	P26339	HCD	1Hex1HexNAc1	NA	1Hex1HexNAc1	3.34115	4	602.778	2408.09	511.495	2042.96	19655	19655	93.35	161019_Fusion_(LC2)_KS_STC_1_PNA((Oct2016)_2h_HCD_ETD_High_pH_2_subHCD_(1G)_1xT.mgf	161019_Fusion_(LC2)_KS_STC_1_PNA((Oct2016)_2h_HCD_ETD_High_pH_2.raw	161019_Fusion_(LC2)_KS_STC_1_PNA((Oct2016)_2h_HCD_ETD_6xHigh_pH_6_subHCD.msf	STC-1	Mouse	Cell (Total Cell Lysate)	Trypsin	PNA	Chromogranin-A; ES-43	252	271	NA	P10645	NA
APLPPSVPSQFQAR	M0RDR2	ETD	N-Term(TMT6plex); S6(Hex(1)HexNAc(1))	S6(Hex(1)HexNAc(1))	NA	2.57127	3	697.039	2089.1	ND	ND	21697	21699	93.35	160722_Fusion_(LC2)_CG_Rat_Bratin_WT_T2_T9_T18_T19_trypsin_(Jul2016)_TMT_10plex_Jacalin_3h_HCD_ETD_high_pH_7(ETD)TMT_gr.mgf	160722_Fusion_(LC2)_CG_Rat_Bratin_WT_T2_T9_T18_T19_trypsin_(Jul2016)_TMT_10plex_Jacalin_3h_HCD_ETD_high_pH_7.raw	160722_Fusion_(LC2)_CG_Rat_Bratin_WT_T2_T9_T18_T19_trypsin_(Jul2016)_TMT_10plex_Jacalin_3h_HCD_ETD_8xhigh_pH(ETD)TMT_gr.msf	Brain	Rat	Rapigest	Trypsin	Jacalin	Neurosecretory protein VGF	224	237	229	O15240	97
LDLSAETPVFPGNGDEQPLTENPR	P01194	ETD	N-Term(TMT6plex);T20(Hex1HexNAc1)	T20(Hex1HexNAc1)	NA	3.50141	4	798.394	3190.56	ND	ND	22608	22609	93.35	161003_Fusion_(LC2)_CG_Cerebellum_trypsin_TMT10plex_Jacalin(Sep2016)_2h_HCD_ETD_high_pH_4_ETD.mgf	161003_Fusion_(LC2)_CG_Cerebellum_trypsin_TMT10plex_Jacalin(Sep2016)_2h_HCD_ETD_high_pH_4.raw	161003_Fusion_(LC2)_CG_Cerebellum_trypsin_TMT10plex_Jacalin(Sep2016)_ETD_gr_T_Tn.msf	Cerebellum	Rat	Rapigest	Trypsin	Jacalin	NPP	52	75	71	P01189	71
LDLSAETPVFPGNGDEQPLTENPR	P01194	HCD	N-Term(TMT6plex);1Hex1HexNAc1	NA	1Hex1HexNAc1	4.88754	4	798.394	3190.56	707.111	2825.42	22609	22609	93.35	161003_Fusion_(LC2)_CG_Cerebellum_trypsin_TMT10plex_Jacalin(Sep2016)_2h_HCD_ETD_high_pH_4_subHCD_(1G)_1xT.mgf	161003_Fusion_(LC2)_CG_Cerebellum_trypsin_TMT10plex_Jacalin(Sep2016)_2h_HCD_ETD_high_pH_4.raw	161003_Fusion_(LC2)_CG_Cerebellum_trypsin_TMT10plex_Jacalin(Sep2016)_2h_HCD_ETD_8xhigh_pH_subHCD.msf	Cerebellum	Rat	Rapigest	Trypsin	Jacalin	NPP	52	75	NA	P01189	NA
AGPEEVPTAASSSHFHAGYK	P26339	ETD	T8(Hex1HexNAc1)	T8(Hex1HexNAc1)	NA	6.05497	4	602.784	2408.11	ND	ND	19652	19837	93.3443	161019_Fusion_(LC2)_KS_STC_1_PNA((Oct2016)_2h_HCD_ETD_High_pH_2.raw	161019_Fusion_(LC2)_KS_STC_1_PNA((Oct2016)_2h_HCD_ETD_High_pH_2.raw	161019_Fusion_(LC2)_KS_STC_1_PNA((Oct2016)_2h_HCD_ETD_High_pH_(1_6)ETD_T_Tn_full_semi.msf	STC-1	Mouse	Cell (Total Cell Lysate)	Trypsin	PNA	Chromogranin-A; ES-43	252	271	259	P10645	251
KVPEQTPELPQLDSQHL	F1RIP6	ETD	T6(HexNAc)	T6(HexNAc)	NA	2.52935	3	721.372	2162.1	ND	ND	16836	16836	93.3088	170320_Fusion_(LC2)_TDM_Ileum_AcOH_Jacalin_2h_ETD_HCD_100%_High_pH_5.raw	170320_Fusion_(LC2)_TDM_Ileum_AcOH_Jacalin_2h_ETD_HCD_100%_High_pH_5.raw	170320_Fusion_(LC2)_TDM_Ileum_AcOH_Jacalin_2h_ETD_HCD_100%_5xHigh_pH(ETD).msf	Ileum	Pig	LMWE AcOH	Trypsin	Jacalin	Nucleobindin-1	441	457	446	Q02818	452
KVPEQTPELPQLDSQHL	F1RIP6	HCD	1Hex1HexNAc1	NA	1Hex1HexNAc1	2.41187	3	775.39	2324.15	653.679	1959.02	17698	17698	93.3	170320_Fusion_(LC2)_TDM_Ileum_AcOH_Jacalin_2h_ETD_HCD_100%_High_pH_4_subHCD_(1G)_1xT.mgf	170320_Fusion_(LC2)_TDM_Ileum_AcOH_Jacalin_2h_ETD_HCD_100%_High_pH_4.raw	170320_Fusion_(LC2)_TDM_Ileum_AcOH_Jacalin_2h_ETD_HCD_100%_5xHigh_pH_subHCD.msf	Ileum	Pig	LMWE AcOH	Trypsin	Jacalin	Nucleobindin-1	441	457	NA	Q02818	NA
LDLSAETPVFPGNGDEQPLTENPR	P01194	HCD	N-Term(TMT6plex);1Hex1HexNAc1	NA	1Hex1HexNAc1	4.26742	3	1064.19	3190.55	942.479	2825.42	22592	22592	93.3	161003_Fusion_(LC2)_CG_Cerebellum_trypsin_TMT10plex_Jacalin(Sep2016)_2h_HCD_ETD_high_pH_4_subHCD_(1G)_1xT.mgf	161003_Fusion_(LC2)_CG_Cerebellum_trypsin_TMT10plex_Jacalin(Sep2016)_2h_HCD_ETD_high_pH_4.raw	161003_Fusion_(LC2)_CG_Cerebellum_trypsin_TMT10plex_Jacalin(Sep2016)_2h_HCD_ETD_8xhigh_pH_subHCD.msf	Cerebellum	Rat	Rapigest	Trypsin	Jacalin	NPP	52	75	NA	P01189	NA
SCDLALLETYCATPAKSER	P01344	HCD	C2(Carbamidomethyl);C11(Carbamidomethyl);1Hex1HexNAc1	NA	1Hex1HexNAc1	4.75666	3	850.723	2550.16	729.013	2185.02	8629	8629	93.2333	150524_Velos_(LC1)_TDM_CSF_EtOH_trypsin_PNA(150505)_2h_5ETD_5HCD_IEF2_subHCD_(1G)_1xT.mgf	150524_Velos_(LC1)_TDM_CSF_EtOH_trypsin_PNA(150505)_2h_5ETD_5HCD_IEF2.raw	150524_Velos_(LC1)_TDM_CSF_EtOH_trypsin_PNA(150505)_2h_5ETD_5HCD_12xIEF_subHCD.msf	CSF	Human	LMWE EtOH	Trypsin	PNA	Insulin-like growth factor II; Insulin-like growth factor II Ala-25 Del	74	92	NA	P01344	NA
DVSTPPTVLPDNFPR	B3TFF0	ETD	S3(Hex(1)HexNAc(1)); T4(Hex(1)HexNAc(1))	S3(Hex(1)HexNAc(1)); T4(Hex(1)HexNAc(1))	NA	2.18657	3	795.708	2385.11	ND	ND	20284	20284	93.1427	151112_Fusion_(LC2)_Lasse_Pancreas_(Nov2015)_2h_HCD_ETD_10%_PNA_15_16.raw	151112_Fusion_(LC2)_Lasse_Pancreas_(Nov2015)_2h_HCD_ETD_10%_PNA_15_16.raw	151112_Fusion_(LC2)_Lasse_Pancreas_(Nov2015)_2h_HCD_ETD_10%_5xPNA(ETD)-01.msf	Pancreas	Pig	LMWE EtOH HCl	Trypsin	PNA	Preptin	85	99	87;88	P01344	95;96
VLSNALSKSSVPTITPE	P16014	ETD	T13(HexNAc)	T13(HexNAc)	NA	2.29687	2	973.521	1946.04	ND	ND	20658	20658	93.1339	150402_Fusion_(LC2)_TDM_N2A_SG_SEC_GluC_VVA(Feb2015)_2h_5ETD_5HCD_LWAC_20_21.raw	150402_Fusion_(LC2)_TDM_N2A_SG_SEC_GluC_VVA(Feb2015)_2h_5ETD_5HCD_LWAC_20_21.raw	150402_Fusion_(LC2)_TDM_N2A_SG_SEC_GluC_VVA(Feb2015)_2h_5ETD_5HCD_LWAC_20_21(ETD)_Tn_full_semi.msf	N2a	Mouse	Cell (Secretome)	GluC	VVA	Secretogranin-1	40	56	52	P05060	52
CIVEVISDTLSKPSPMPVSQECFETLR	F1SD66	HCD	C1(Carbamidomethyl);M16(Oxidation);C22(Carbamidomethyl);1Hex1HexNAc1	NA	1Hex1HexNAc1	7.43648	4	876.669	3503.66	785.386	3138.52	20085	20085	93.1333	170320_Fusion_(LC2)_TDM_Ileum_Jacalin_2h_ETD_HCD_100%_High_pH_5_subHCD_(1G)_1xT.mgf	170320_Fusion_(LC2)_TDM_Ileum_Jacalin_2h_ETD_HCD_100%_High_pH_5.raw	170320_Fusion_(LC2)_TDM_Ileum_Jacalin_2h_ETD_HCD_100%_8xHigh_pH_subHCD.msf	Ileum	Pig	LMWE H2O	Trypsin	Jacalin	Chromogranin-A; Vasostatin-1; Vasostatin-2	117	143	NA	P10645	NA
VLSNALSKSSVPTITPE	P16014	HCD	1HexNAc	NA	1HexNAc	3.23468	2	973.521	1946.04	871.982	1742.96	20661	20661	93.1333	150402_Fusion_(LC2)_TDM_N2A_SG_SEC_GluC_VVA(Feb2015)_2h_5ETD_5HCD_LWAC_20_21_subHCD_1xGalNAc.mgf	150402_Fusion_(LC2)_TDM_N2A_SG_SEC_GluC_VVA(Feb2015)_2h_5ETD_5HCD_LWAC_20_21.raw	150402_Fusion_(LC2)_TDM_N2A_SG_SEC_GluC_VVA(Feb2015)_2h_5ETD_5HCD_LWAC_20_21_subHCD.msf	N2a	Mouse	Cell (Secretome)	GluC	VVA	Secretogranin-1	40	56	NA	P05060	NA
CIVEVISDTLSKPSPMPVSQECFETLR	F1SD66	ETD	C1(Carbamidomethyl); M16(Oxidation); S19(Hex(1)HexNAc(1)); C22(Carbamidomethyl)	S19(Hex(1)HexNAc(1))	NA	4.13628	4	876.669	3503.66	ND	ND	20081	20081	93.1195	170320_Fusion_(LC2)_TDM_Ileum_Jacalin_2h_ETD_HCD_100%_High_pH_5.raw	170320_Fusion_(LC2)_TDM_Ileum_Jacalin_2h_ETD_HCD_100%_High_pH_5.raw	170320_Fusion_(LC2)_TDM_Ileum_Jacalin_2h_ETD_HCD_100%_8xHigh_pH(ETD)-01.msf	Ileum	Pig	LMWE H2O	Trypsin	Jacalin	Chromogranin-A; Vasostatin-1; Vasostatin-2	117	143	135	P10645	53
KVPEQTPELPQLDSQHL	F1RIP6	HCD	1Hex1HexNAc1	NA	1Hex1HexNAc1	2.76807	3	775.389	2324.15	653.678	1959.02	19191	19191	93.0833	170320_Fusion_(LC2)_TDM_Ileum_AcOH_Jacalin_2h_ETD_HCD_100%_High_pH_3_subHCD_(1G)_1xT.mgf	170320_Fusion_(LC2)_TDM_Ileum_AcOH_Jacalin_2h_ETD_HCD_100%_High_pH_3.raw	170320_Fusion_(LC2)_TDM_Ileum_AcOH_Jacalin_2h_ETD_HCD_100%_5xHigh_pH_subHCD.msf	Ileum	Pig	LMWE AcOH	Trypsin	Jacalin	Nucleobindin-1	441	457	NA	Q02818	NA
SSNNLGPVLPPTNVGSNTY	P12968	HCD	1Hex1HexNAc1	NA	1Hex1HexNAc1	3.34102	3	766.033	2296.09	644.323	1930.95	17268	17268	93.0667	170206_Katrine_STC1_T13_LWAC_2h_ETD_HCD_100%_High_pH_4_subHCD_(1G)_1xT.mgf	170206_Katrine_STC1_T13_LWAC_2h_ETD_HCD_100%_High_pH_4.raw	170206_Katrine_STC1_T13_LWAC_2h_ETD_HCD_100%_7xHigh_pH_subHCD.msf	STC-1	Mouse	Cell (Total Cell Lysate)	Chymotrypsin	PNA	Islet amyloid polypeptide	56	74	NA	P10997	NA
DVSTPPTVLPDNFPR	B3TFF0	ETD	T4(Hex(1)HexNAc(1)); T7(Hex(1)HexNAc(1))	T4(Hex(1)HexNAc(1)); T7(Hex(1)HexNAc(1))	NA	2.54579	3	795.709	2385.11	ND	ND	23672	23672	93.0536	151112_Fusion_(LC2)_Lasse_Pancreas_(Nov2015)_2h_HCD_ETD_10%_PNA_17_18.raw	151112_Fusion_(LC2)_Lasse_Pancreas_(Nov2015)_2h_HCD_ETD_10%_PNA_17_18.raw	151112_Fusion_(LC2)_Lasse_Pancreas_(Nov2015)_2h_HCD_ETD_10%_5xPNA(ETD)-01.msf	Pancreas	Pig	LMWE EtOH HCl	Trypsin	PNA	Preptin	85	99	88;91	P01344	96;99
ASDPPLAPDDDPDAPAAQLAR	Q9QXU9	HCD	N-Term(TMT6plex);1Hex1HexNAc1	NA	1Hex1HexNAc1	2.45475	3	899.77	2697.3	778.06	2332.16	23842	23842	93.05	161003_Fusion_(LC2)_CG_Cerebellum_trypsin_TMT10plex_Jacalin(Sep2016)_2h_HCD_ETD_high_pH_1_subHCD_(1G)_1xT.mgf	161003_Fusion_(LC2)_CG_Cerebellum_trypsin_TMT10plex_Jacalin(Sep2016)_2h_HCD_ETD_high_pH_1.raw	161003_Fusion_(LC2)_CG_Cerebellum_trypsin_TMT10plex_Jacalin(Sep2016)_2h_HCD_ETD_8xhigh_pH_subHCD.msf	Cerebellum	Rat	Rapigest	Trypsin	Jacalin	ProSAAS	118	138	NA	Q9UHG2	NA
DVSTPPTVLPDNFPR	Q8MJI5	HCD	2Hex1HexNAc1	NA	2Hex1HexNAc1	2.77935	3	795.709	2385.11	552.288	1654.85	23674	23674	93.05	151112_Fusion_(LC2)_Lasse_Pancreas_(Nov2015)_2h_HCD_ETD_10%_PNA_17_18_subHCD_(2G)_2xT.mgf	151112_Fusion_(LC2)_Lasse_Pancreas_(Nov2015)_2h_HCD_ETD_10%_PNA_17_18.raw	151112_Fusion_(LC2)_Lasse_Pancreas_(Nov2015)_2h_HCD_ETD_10%_5xPNA_subHCD.msf	Pancreas	Pig	LMWE EtOH HCl	Trypsin	PNA	Preptin	93	107	NA	P01344	NA
FLLSTPAEETSLSR	F1S889	HCD	1Hex1HexNAc1	NA	1Hex1HexNAc1	1.98841	2	958.474	1915.94	775.908	1550.81	19750	19750	93.05	151128_Fusion_(LC2)_Lasse_Pig_peptidome_brain(Nov2015)_try_PNA_2h_ETD_HCD_IEF_2_subHCD_(1G)_1xT.mgf	151128_Fusion_(LC2)_Lasse_Pig_peptidome_brain(Nov2015)_try_PNA_2h_ETD_HCD_IEF_2.raw	151128_Fusion_(LC2)_Lasse_Pig_peptidome_brain(Nov2015)_try_PNA_2h_ETD_HCD_12xIEF_subHCD.msf	Brain	Pig	LMWE Acetone AcOH	Trypsin	PNA	Propart	102	115	NA	P01213	NA
ISDTLSKPSPMPVSQECFETLR	F1SD66	ETD	S9(Hex(1)HexNAc(1)); C17(Carbamidomethyl)	S9(Hex(1)HexNAc(1))	NA	4.07351	3	963.125	2887.36	ND	ND	19741	19751	93.0104	151128_Fusion_(LC2)_Lasse_Pig_peptidome_brain(Nov2015)_try_PNA_2h_ETD_HCD_IEF_2.raw	151128_Fusion_(LC2)_Lasse_Pig_peptidome_brain(Nov2015)_try_PNA_2h_ETD_HCD_IEF_2.raw	151128_Fusion_(LC2)_Lasse_Pig_peptidome_brain(Nov2015)_try_PNA_2h_ETD_HCD_12xIEF(ETD).msf	Brain	Pig	LMWE Acetone AcOH	Trypsin	PNA	Chromogranin-A; Vasostatin-1; Vasostatin-2	122	143	130	P10645	48
ISDTLSKPSPMPVSQECFETLR	F1SD66	HCD	C17(Carbamidomethyl);1Hex1HexNAc1	NA	1Hex1HexNAc1	2.98551	3	963.125	2887.36	841.415	2522.23	19738	19738	92.9833	151128_Fusion_(LC2)_Lasse_Pig_peptidome_brain(Nov2015)_try_PNA_2h_ETD_HCD_IEF_2_subHCD_(1G)_1xT.mgf	151128_Fusion_(LC2)_Lasse_Pig_peptidome_brain(Nov2015)_try_PNA_2h_ETD_HCD_IEF_2.raw	151128_Fusion_(LC2)_Lasse_Pig_peptidome_brain(Nov2015)_try_PNA_2h_ETD_HCD_12xIEF_subHCD.msf	Brain	Pig	LMWE Acetone AcOH	Trypsin	PNA	Chromogranin-A; Vasostatin-1; Vasostatin-2	122	143	NA	P10645	NA
SNALSKSSVPTITPECRQVL	P16014	HCD	C16(Carbamidomethyl);1HexNAc	NA	1HexNAc	2.73508	2	1195.61	2390.21	1094.07	2187.13	10066	10066	92.9833	130614_Christof_N2A_sec_ChyTry_95%_IEF_11_100%_2h_5HCD_5ETD_subHCD_1xGalNAc.mgf	130614_Christof_N2A_sec_ChyTry_95%_IEF_11_100%_2h_5HCD_5ETD.raw	130614_Christof_N2A_sec_ChyTry_95%_12xIEF_2h_5HCD_5ETD_subHCD.msf	N2a	Mouse	Cell (Secretome)	Trypsin	VVA	Secretogranin-1	42	61	NA	P05060	NA
APLPPSVPSQFQAR	M0RDR2	ETD	N-Term(TMT6plex); S6(Hex(1)HexNAc(1))	S6(Hex(1)HexNAc(1))	NA	2.09171	3	697.039	2089.1	ND	ND	21598	21600	92.9667	160722_Fusion_(LC2)_CG_Rat_Bratin_WT_T2_T9_T18_T19_trypsin_(Jul2016)_TMT_10plex_Jacalin_3h_HCD_ETD_high_pH_7(ETD)TMT_gr.mgf	160722_Fusion_(LC2)_CG_Rat_Bratin_WT_T2_T9_T18_T19_trypsin_(Jul2016)_TMT_10plex_Jacalin_3h_HCD_ETD_high_pH_7.raw	160722_Fusion_(LC2)_CG_Rat_Bratin_WT_T2_T9_T18_T19_trypsin_(Jul2016)_TMT_10plex_Jacalin_3h_HCD_ETD_8xhigh_pH(ETD)TMT_gr.msf	Brain	Rat	Rapigest	Trypsin	Jacalin	Neurosecretory protein VGF	224	237	229	O15240	97
APLPPSVPSQFQAR	P20156	HCD	N-Term(TMT6plex);1Hex1HexNAc1	NA	1Hex1HexNAc1	2.26395	3	697.039	2089.1	575.329	1723.97	21600	21600	92.9667	160722_Fusion_(LC2)_CG_Rat_Bratin_WT_T2_T9_T18_T19_trypsin_(Jul2016)_TMT_10plex_Jacalin_3h_HCD_ETD_high_pH_7_subHCD_(1G)_1xT.mgf	160722_Fusion_(LC2)_CG_Rat_Bratin_WT_T2_T9_T18_T19_trypsin_(Jul2016)_TMT_10plex_Jacalin_3h_HCD_ETD_high_pH_7.raw	160722_Fusion_(LC2)_CG_Rat_Bratin_WT_T2_T9_T18_T19_trypsin_(Jul2016)_TMT_10plex_Jacalin_3h_HCD_ETD_8xhigh_pH_8_subHCD-01.msf	Brain	Rat	Rapigest	Trypsin	Jacalin	Neurosecretory protein VGF	224	237	NA	O15240	NA
QITPAEGPVVTAQYDCLGCLHPISTSSPELQPVLR	F1SFI4	HCD	C16(Carbamidomethyl);C19(Carbamidomethyl);1Hex1HexNAc1	NA	1Hex1HexNAc1	5.9965	4	1050.52	4199.06	959.238	3833.93	19658	19658	92.9667	170320_Fusion_(LC2)_TDM_Ileum_Jacalin_2h_ETD_HCD_100%_High_pH_7_subHCD_(1G)_1xT.mgf	170320_Fusion_(LC2)_TDM_Ileum_Jacalin_2h_ETD_HCD_100%_High_pH_7.raw	170320_Fusion_(LC2)_TDM_Ileum_Jacalin_2h_ETD_HCD_100%_8xHigh_pH_subHCD.msf	Ileum	Pig	LMWE H2O	Trypsin	Jacalin	Kininogen-1; Kininogen-1 heavy chain	126	160	NA	P01042	NA
GELEHSQQEEDGEEAMVGTPQGLFPQGGK	P26339	HCD	M16(Oxidation);1HexNAc	NA	1HexNAc	4.78475	3	1101.82	3303.46	1034.13	3100.38	20636	20636	92.95	150402_Fusion_(LC2)_TDM_N2A_ST_SEC_Trypsin_VVA(Feb2015)_2h_5ETD_5HCD_LWAC_20_21_subHCD_1xGalNAc.mgf	150402_Fusion_(LC2)_TDM_N2A_ST_SEC_Trypsin_VVA(Feb2015)_2h_5ETD_5HCD_LWAC_20_21.raw	150402_Fusion_(LC2)_TDM_N2A_ST_SEC_Trypsin_VVA(Feb2015)_2h_5ETD_5HCD_LWAC_20_21_subHCD.msf	N2a	Mouse	Cell (Secretome)	Trypsin	VVA	Chromogranin-A; Pancreastatin	303	331	NA	P10645	NA
RADTDDAPVPAPAGDQKDVPASEKKVPEQPPELPQLDSQHL	Q02819	HCD	1HexNAc	NA	1HexNAc	3.02133	5	918.655	4589.25	878.039	4386.17	10005	10005	92.95	130614_Christof_N2A_sec_ChyTry_95%_IEF_1_100%_2h_5HCD_5ETD_subHCD_1xGalNAc.mgf	130614_Christof_N2A_sec_ChyTry_95%_IEF_1_100%_2h_5HCD_5ETD.raw	130614_Christof_N2A_sec_ChyTry_95%_12xIEF_2h_5HCD_5ETD_subHCD.msf	N2a	Mouse	Cell (Secretome)	Trypsin	VVA	Nucleobindin-1	419	459	NA	Q02818	NA
KVPEQTPELPQLDSQHL	F1RIP6	ETD	T6(HexNAc)	T6(HexNAc)	NA	2.26434	3	721.371	2162.1	ND	ND	19161	19161	92.9496	170320_Fusion_(LC2)_TDM_Ileum_AcOH_Jacalin_2h_ETD_HCD_100%_High_pH_3.raw	170320_Fusion_(LC2)_TDM_Ileum_AcOH_Jacalin_2h_ETD_HCD_100%_High_pH_3.raw	170320_Fusion_(LC2)_TDM_Ileum_AcOH_Jacalin_2h_ETD_HCD_100%_5xHigh_pH(ETD).msf	Ileum	Pig	LMWE AcOH	Trypsin	Jacalin	Nucleobindin-1	441	457	446	Q02818	452
GELEHSQQEEDGEEAMVGTPQGLFPQGGK	P26339	ETD	M16(Oxidation);T19(HexNAc)	T19(HexNAc)	NA	2.8052	3	1101.82	3303.46	ND	ND	20633	20633	92.9486	150402_Fusion_(LC2)_TDM_N2A_ST_SEC_Trypsin_VVA(Feb2015)_2h_5ETD_5HCD_LWAC_20_21.raw	150402_Fusion_(LC2)_TDM_N2A_ST_SEC_Trypsin_VVA(Feb2015)_2h_5ETD_5HCD_LWAC_20_21.raw	150402_Fusion_(LC2)_TDM_N2A_ST_SEC_Trypsin_VVA(Feb2015)_2h_5ETD_5HCD_LWAC_20_21(ETD)_Tn_full_semi.msf	N2a	Mouse	Cell (Secretome)	Trypsin	VVA	Chromogranin-A; Pancreastatin	303	331	321	P10645	312
AGPEEVPTAASSSHFHAGYK	P26339	HCD	1HexNAc	NA	1HexNAc	5.83801	4	562.265	2246.04	511.495	2042.96	20623	20623	92.9	150402_Fusion_(LC2)_TDM_N2A_ST_SEC_Trypsin_VVA(Feb2015)_2h_5ETD_5HCD_LWAC_20_21_subHCD_1xGalNAc.mgf	150402_Fusion_(LC2)_TDM_N2A_ST_SEC_Trypsin_VVA(Feb2015)_2h_5ETD_5HCD_LWAC_20_21.raw	150402_Fusion_(LC2)_TDM_N2A_ST_SEC_Trypsin_VVA(Feb2015)_2h_5ETD_5HCD_LWAC_20_21_subHCD.msf	N2a	Mouse	Cell (Secretome)	Trypsin	VVA	Chromogranin-A; ES-43	252	271	NA	P10645	NA
AGPEEVPTAASSSHFHAGYK	P26339	ETD	T8(HexNAc)	T8(HexNAc)	NA	7.49435	4	562.265	2246.04	ND	ND	20620	20620	92.8888	150402_Fusion_(LC2)_TDM_N2A_ST_SEC_Trypsin_VVA(Feb2015)_2h_5ETD_5HCD_LWAC_20_21.raw	150402_Fusion_(LC2)_TDM_N2A_ST_SEC_Trypsin_VVA(Feb2015)_2h_5ETD_5HCD_LWAC_20_21.raw	150402_Fusion_(LC2)_TDM_N2A_ST_SEC_Trypsin_VVA(Feb2015)_2h_5ETD_5HCD_LWAC_20_21(ETD)_Tn_full_semi.msf	N2a	Mouse	Cell (Secretome)	Trypsin	VVA	Chromogranin-A; ES-43	252	271	259	P10645	251
KVPEQTPELPQLDSQHL	F1RIP6	HCD	1Hex1HexNAc1	NA	1Hex1HexNAc1	4.77199	3	775.389	2324.15	653.679	1959.02	16741	16741	92.8667	170320_Fusion_(LC2)_TDM_Ileum_AcOH_Jacalin_2h_ETD_HCD_100%_High_pH_5_subHCD_(1G)_1xT.mgf	170320_Fusion_(LC2)_TDM_Ileum_AcOH_Jacalin_2h_ETD_HCD_100%_High_pH_5.raw	170320_Fusion_(LC2)_TDM_Ileum_AcOH_Jacalin_2h_ETD_HCD_100%_5xHigh_pH_subHCD.msf	Ileum	Pig	LMWE AcOH	Trypsin	Jacalin	Nucleobindin-1	441	457	NA	Q02818	NA
LDLSAETPVFPGNGDEQPLTENPRK	P01194	HCD	N-Term(TMT6plex);K25(TMT6plex);1Hex1HexNAc1	NA	1Hex1HexNAc1	6.47396	4	887.707	3547.81	796.424	3182.67	22481	22481	92.8667	161003_Fusion_(LC2)_CG_Cerebellum_trypsin_TMT10plex_Jacalin(Sep2016)_2h_HCD_ETD_high_pH_4_subHCD_(1G)_1xT.mgf	161003_Fusion_(LC2)_CG_Cerebellum_trypsin_TMT10plex_Jacalin(Sep2016)_2h_HCD_ETD_high_pH_4.raw	161003_Fusion_(LC2)_CG_Cerebellum_trypsin_TMT10plex_Jacalin(Sep2016)_2h_HCD_ETD_8xhigh_pH_subHCD.msf	Cerebellum	Rat	Rapigest	Trypsin	Jacalin	NPP	52	76	NA	P01189	NA
KVPEQTPELPQLDSQHL	F1RIP6	ETD	T6(Hex(1)HexNAc(1))	T6(Hex(1)HexNAc(1))	NA	2.5546	3	775.389	2324.15	ND	ND	16738	16738	92.8618	170320_Fusion_(LC2)_TDM_Ileum_AcOH_Jacalin_2h_ETD_HCD_100%_High_pH_5.raw	170320_Fusion_(LC2)_TDM_Ileum_AcOH_Jacalin_2h_ETD_HCD_100%_High_pH_5.raw	170320_Fusion_(LC2)_TDM_Ileum_AcOH_Jacalin_2h_ETD_HCD_100%_5xHigh_pH(ETD).msf	Ileum	Pig	LMWE AcOH	Trypsin	Jacalin	Nucleobindin-1	441	457	446	Q02818	452
LDLSAETPVFPGNGDEQPLTENPRK	P01194	ETD	N-Term(TMT6plex);T20(Hex1HexNAc1);K25(TMT6plex)	T20(Hex1HexNAc1)	NA	3.01036	4	887.707	3547.81	ND	ND	22478	22481	92.85	161003_Fusion_(LC2)_CG_Cerebellum_trypsin_TMT10plex_Jacalin(Sep2016)_2h_HCD_ETD_high_pH_4_ETD.mgf	161003_Fusion_(LC2)_CG_Cerebellum_trypsin_TMT10plex_Jacalin(Sep2016)_2h_HCD_ETD_high_pH_4.raw	161003_Fusion_(LC2)_CG_Cerebellum_trypsin_TMT10plex_Jacalin(Sep2016)_ETD_gr_T_Tn.msf	Cerebellum	Rat	Rapigest	Trypsin	Jacalin	NPP	52	76	71	P01189	71
ASDPPLAPDDDPDAPAAQLAR	Q9QXV0	HCD	1Hex1HexNAc1	NA	1Hex1HexNAc1	1.56163	2	1234.58	2468.14	1052.01	2103.01	20988	20988	92.8167	161019_Fusion_(LC2)_KS_STC_1_PNA((Oct2016)_2h_HCD_ETD_High_pH_1_subHCD_(1G)_1xT.mgf	161019_Fusion_(LC2)_KS_STC_1_PNA((Oct2016)_2h_HCD_ETD_High_pH_1.raw	161019_Fusion_(LC2)_KS_STC_1_PNA((Oct2016)_2h_HCD_ETD_6xHigh_pH_6_subHCD.msf	STC-1	Mouse	Cell (Total Cell Lysate)	Trypsin	PNA	ProSAAS	118	138	NA	Q9UHG2	NA
DVSTPPTVLPDNFPR	B3TFF0	ETD	S3(Hex(1)HexNAc(1)); T4(Hex(1)HexNAc(1))	S3(Hex(1)HexNAc(1)); T4(Hex(1)HexNAc(1))	NA	3.37935	3	795.708	2385.11	ND	ND	20199	20199	92.7524	151112_Fusion_(LC2)_Lasse_Pancreas_(Nov2015)_2h_HCD_ETD_10%_PNA_15_16.raw	151112_Fusion_(LC2)_Lasse_Pancreas_(Nov2015)_2h_HCD_ETD_10%_PNA_15_16.raw	151112_Fusion_(LC2)_Lasse_Pancreas_(Nov2015)_2h_HCD_ETD_10%_5xPNA(ETD)-01.msf	Pancreas	Pig	LMWE EtOH HCl	Trypsin	PNA	Preptin	85	99	87;88	P01344	95;96
AGPEEVPTAASSSHFHAGYK	P26339	HCD	1Hex1HexNAc1	NA	1Hex1HexNAc1	3.04124	4	602.785	2408.12	511.502	2042.98	19517	19517	92.75	161019_Fusion_(LC2)_KS_STC_1_PNA((Oct2016)_2h_HCD_ETD_High_pH_2_subHCD_(1G)_1xT.mgf	161019_Fusion_(LC2)_KS_STC_1_PNA((Oct2016)_2h_HCD_ETD_High_pH_2.raw	161019_Fusion_(LC2)_KS_STC_1_PNA((Oct2016)_2h_HCD_ETD_6xHigh_pH_6_subHCD.msf	STC-1	Mouse	Cell (Total Cell Lysate)	Trypsin	PNA	Chromogranin-A; ES-43	252	271	NA	P10645	NA
DVSTPPTVLPDNFPR	Q8MJI5	HCD	2Hex1HexNAc1	NA	2Hex1HexNAc1	2.90871	3	795.708	2385.11	552.287	1654.85	20201	20201	92.75	151112_Fusion_(LC2)_Lasse_Pancreas_(Nov2015)_2h_HCD_ETD_10%_PNA_15_16_subHCD_(2G)_2xT.mgf	151112_Fusion_(LC2)_Lasse_Pancreas_(Nov2015)_2h_HCD_ETD_10%_PNA_15_16.raw	151112_Fusion_(LC2)_Lasse_Pancreas_(Nov2015)_2h_HCD_ETD_10%_5xPNA_subHCD.msf	Pancreas	Pig	LMWE EtOH HCl	Trypsin	PNA	Preptin	93	107	NA	P01344	NA
LDLSAETPVFPGNGDEQPLTENPRK	P01194	HCD	N-Term(TMT6plex);K25(TMT6plex);1Hex1HexNAc1	NA	1Hex1HexNAc1	4.91685	5	710.367	3547.81	637.341	3182.68	22449	22449	92.75	161003_Fusion_(LC2)_CG_Cerebellum_trypsin_TMT10plex_Jacalin(Sep2016)_2h_HCD_ETD_high_pH_4_subHCD_(1G)_1xT.mgf	161003_Fusion_(LC2)_CG_Cerebellum_trypsin_TMT10plex_Jacalin(Sep2016)_2h_HCD_ETD_high_pH_4.raw	161003_Fusion_(LC2)_CG_Cerebellum_trypsin_TMT10plex_Jacalin(Sep2016)_2h_HCD_ETD_8xhigh_pH_subHCD.msf	Cerebellum	Rat	Rapigest	Trypsin	Jacalin	NPP	52	76	NA	P01189	NA
SFNPISDFPDTTSPK	P01042	HCD	1Hex1HexNAc1	NA	1Hex1HexNAc1	2.25966	2	1009.46	2017.91	826.892	1652.78	9597	9597	92.75	150408_Velos_(LC1)_Lasse_Prostate_2_PNA(xxxxxx)_120min_5HCD_5ETD_IEF1_subHCD_(1G)_1xT.mgf	150408_Velos_(LC1)_Lasse_Prostate_2_PNA(xxxxxx)_120min_5HCD_5ETD_IEF1.raw	150408_Velos_(LC1)_Lasse_Prostate_2_PNA(xxxxxx)_120min_5HCD_5ETD_12xIEF9_subHCD.msf	Prostate	Human	LMWE Acetone AcOH	Trypsin	PNA	Kininogen-1; Kininogen-1 light chain	599	613	NA	P01042	NA
AGPEEVPTAASSSHFHAGYK	P26339	ETD	T8(Hex1HexNAc1)	T8(Hex1HexNAc1)	NA	5.45033	4	602.785	2408.12	ND	ND	19515	19515	92.7434	161019_Fusion_(LC2)_KS_STC_1_PNA((Oct2016)_2h_HCD_ETD_High_pH_2.raw	161019_Fusion_(LC2)_KS_STC_1_PNA((Oct2016)_2h_HCD_ETD_High_pH_2.raw	161019_Fusion_(LC2)_KS_STC_1_PNA((Oct2016)_2h_HCD_ETD_High_pH_(1_6)ETD_T_Tn_full_semi.msf	STC-1	Mouse	Cell (Total Cell Lysate)	Trypsin	PNA	Chromogranin-A; ES-43	252	271	259	P10645	251
KVPEQTPELPQLDSQHL	F1RIP6	HCD	1Hex1HexNAc1	NA	1Hex1HexNAc1	5.14805	3	775.389	2324.15	653.678	1959.02	17577	17577	92.7333	170320_Fusion_(LC2)_TDM_Ileum_AcOH_Jacalin_2h_ETD_HCD_100%_High_pH_4_subHCD_(1G)_1xT.mgf	170320_Fusion_(LC2)_TDM_Ileum_AcOH_Jacalin_2h_ETD_HCD_100%_High_pH_4.raw	170320_Fusion_(LC2)_TDM_Ileum_AcOH_Jacalin_2h_ETD_HCD_100%_5xHigh_pH_subHCD.msf	Ileum	Pig	LMWE AcOH	Trypsin	Jacalin	Nucleobindin-1	441	457	NA	Q02818	NA
LDLSAETPVFPGNGDEQPLTENPRK	P01194	ETD	N-Term(TMT6plex);T20(Hex1HexNAc1);K25(TMT6plex)	T20(Hex1HexNAc1)	NA	4.91047	5	710.367	3547.81	ND	ND	22447	22449	92.7333	161003_Fusion_(LC2)_CG_Cerebellum_trypsin_TMT10plex_Jacalin(Sep2016)_2h_HCD_ETD_high_pH_4_ETD.mgf	161003_Fusion_(LC2)_CG_Cerebellum_trypsin_TMT10plex_Jacalin(Sep2016)_2h_HCD_ETD_high_pH_4.raw	161003_Fusion_(LC2)_CG_Cerebellum_trypsin_TMT10plex_Jacalin(Sep2016)_ETD_gr_T_Tn.msf	Cerebellum	Rat	Rapigest	Trypsin	Jacalin	NPP	52	76	71	P01189	71
SNALSKSSVPTITPECRQVL	P16014	HCD	C16(Carbamidomethyl);1HexNAc	NA	1HexNAc	3.55258	3	797.414	2390.23	729.72	2187.15	10039	10039	92.7333	130614_Christof_N2A_sec_ChyTry_95%_IEF_11_100%_2h_5HCD_5ETD_subHCD_1xGalNAc.mgf	130614_Christof_N2A_sec_ChyTry_95%_IEF_11_100%_2h_5HCD_5ETD.raw	130614_Christof_N2A_sec_ChyTry_95%_12xIEF_2h_5HCD_5ETD_subHCD.msf	N2a	Mouse	Cell (Secretome)	Trypsin	VVA	Secretogranin-1	42	61	NA	P05060	NA
KVPEQTPELPQLDSQHL	F1RIP6	ETD	T6(Hex(1)HexNAc(1))	T6(Hex(1)HexNAc(1))	NA	2.78214	3	775.389	2324.15	ND	ND	17574	17574	92.7319	170320_Fusion_(LC2)_TDM_Ileum_AcOH_Jacalin_2h_ETD_HCD_100%_High_pH_4.raw	170320_Fusion_(LC2)_TDM_Ileum_AcOH_Jacalin_2h_ETD_HCD_100%_High_pH_4.raw	170320_Fusion_(LC2)_TDM_Ileum_AcOH_Jacalin_2h_ETD_HCD_100%_5xHigh_pH(ETD).msf	Ileum	Pig	LMWE AcOH	Trypsin	Jacalin	Nucleobindin-1	441	457	446	Q02818	452
DNVGDNFLEGEDANGVTLNEK	Q9GLG4	HCD	1Hex1HexNAc1	NA	1Hex1HexNAc1	5.79294	3	872.39	2615.15	750.679	2250.02	20254	20254	92.7	170320_Fusion_(LC2)_TDM_Ileum_Jacalin_2h_ETD_HCD_100%_High_pH_2_subHCD_(1G)_1xT.mgf	170320_Fusion_(LC2)_TDM_Ileum_Jacalin_2h_ETD_HCD_100%_High_pH_2.raw	170320_Fusion_(LC2)_TDM_Ileum_Jacalin_2h_ETD_HCD_100%_8xHigh_pH_subHCD.msf	Ileum	Pig	LMWE H2O	Trypsin	Jacalin	Secretogranin-1	531	551	NA	P05060	NA
IPEKVTPVAATQDGFT	P47868	HCD	N-Term(TMT6plex);K4(TMT6plex);1Hex1HexNAc1	NA	1Hex1HexNAc1	3.78858	3	833.116	2497.33	711.406	2132.2	23319	23319	92.7	160722_Fusion_(LC2)_CG_Rat_Bratin_WT_T2_T9_T18_T19_trypsin_(Jul2016)_TMT_10plex_Jacalin_3h_HCD_ETD_high_pH_5_subHCD_(1G)_1xT.mgf	160722_Fusion_(LC2)_CG_Rat_Bratin_WT_T2_T9_T18_T19_trypsin_(Jul2016)_TMT_10plex_Jacalin_3h_HCD_ETD_high_pH_5.raw	160722_Fusion_(LC2)_CG_Rat_Bratin_WT_T2_T9_T18_T19_trypsin_(Jul2016)_TMT_10plex_Jacalin_3h_HCD_ETD_8xhigh_pH_8_subHCD-01.msf	Brain	Rat	Rapigest	Trypsin	Jacalin	Secretogranin-3	229	244	NA	Q8WXD2	NA
DNVGDNFLEGEDANGVTLNEK	Q9GLG4	ETD	T17(Hex(1)HexNAc(1))	T17(Hex(1)HexNAc(1))	NA	2.89728	3	872.39	2615.15	ND	ND	20250	20250	92.6868	170320_Fusion_(LC2)_TDM_Ileum_Jacalin_2h_ETD_HCD_100%_High_pH_2.raw	170320_Fusion_(LC2)_TDM_Ileum_Jacalin_2h_ETD_HCD_100%_High_pH_2.raw	170320_Fusion_(LC2)_TDM_Ileum_Jacalin_2h_ETD_HCD_100%_8xHigh_pH(ETD)-01.msf	Ileum	Pig	LMWE H2O	Trypsin	Jacalin	Secretogranin-1	531	551	547	P05060	556
KVPEQTPELPQLDSQHL	F1RIP6	ETD	T6(Hex(1)HexNAc(1))	T6(Hex(1)HexNAc(1))	NA	2.75542	3	775.389	2324.15	ND	ND	19669	19669	92.6828	151128_Fusion_(LC2)_Lasse_Pig_peptidome_brain(Nov2015)_try_PNA_2h_ETD_HCD_IEF_2.raw	151128_Fusion_(LC2)_Lasse_Pig_peptidome_brain(Nov2015)_try_PNA_2h_ETD_HCD_IEF_2.raw	151128_Fusion_(LC2)_Lasse_Pig_peptidome_brain(Nov2015)_try_PNA_2h_ETD_HCD_12xIEF(ETD).msf	Brain	Pig	LMWE Acetone AcOH	Trypsin	PNA	Nucleobindin-1	441	457	446	Q02818	452
KVPEQTPELPQLDSQHL	F1RIP6	HCD	1Hex1HexNAc1	NA	1Hex1HexNAc1	3.23246	3	775.389	2324.15	653.678	1959.02	19667	19667	92.6667	151128_Fusion_(LC2)_Lasse_Pig_peptidome_brain(Nov2015)_try_PNA_2h_ETD_HCD_IEF_2_subHCD_(1G)_1xT.mgf	151128_Fusion_(LC2)_Lasse_Pig_peptidome_brain(Nov2015)_try_PNA_2h_ETD_HCD_IEF_2.raw	151128_Fusion_(LC2)_Lasse_Pig_peptidome_brain(Nov2015)_try_PNA_2h_ETD_HCD_12xIEF_subHCD.msf	Brain	Pig	LMWE Acetone AcOH	Trypsin	PNA	Nucleobindin-1	441	457	NA	Q02818	NA
APLPPSVPSQFQAR	M0RDR2	ETD	N-Term(TMT6plex); S6(Hex(1)HexNAc(1))	S6(Hex(1)HexNAc(1))	NA	2.24291	3	697.039	2089.1	ND	ND	21511	21512	92.6	160722_Fusion_(LC2)_CG_Rat_Bratin_WT_T2_T9_T18_T19_trypsin_(Jul2016)_TMT_10plex_Jacalin_3h_HCD_ETD_high_pH_7(ETD)TMT_gr.mgf	160722_Fusion_(LC2)_CG_Rat_Bratin_WT_T2_T9_T18_T19_trypsin_(Jul2016)_TMT_10plex_Jacalin_3h_HCD_ETD_high_pH_7.raw	160722_Fusion_(LC2)_CG_Rat_Bratin_WT_T2_T9_T18_T19_trypsin_(Jul2016)_TMT_10plex_Jacalin_3h_HCD_ETD_8xhigh_pH(ETD)TMT_gr.msf	Brain	Rat	Rapigest	Trypsin	Jacalin	Neurosecretory protein VGF	224	237	229	O15240	97
APLPPSVPSQFQAR	P20156	HCD	N-Term(TMT6plex);1Hex1HexNAc1	NA	1Hex1HexNAc1	2.64581	3	697.039	2089.1	575.328	1723.97	21512	21512	92.6	160722_Fusion_(LC2)_CG_Rat_Bratin_WT_T2_T9_T18_T19_trypsin_(Jul2016)_TMT_10plex_Jacalin_3h_HCD_ETD_high_pH_7_subHCD_(1G)_1xT.mgf	160722_Fusion_(LC2)_CG_Rat_Bratin_WT_T2_T9_T18_T19_trypsin_(Jul2016)_TMT_10plex_Jacalin_3h_HCD_ETD_high_pH_7.raw	160722_Fusion_(LC2)_CG_Rat_Bratin_WT_T2_T9_T18_T19_trypsin_(Jul2016)_TMT_10plex_Jacalin_3h_HCD_ETD_8xhigh_pH_8_subHCD-01.msf	Brain	Rat	Rapigest	Trypsin	Jacalin	Neurosecretory protein VGF	224	237	NA	O15240	NA
SNALSKSSVPTITPECRQVL	P16014	ETD	T11(HexNAc); C16(Carbamidomethyl)	T11(HexNAc)	NA	3.51597	3	797.408	2390.21	ND	ND	10048	10048	92.5892	130614_Christof_N2A_sec_ChyTry_95%_IEF_12_100%_2h_5HCD_5ETD.raw	130614_Christof_N2A_sec_ChyTry_95%_IEF_12_100%_2h_5HCD_5ETD.raw	130614_Christof_N2A_sec_ChyTry_95%_12xIEF_100%_2h_5HCD_5ETD(ETD).msf	N2a	Mouse	Cell (Secretome)	Chymotrypsin	VVA	Secretogranin-1	42	61	52	P05060	52
DVSTPPTVLPDNFPR	Q8MJI5	HCD	2Hex1HexNAc1	NA	2Hex1HexNAc1	2.45333	3	795.708	2385.11	552.287	1654.85	23560	23560	92.5833	151112_Fusion_(LC2)_Lasse_Pancreas_(Nov2015)_2h_HCD_ETD_10%_PNA_17_18_subHCD_(2G)_2xT.mgf	151112_Fusion_(LC2)_Lasse_Pancreas_(Nov2015)_2h_HCD_ETD_10%_PNA_17_18.raw	151112_Fusion_(LC2)_Lasse_Pancreas_(Nov2015)_2h_HCD_ETD_10%_5xPNA_subHCD.msf	Pancreas	Pig	LMWE EtOH HCl	Trypsin	PNA	Preptin	93	107	NA	P01344	NA
DVSTPPTVLPDNFPR	B3TFF0	ETD	T4(Hex(1)HexNAc(1)); T7(Hex(1)HexNAc(1))	T4(Hex(1)HexNAc(1)); T7(Hex(1)HexNAc(1))	NA	2.56143	3	795.708	2385.11	ND	ND	23558	23558	92.5762	151112_Fusion_(LC2)_Lasse_Pancreas_(Nov2015)_2h_HCD_ETD_10%_PNA_17_18.raw	151112_Fusion_(LC2)_Lasse_Pancreas_(Nov2015)_2h_HCD_ETD_10%_PNA_17_18.raw	151112_Fusion_(LC2)_Lasse_Pancreas_(Nov2015)_2h_HCD_ETD_10%_5xPNA(ETD)-01.msf	Pancreas	Pig	LMWE EtOH HCl	Trypsin	PNA	Preptin	85	99	88;91	P01344	96;99
SNALSKSSVPTITPECRQVL	P16014	HCD	C16(Carbamidomethyl);1HexNAc	NA	1HexNAc	5.17951	3	797.408	2390.21	729.715	2187.13	10047	10047	92.5667	130614_Christof_N2A_sec_ChyTry_95%_IEF_12_100%_2h_5HCD_5ETD_subHCD_1xGalNAc.mgf	130614_Christof_N2A_sec_ChyTry_95%_IEF_12_100%_2h_5HCD_5ETD.raw	130614_Christof_N2A_sec_ChyTry_95%_12xIEF_2h_5HCD_5ETD_subHCD.msf	N2a	Mouse	Cell (Secretome)	Trypsin	VVA	Secretogranin-1	42	61	NA	P05060	NA
KVPEQTPELPQLDSQHL	F1RIP6	HCD	1Hex1HexNAc1	NA	1Hex1HexNAc1	3.46275	3	775.39	2324.15	653.679	1959.02	19066	19066	92.5	170320_Fusion_(LC2)_TDM_Ileum_AcOH_Jacalin_2h_ETD_HCD_100%_High_pH_3_subHCD_(1G)_1xT.mgf	170320_Fusion_(LC2)_TDM_Ileum_AcOH_Jacalin_2h_ETD_HCD_100%_High_pH_3.raw	170320_Fusion_(LC2)_TDM_Ileum_AcOH_Jacalin_2h_ETD_HCD_100%_5xHigh_pH_subHCD.msf	Ileum	Pig	LMWE AcOH	Trypsin	Jacalin	Nucleobindin-1	441	457	NA	Q02818	NA
KVPEQTPELPQLDSQHL	F1RIP6	HCD	1Hex1HexNAc1	NA	1Hex1HexNAc1	2.38454	3	775.388	2324.15	653.678	1959.02	19684	19684	92.5	151128_Fusion_(LC2)_Lasse_Pig_Brain(Nov2015)_try_PNA_2h_ETD_HCD_IEF_2_subHCD_(1G)_1xT.mgf	151128_Fusion_(LC2)_Lasse_Pig_Brain(Nov2015)_try_PNA_2h_ETD_HCD_IEF_2.raw	151128_Fusion_(LC2)_Lasse_Pig_Brain(Nov2015)_try_PNA_2h_ETD_HCD_12xIEF_subHCD.msf	Brain	Pig	LMWE H2O	Trypsin	PNA	Nucleobindin-1	441	457	NA	Q02818	NA
KVPEQTPELPQLDSQHL	F1RIP6	ETD	T6(Hex(1)HexNAc(1))	T6(Hex(1)HexNAc(1))	NA	2.20167	3	775.39	2324.15	ND	ND	19063	19063	92.4941	170320_Fusion_(LC2)_TDM_Ileum_AcOH_Jacalin_2h_ETD_HCD_100%_High_pH_3.raw	170320_Fusion_(LC2)_TDM_Ileum_AcOH_Jacalin_2h_ETD_HCD_100%_High_pH_3.raw	170320_Fusion_(LC2)_TDM_Ileum_AcOH_Jacalin_2h_ETD_HCD_100%_5xHigh_pH(ETD).msf	Ileum	Pig	LMWE AcOH	Trypsin	Jacalin	Nucleobindin-1	441	457	446	Q02818	452
KVPEQTPELPQLDSQHL	F1RIP6	HCD	1Hex1HexNAc1	NA	1Hex1HexNAc1	3.07154	3	775.389	2324.15	653.678	1959.02	19676	19676	92.4667	151128_Fusion_(LC2)_Lasse_Pig_Brain(Nov2015)_try_PNA_2h_ETD_HCD_IEF_2_subHCD_(1G)_1xT.mgf	151128_Fusion_(LC2)_Lasse_Pig_Brain(Nov2015)_try_PNA_2h_ETD_HCD_IEF_2.raw	151128_Fusion_(LC2)_Lasse_Pig_Brain(Nov2015)_try_PNA_2h_ETD_HCD_12xIEF_subHCD.msf	Brain	Pig	LMWE H2O	Trypsin	PNA	Nucleobindin-1	441	457	NA	Q02818	NA
VPEQTPELPQLDSQHL	F1RIP6	ETD	T5(HexNAc); S13(HexNAc)	T5(HexNAc); S13(HexNAc)	NA	3.93344	3	746.367	2237.09	ND	ND	20111	20111	92.4611	170320_Fusion_(LC2)_TDM_Ileum_Jacalin_2h_ETD_HCD_100%_High_pH_3.raw	170320_Fusion_(LC2)_TDM_Ileum_Jacalin_2h_ETD_HCD_100%_High_pH_3.raw	170320_Fusion_(LC2)_TDM_Ileum_Jacalin_2h_ETD_HCD_100%_8xHigh_pH(ETD)-01.msf	Ileum	Pig	LMWE H2O	Trypsin	Jacalin	Nucleobindin-1	442	457	446;454	Q02818	452;459
RADTDDAPVPAPAGDQKDVPASEKKVPEQPPELPQLDSQHL	Q02819	HCD	1HexNAc	NA	1HexNAc	3.54197	5	918.66	4589.27	878.044	4386.19	9941	9941	92.4333	130614_Christof_N2A_sec_ChyTry_95%_IEF_1_100%_2h_5HCD_5ETD_subHCD_1xGalNAc.mgf	130614_Christof_N2A_sec_ChyTry_95%_IEF_1_100%_2h_5HCD_5ETD.raw	130614_Christof_N2A_sec_ChyTry_95%_12xIEF_2h_5HCD_5ETD_subHCD.msf	N2a	Mouse	Cell (Secretome)	Trypsin	VVA	Nucleobindin-1	419	459	NA	Q02818	NA
SNALSKSSVPTITPECRQVL	P16014	HCD	C16(Carbamidomethyl);1HexNAc	NA	1HexNAc	4.46657	3	797.407	2390.21	729.714	2187.13	8355	8355	92.4167	130614_Christof_N2A_sec_ChyTry_95%_IEF_10_100%_2h_5HCD_5ETD_subHCD_1xGalNAc.mgf	130614_Christof_N2A_sec_ChyTry_95%_IEF_10_100%_2h_5HCD_5ETD.raw	130614_Christof_N2A_sec_ChyTry_95%_12xIEF_2h_5HCD_5ETD_subHCD.msf	N2a	Mouse	Cell (Secretome)	Trypsin	VVA	Secretogranin-1	42	61	NA	P05060	NA
KVPEQTPELPQLDSQHL	F1RIP6	ETD	T6(HexNAc)	T6(HexNAc)	NA	3.19683	3	721.372	2162.1	ND	ND	19041	19041	92.3851	170320_Fusion_(LC2)_TDM_Ileum_AcOH_Jacalin_2h_ETD_HCD_100%_High_pH_3.raw	170320_Fusion_(LC2)_TDM_Ileum_AcOH_Jacalin_2h_ETD_HCD_100%_High_pH_3.raw	170320_Fusion_(LC2)_TDM_Ileum_AcOH_Jacalin_2h_ETD_HCD_100%_5xHigh_pH(ETD).msf	Ileum	Pig	LMWE AcOH	Trypsin	Jacalin	Nucleobindin-1	441	457	446	Q02818	452
KVPEQTPELPQLDSQHL	F1RIP6	HCD	1HexNAc	NA	1HexNAc	5.28606	3	721.372	2162.1	653.679	1959.02	19044	19044	92.3833	170320_Fusion_(LC2)_TDM_Ileum_AcOH_Jacalin_2h_ETD_HCD_100%_High_pH_3_subHCD_(1G)_1xTn.mgf	170320_Fusion_(LC2)_TDM_Ileum_AcOH_Jacalin_2h_ETD_HCD_100%_High_pH_3.raw	170320_Fusion_(LC2)_TDM_Ileum_AcOH_Jacalin_2h_ETD_HCD_100%_5xHigh_pH_subHCD.msf	Ileum	Pig	LMWE AcOH	Trypsin	Jacalin	Nucleobindin-1	441	457	NA	Q02818	NA
SSNNLGPVLPPTNVGSNTY	P12968	HCD	1Hex1HexNAc1	NA	1Hex1HexNAc1	3.89664	3	766.034	2296.09	644.323	1930.95	17123	17123	92.3833	170206_Katrine_STC1_T13_LWAC_2h_ETD_HCD_100%_High_pH_4_subHCD_(1G)_1xT.mgf	170206_Katrine_STC1_T13_LWAC_2h_ETD_HCD_100%_High_pH_4.raw	170206_Katrine_STC1_T13_LWAC_2h_ETD_HCD_100%_7xHigh_pH_subHCD.msf	STC-1	Mouse	Cell (Total Cell Lysate)	Chymotrypsin	PNA	Islet amyloid polypeptide	56	74	NA	P10997	NA
NPVYGSVSNADLMDFK	F1RF79	ETD	S6(Hex(1)HexNAc(1)); M13(Oxidation)	S6(Hex(1)HexNAc(1))	NA	2.51449	2	1069.48	2137.95	ND	ND	10175	10175	92.3793	140301_Lasse_Atrial_neonatal_(170913)_2h_HCD_ETD_50%_PNA_N_11.raw	140301_Lasse_Atrial_neonatal_(170913)_2h_HCD_ETD_50%_PNA_N_11.raw	140301_Lasse_Atrial_neonatal_(170913)_2h_HCD_ETD_50%_PNA_N_9_12(ETD).msf	Heart	Pig	LMWE H2O	Trypsin	PNA	Cardiodilatin-related peptide (By similarity)	25	40	30	P01160	31
SSNNLGPVLPPTNVGSNTY	P12968	ETD	T12(Hex1HexNAc1)	T12(Hex1HexNAc1)	NA	2.4791	3	766.034	2296.09	ND	ND	17120	17120	92.3744	170206_Katrine_STC1_T13_LWAC_2h_ETD_HCD_100%_High_pH_4.raw	170206_Katrine_STC1_T13_LWAC_2h_ETD_HCD_100%_High_pH_4.raw	170206_Katrine_STC1_T13_LWAC_2h_ETD_HCD_100%_High_pH_1_7(ETD).msf	STC-1	Mouse	Cell (Total Cell Lysate)	Chymotrypsin	PNA	Islet amyloid polypeptide	56	74	67	P10997	63
DVSTPPTVLPDNFPR	B3TFF0	ETD	S3(Hex(1)HexNAc(1)); T4(Hex(1)HexNAc(1))	S3(Hex(1)HexNAc(1)); T4(Hex(1)HexNAc(1))	NA	2.94507	3	795.708	2385.11	ND	ND	20115	20115	92.3719	151112_Fusion_(LC2)_Lasse_Pancreas_(Nov2015)_2h_HCD_ETD_10%_PNA_15_16.raw	151112_Fusion_(LC2)_Lasse_Pancreas_(Nov2015)_2h_HCD_ETD_10%_PNA_15_16.raw	151112_Fusion_(LC2)_Lasse_Pancreas_(Nov2015)_2h_HCD_ETD_10%_5xPNA(ETD)-01.msf	Pancreas	Pig	LMWE EtOH HCl	Trypsin	PNA	Preptin	85	99	87;88	P01344	95;96
NPVYGSVSNADLMDFK	F1RF79	HCD	M13(Oxidation);1Hex1HexNAc1	NA	1Hex1HexNAc1	4.2337	2	1069.48	2137.95	886.912	1772.82	10174	10174	92.3667	140301_Lasse_Atrial_neonatal_(170913)_2h_HCD_ETD_50%_PNA_N_11_subHCD_(1G)_1xT.mgf	140301_Lasse_Atrial_neonatal_(170913)_2h_HCD_ETD_50%_PNA_N_11.raw	140301_Lasse_Atrial_neonatal_(170913)_2h_HCD_ETD_50%_PNA_N9N10N11N12_subHCD.msf	Heart	Pig	LMWE H2O	Trypsin	PNA	Cardiodilatin-related peptide (By similarity)	25	40	NA	P01160	NA
QITPAEGPVVTAQYDCLGCLHPISTSSPELQPVLR	F1SFI4	HCD	C16(Carbamidomethyl);C19(Carbamidomethyl);1Hex1HexNAc1	NA	1Hex1HexNAc1	8.51139	4	1050.52	4199.06	959.238	3833.93	19674	19674	92.35	170320_Fusion_(LC2)_TDM_Ileum_Jacalin_2h_ETD_HCD_100%_High_pH_6_subHCD_(1G)_1xT.mgf	170320_Fusion_(LC2)_TDM_Ileum_Jacalin_2h_ETD_HCD_100%_High_pH_6.raw	170320_Fusion_(LC2)_TDM_Ileum_Jacalin_2h_ETD_HCD_100%_8xHigh_pH_subHCD.msf	Ileum	Pig	LMWE H2O	Trypsin	Jacalin	Kininogen-1; Kininogen-1 heavy chain	126	160	NA	P01042	NA
QITPAEGPVVTAQYDCLGCLHPISTSSPELQPVLR	F1SFI4	ETD	T11(Hex(1)HexNAc(1)); C16(Carbamidomethyl); C19(Carbamidomethyl)	T11(Hex(1)HexNAc(1))	NA	4.09411	4	1050.52	4199.06	ND	ND	19671	19671	92.3377	170320_Fusion_(LC2)_TDM_Ileum_Jacalin_2h_ETD_HCD_100%_High_pH_6.raw	170320_Fusion_(LC2)_TDM_Ileum_Jacalin_2h_ETD_HCD_100%_High_pH_6.raw	170320_Fusion_(LC2)_TDM_Ileum_Jacalin_2h_ETD_HCD_100%_8xHigh_pH(ETD)-01.msf	Ileum	Pig	LMWE H2O	Trypsin	Jacalin	Kininogen-1; Kininogen-1 heavy chain	126	160	136	P01042	137
SSVPTITPECRQVL	P16014	HCD	C10(Carbamidomethyl);1HexNAc	NA	1HexNAc	2.30902	2	895.448	1789.89	793.909	1586.81	10265	10265	92.3167	130614_Christof_N2A_sec_ChyTry_95%_IEF_4_100%_2h_5HCD_5ETD_subHCD_1xGalNAc.mgf	130614_Christof_N2A_sec_ChyTry_95%_IEF_4_100%_2h_5HCD_5ETD.raw	130614_Christof_N2A_sec_ChyTry_95%_12xIEF_2h_5HCD_5ETD_subHCD.msf	N2a	Mouse	Cell (Secretome)	Trypsin	VVA	Secretogranin-1	48	61	NA	P05060	NA
KVPEQTPELPQLDSQHL	F1RIP6	HCD	1Hex1HexNAc1	NA	1Hex1HexNAc1	4.53123	3	775.389	2324.15	653.679	1959.02	16614	16614	92.2833	170320_Fusion_(LC2)_TDM_Ileum_AcOH_Jacalin_2h_ETD_HCD_100%_High_pH_5_subHCD_(1G)_1xT.mgf	170320_Fusion_(LC2)_TDM_Ileum_AcOH_Jacalin_2h_ETD_HCD_100%_High_pH_5.raw	170320_Fusion_(LC2)_TDM_Ileum_AcOH_Jacalin_2h_ETD_HCD_100%_5xHigh_pH_subHCD.msf	Ileum	Pig	LMWE AcOH	Trypsin	Jacalin	Nucleobindin-1	441	457	NA	Q02818	NA
KVPEQTPELPQLDSQHL	F1RIP6	ETD	T6(Hex(1)HexNAc(1))	T6(Hex(1)HexNAc(1))	NA	2.44596	3	775.389	2324.15	ND	ND	16612	16612	92.2807	170320_Fusion_(LC2)_TDM_Ileum_AcOH_Jacalin_2h_ETD_HCD_100%_High_pH_5.raw	170320_Fusion_(LC2)_TDM_Ileum_AcOH_Jacalin_2h_ETD_HCD_100%_High_pH_5.raw	170320_Fusion_(LC2)_TDM_Ileum_AcOH_Jacalin_2h_ETD_HCD_100%_5xHigh_pH(ETD).msf	Ileum	Pig	LMWE AcOH	Trypsin	Jacalin	Nucleobindin-1	441	457	446	Q02818	452
SPETFYGVQPGWQRTPGALR	Q8HY17	HCD	1Hex1HexNAc1	NA	1Hex1HexNAc1	2.75082	3	871.426	2612.26	749.715	2247.13	19934	19934	92.2667	151128_Fusion_(LC2)_Lasse_Pig_peptidome_brain(Nov2015)_try_PNA_2h_ETD_HCD_IEF_12_subHCD_(1G)_1xT.mgf	151128_Fusion_(LC2)_Lasse_Pig_peptidome_brain(Nov2015)_try_PNA_2h_ETD_HCD_IEF_12.raw	151128_Fusion_(LC2)_Lasse_Pig_peptidome_brain(Nov2015)_try_PNA_2h_ETD_HCD_12xIEF_subHCD.msf	Brain	Pig	LMWE Acetone AcOH	Trypsin	PNA	Propart	94	113	NA	Q8WXF3	NA
[truncated: 11,571 more rows]
