# Supplementary material for: An atlas of O-linked glycosylation on peptide hormones reveals diverse biological roles
Source: Nat Commun. 2020 Aug 20;11:4033. doi: 10.1038/s41467-020-17473-1 (PMC7441158; doi:10.1038/s41467-020-17473-1)
Supplement: Supplementary file 7 — Supplementary Data 4 [file 41467_2020_17473_MOESM7_ESM.xlsx]

## Sheet: Overview
	Data Description
	Data S4. Extracted Spectra
	Example Spectrum #	Index number
	Peptide Hormone(s)	Name of peptide hormone (Alphabetically sorted)
	Extracted Spectrum	A screenshot of an extracted spectrum in which sequencing of the glycosylated peptide hormone sequence is performed

## Sheet: Data S4. Extracted Spectra
Supplementary Data 4. Extracted Spectra
Example Spectrum #	Peptide Hormone(s)	Extracted Spectrum
1	Acyl-CoA-binding protein
2	Adiponectin
3	Agouti-related protein
4	Angiotensinogen
5	Antimicrobial peptide VGF[554-577] (Part of Neurosecretory protein VGF
6	Atrial Natriuretic Factor
7	Beta-Endorphin (Part of Lipotropin beta)
8	C-Flanking Peptide of NPY
9	C-terminal Flanking Peptide
10	C-terminal peptide (Part of Neuroendocrine protein 7B2)
11	Calcitonin gene-related peptide 1
12	Calcitonin gene-related peptide 2
13	Cardiodilatin-related peptide
14	CCB peptide (Part of Secretogranin-1)
15	Cholecystokinin (in different variants -25, -33, -39, -58, -58desnopeptide)
16	Copeptin
17	EA-92 (Part of Chromogranin-A)
18	ER-37 / GR-44(Parts of Chromogranin-A)
19	ES-43 (Part of Chromogranin-A)
20	Galanin
21	Galanin-Message-Associated Peptide
22	Gastrin-71
23	Gastrin-Releasing Peptide
24	GAWK Peptide (Secretogranin-1)
25	Glicentin (Containing Glicentin-Related Polypeptide)
26	Glucagon (part of Oxyntomodulin/Glicentin)
27	Glucagon-like Peptide 1 (contains GLP-1 (7-37)/GLP-1 (7-36))
28*	Glucagon-like Peptide 1 (contains GLP-1 (7-37)/GLP-1 (7-36)) - Low confidence site assignment
29	GnRH-Associated Peptide 1 (part of Progonadoliberin-1)
30	GR-44 (part of Chromogranin-A)
31	GV-19 (part of Chromogranin-A)
32	Insulin B chain
33	Insulin-Like Growth Factor II (Ala-25 Del)
34	Intestinal Peptide PHM-27 (Part of Intestinal peptide PHV-42)
35	Islet Amyloid Polypeptide
36	Katacalcin
37	Kininogen-1 heavy chain (part of Kininogen-1)
38	Kininogen-1 light chain(part of Kininogen-1)
39	LEN (Big/Little, Part of proSAAS/PEN-LEN)
40	Metastin (Part of Metastasis-supressor KiSS-1)
41	N-terminal peptide (Part of Neuroendocrine Protein 7B2)
42	Natriuretic peptides B
43	Nesfatin-1 (Part of Nucleobindin-2)
44	Neurexophilin-2
45	Neuropeptide 1
46	Neuropeptide Y
47	Neuropeptide-Glycine-Glutamic Acid (Part of proMCH)
48	Neurosecretory Protein VGF
49	NPP
50	Nucleobindin-1
51	Nucleobindin-2
52	Pancreastatin (Part of Chromogranin-A)
53	Pancreatic Hormone
54	Peptide YY (Contains Peptide YY (3-36))
55	Preptin
56	Pro-Thyrotropin-Releasing Hormone
57	PTHrP[38-94] (part of Parathyroid Hormone-Related Protein)
58	SAAS (Big/Little; Part of proSAAS)
59	Secretin
60	Secretogranin-1
61	Secretogranin-2
62	Secretogranin-3
63	Secretoneurin (Part of Secretogranin-2)
64	Somatostatin-28
65	Vasoactive Intestinal Peptide
66	Vasostatin-1/2 (Parts of Chromogranin-A)
67	Vasostatin-2 (Part of Chromogranin-A)
68	WE-14 (Part of Chromogranin A)
	*spectrum 28 contains a low quality assigment of the glycan identified on GLP-1
