# Supplementary material for: An atlas of O-linked glycosylation on peptide hormones reveals diverse biological roles
Source: Nat Commun. 2020 Aug 20;11:4033. doi: 10.1038/s41467-020-17473-1 (PMC7441158; doi:10.1038/s41467-020-17473-1)
Supplement: Supplementary file 8 — Supplementary Data 5 [file 41467_2020_17473_MOESM8_ESM.xlsx]

## Sheet: Overview
	Data Description
	Data S5. Phosphodata
	Study	In which publication the phosphosite was found
	Native Uniprot	Uniprot accession number for the native species
	Gene Name	Gene name
	Native Site	The position(s) of the Identified phosphosites in the native protein
	Human Uniprot	The homologous human uniprot accession
	Aligned Site	The position(s) of the aligned phosphosites in the human protein
	Peptide Hormone(s)	Name(s) of peptide hormone(s) covering the identified site

## Sheet: Data S5. Phosphodata
Supplementary Data 5. Phosphodata
Study	Native Uniprot	Gene Name	Native Site	Human Uniprot	Aligned Site	Peptide Hormone(s)
Secher 2016	P01194	COLI_RAT	107	P01189	107	Potential peptide
Secher 2016	P01194	COLI_RAT	117	P01189	131	Potential peptide
Secher 2016	P01194	COLI_RAT	126	P01189	140	Potential peptide	Melanotropin alpha
Secher 2016	P01194	COLI_RAT	154	P01189	168	Corticotropin	Corticotropin-like intermediary peptide
Secher 2016	P04094	PENK_RAT	88	P01210	72	Synenkephalin
Lietz 2018	P01211	PENK	115	P01210	118	PENK(114-133) (By similarity)
Lietz 2018	P01211	PENK	133	P01210	136	Propart
Lietz 2018	P01211	PENK	167	P01210	170	PENK(143-183) (By similarity)
Lietz 2018	P01211	PENK	173	P01210	176	PENK(143-183) (By similarity)
Lietz 2018	P01211	PENK	179	P01210	183	PENK(143-183) (By similarity)
Lietz 2018	P01211	PENK	182	P01210	186	Met-enkephalin-Arg-Gly-Leu
Lietz 2018	P01211	PENK	192	P01210	196	Propart
Lietz 2018	P01211	PENK	199	P01210	203	Propart
Lietz 2018	P01211	PENK	206	P01210	210	Propart
Lietz 2018	P01211	PENK	222	P01210	226	Propart
Secher 2016	P04094	PENK_RAT	242	P01210	240	PENK(237-258) (By similarity)
Lietz 2018	P01211	PENK	239	P01210	243	PENK(237-258) (By similarity)
Secher 2016	P04094	PENK_RAT	251	P01210	249	PENK(237-258) (By similarity)
Secher 2016	P04094	PENK_RAT	252	P01210	250	PENK(237-258) (By similarity)
Secher 2016	P04094	PENK_RAT	253	P01210	251	PENK(237-258) (By similarity)
Lietz 2018	P01211	PENK	247	P01210	251	PENK(237-258) (By similarity)
Secher 2016	P06300	PDYN_RAT	177	P01213	186	Alpha-neoendorphin	Beta-neoendorphin
Secher 2016	P06300	PDYN_RAT	178	P01213	187	Alpha-neoendorphin	Beta-neoendorphin
Secher 2016	P06300	PDYN_RAT	235	P01213	240	Leumorphin
Lietz 2018	Q6RUW3	NPY	60	P01303	60	Neuropeptide Y
Lietz 2018	Q6RUW3	NPY	64	P01303	64	Neuropeptide Y
Secher 2016	P07808	NPY_RAT	83	p01303	82	C-flanking peptide of NPY
Lietz 2018	Q6RUW3	NPY	82	P01303	82	C-flanking peptide of NPY
Secher 2016	O35314	SCG1_RAT	90	P05060	90	Secretogranin-1
Secher 2016	O35314	SCG1_RAT	99	P05060	99	Secretogranin-1
Lietz 2018	P23389	CHGB	249	P05060	108	Secretogranin-1
Secher 2016	O35314	SCG1_RAT	129	P05060	130	Secretogranin-1
Lietz 2018	P23389	CHGB	133	P05060	140	Secretogranin-1
Lietz 2018	P23389	CHGB	146	P05060	159	Secretogranin-1
Lietz 2018	P23389	CHGB	168	P05060	183	Secretogranin-1
Secher 2016	O35314	SCG1_RAT	187	P05060	188	Secretogranin-1
Secher 2016	O35314	SCG1_RAT	190	P05060	191	Secretogranin-1
Lietz 2018	P23389	CHGB	199	P05060	215	Secretogranin-1
Lietz 2018	P23389	CHGB	212	P05060	229	Secretogranin-1
Secher 2016	O35314	SCG1_RAT	228	P05060	231	Secretogranin-1
Lietz 2018	P23389	CHGB	214	P05060	231	Secretogranin-1
Lietz 2018	P23389	CHGB	228	P05060	245	Secretogranin-1
Secher 2016	O35314	SCG1_RAT	259	P05060	263	Secretogranin-1
Lietz 2018	P23389	CHGB	254	P05060	271	Secretogranin-1
Lietz 2018	P23389	CHGB	295	P05060	321	Secretogranin-1
Lietz 2018	P23389	CHGB	315	P05060	341	Secretogranin-1
Lietz 2018	P23389	CHGB	323	P05060	349	Secretogranin-1
Secher 2016	O35314	SCG1_RAT	357	P05060	362	Secretogranin-1
Secher 2016	O35314	SCG1_RAT	362	P05060	367	Secretogranin-1
Secher 2016	O35314	SCG1_RAT	372	P05060	377	Secretogranin-1
Lietz 2018	P23389	CHGB	351	P05060	377	Secretogranin-1
Secher 2016	O35314	SCG1_RAT	375	P05060	380	Secretogranin-1
Lietz 2018	P23389	CHGB	354	P05060	380	Secretogranin-1
Secher 2016	O35314	SCG1_RAT	397	P05060	402	Secretogranin-1
Lietz 2018	A0A140T885	CHGB	378	P05060	405	Secretogranin-1
Lietz 2018	P23389	CHGB	378	P05060	405	Secretogranin-1
Secher 2016	O35314	SCG1_RAT	429	P05060	434	Secretogranin-1
Lietz 2018	P23389	CHGB	415	P05060	444	Secretogranin-1	GAWK peptide
Secher 2016	O35314	SCG1_RAT	446	P05060	451	Secretogranin-1
Lietz 2018	P23389	CHGB	438	P05060	471	Secretogranin-1	GAWK peptide
Lietz 2018	P23389	CHGB	441	P05060	475	Secretogranin-1	GAWK peptide
Secher 2016	O35314	SCG1_RAT	100	P05060	495	Secretogranin-1
Secher 2016	O35314	SCG1_RAT	490	P05060	495	Secretogranin-1
Lietz 2018	P23389	CHGB	495	P05060	526	Secretogranin-1
Lietz 2018	P23389	CHGB	525	P05060	556	Secretogranin-1
Lietz 2018	P23389	CHGB	535	P05060	566	Secretogranin-1
Lietz 2018	P23389	CHGB	537	P05060	568	Secretogranin-1
Lietz 2018	P23389	CHGB	553	P05060	584	Secretogranin-1
Lietz 2018	P23389	CHGB	580	P05060	613	Secretogranin-1
Lietz 2018	P23389	CHGB	584	P05060	617	Secretogranin-1	CCB peptide
Lietz 2018	A0A140T885	CHGB	591	P05060	624	Secretogranin-1	CCB peptide
Lietz 2018	P23389	CHGB	591	P05060	624	Secretogranin-1	CCB peptide
Lietz 2018	A0A140T885	CHGB	593	P05060	626	Secretogranin-1	CCB peptide
Lietz 2018	P23389	CHGB	593	P05060	626	Secretogranin-1	CCB peptide
Lietz 2018	P23389	CHGB	598	P05060	631	Secretogranin-1	CCB peptide
Lietz 2018	P23389	CHGB	641	P05060	674	Secretogranin-1
Lietz 2018	Q2HJG0	SCG5	156	P05408	157	Neuroendocrine protein 7B2	N-terminal peptide (By similarity)
Lietz 2018	Q2HJG0	SCG5	181	P05408	182	Neuroendocrine protein 7B2
Secher 2016	P27682	7B2_RAT	203	P05408	205	Chromogranin-A	EA-92
Lietz 2018	Q2HJG0	SCG5	204	P05408	205	Neuroendocrine protein 7B2	C-terminal peptide (By similarity)
Lietz 2018	P05059	CHGA	91	P10645	91	Chromogranin-A	Vasostatin-1	Vasostatin-2
Lietz 2018	P05059	CHGA	98	P10645	98	Chromogranin-A	Vasostatin-2
Lietz 2018	P05059	CHGA	99	P10645	99	Chromogranin-A	Vasostatin-2
Lietz 2018	P05059	CHGA	105	P10645	105	Chromogranin-A	Vasostatin-2
Lietz 2018	P05059	CHGA	121	P10645	121	Chromogranin-A	Vasostatin-2
Lietz 2018	P05059	CHGA	125	P10645	125	Chromogranin-A	Vasostatin-2
Lietz 2018	P05059	CHGA	142	P10645	142	Chromogranin-A
Lietz 2018	P05059	CHGA	209	P10645	212	Chromogranin-A
Lietz 2018	P05059	CHGA	215	P10645	218	Chromogranin-A
Lietz 2018	P05059	CHGA	295	P10645	300	Chromogranin-A
Lietz 2018	P05059	CHGA	315	P10645	322	Chromogranin-A
Secher 2016	P10354	CMGA_RAT	353	p10645	333	Chromogranin-A	SS-18
Lietz 2018	P05059	CHGA	325	P10645	333	Chromogranin-A
Lietz 2018	P05059	CHGA	363	P10645	371	Chromogranin-A
Secher 2016	P10354	CMGA_RAT	412	p10645	397	Chromogranin-A	GV-19
Secher 2016	P10354	CMGA_RAT	413	p10645	398	Chromogranin-A	GV-19
Lietz 2018	P05059	CHGA	390	P10645	398	Chromogranin-A
Secher 2016	P10354	CMGA_RAT	417	p10645	402	Chromogranin-A	GV-19
Lietz 2018	P05059	CHGA	394	P10645	402	Chromogranin-A
Lietz 2018	P20616	SCG2	81	P13521	81	Secretogranin-2
Secher 2016	P10362	SCG2_RAT	85	p13521	85	Secretogranin-2
Secher 2016	P10362	SCG2_RAT	149	p13521	147	Secretogranin-2
Secher 2016	P10362	SCG2_RAT	176	p13521	174	Secretogranin-2
Lietz 2018	P20616	SCG2	189	P13521	190	Secretogranin-2	Secretoneurin
Lietz 2018	P20616	SCG2	199	P13521	200	Secretogranin-2	Secretoneurin
Lietz 2018	P20616	SCG2	212	P13521	213	Secretogranin-2	Secretoneurin
Lietz 2018	P20616	SCG2	225	P13521	226	Secretogranin-2
Secher 2016	P10362	SCG2_RAT	229	p13521	227	Secretogranin-2
Lietz 2018	P20616	SCG2	240	P13521	241	Secretogranin-2
Secher 2016	P10362	SCG2_RAT	261	p13521	259	Secretogranin-2
Secher 2016	P10362	SCG2_RAT	270	p13521	268	Secretogranin-2
Lietz 2018	P20616	SCG2	267	P13521	268	Secretogranin-2
Secher 2016	P10362	SCG2_RAT	274	p13521	272	Secretogranin-2
Secher 2016	P10362	SCG2_RAT	534	p13521	532	Secretogranin-2
Lietz 2018	P20616	SCG2	528	P13521	532	Secretogranin-2
Secher 2016	P10362	SCG2_RAT	535	p13521	533	Secretogranin-2
Secher 2016	P10362	SCG2_RAT	557	p13521	555	Secretogranin-2
Secher 2016	P10362	SCG2_RAT	558	p13521	556	Secretogranin-2
Secher 2016	P10362	SCG2_RAT	568	p13521	566	Secretogranin-2
Lietz 2018	P11242	GAL	116	P22466	116	Galanin message-associated peptide
Lietz 2018	O62827	ADM	77	P35318	77	Adrenomedullin
Lietz 2018	O62827	ADM	107	P35318	107	Adrenomedullin
Lietz 2018	O62827	ADM	114	P35318	114	Adrenomedullin
Lietz 2018	O62827	ADM	116	P35318	116	Adrenomedullin
Lietz 2018	O62827	ADM	153	P35318	153	Adrenomedullin
Lietz 2018	O62827	ADM	177	P35318	176	Adrenomedullin
Secher 2016	P60042	SMS_RAT	89	P61278	89	Somatostatin-28
Secher 2016	P60042	SMS_RAT	92	P61278	92	Somatostatin-28
Secher 2016	Q62923	PNOC_RAT	144	Q13519	139	Nociceptin
Secher 2016	P49192	CART_RAT	48	Q16568	48	CART(1-39)
Lietz 2018	A6QLI2	SCG3	17	Q8WXD2	16	Secretogranin-3
Lietz 2018	A6QLI2	SCG3	18	Q8WXD2	16	Secretogranin-3
Lietz 2018	A6QLI2	SCG3	29	Q8WXD2	26	Secretogranin-3
Secher 2016	P47868	SCG3_RAT	40	Q8WXD2	37	Secretogranin-3
Lietz 2018	A4IFR2	PCSK1N	42	Q9UHG2	42	ProSAAS	Big SAAS (By similarity)	Little SAAS (By similarity)
Secher 2016	Q9QXU9	PCSK1_RAT	44	Q9UHG2	44	Big SAAS (By similarity)	Little SAAS (By similarity)	ProSAAS
Secher 2016	Q9QXU9	PCSK1_RAT	47	Q9UHG2	47	Big SAAS (By similarity)	Little SAAS (By similarity)	ProSAAS
Lietz 2018	A4IFR2	PCSK1N	47	Q9UHG2	47	ProSAAS	Big SAAS (By similarity)	Little SAAS (By similarity)
Lietz 2018	A4IFR2	PCSK1N	54	Q9UHG2	54	ProSAAS	Big SAAS (By similarity)	Little SAAS (By similarity)
Lietz 2018	A4IFR2	PCSK1N	247	Q9UHG2	247	ProSAAS	Big PEN-LEN (By similarity)	Little LEN (By similarity)	Big LEN (By similarity)
