# Supplementary material for: An atlas of O-linked glycosylation on peptide hormones reveals diverse biological roles
Source: Nat Commun. 2020 Aug 20;11:4033. doi: 10.1038/s41467-020-17473-1 (PMC7441158; doi:10.1038/s41467-020-17473-1)
Supplement: Supplementary file 10 — Source Data [file 41467_2020_17473_MOESM10_ESM.xlsx]

## Sheet: Figure 4d
Figure 4d
	log(EC50)	GCGR + GCG					GLP1R + GLP1			VPAC1 + VIP			VPAC 2 + VIP
	Non-glyc	-8.85	-8.9	-8.748	-9.326	-8.53	-10.61	-10.22	-10.05	-10.18	-9.276	-9.742	-9.658	-9.073	-9.149
	Tn	-6.842	-7.159	-6.767			-8.383	-8.318	-8.554	-7.371	-6.683	-6.995	-6.376	-6.183	-6.239
	T	-6.214	-6.378	-6.058			-6.846	-6.585	-6.83	-7.724	-7.052	-7.339	-6.694	-6.375	-6.144
	ST	-6.131	-6.071	-5.717			-6.878	-6.486	-6.61	-7.467	-6.935	-6.791	-6.423	-6.225	-6.024

## Sheet: Figure 4e
Figure 4e
	-log(EC50)	NPY1R			NPY2R			NPY4R			NPY5R
	PYY	8.58	8.629	8.543	8.62	8.561	7.92	6.593	6.762	6.726	7.567	7.744	7.839
	PYY Tn	>6	>6	>6	6.713	6.555	6.102	>6	>6	>6	6.382	6.261	6.293
	PYY T	>6	>6	>6	>6	>6	>6	>6	>6	>6	>6	>6	>6
	PYY ST	>6	>6	>6	>6	>6	>6	>6	>6	>6	>6	>6	>6
	NPY	9.32	9.436	9.217	9.648	9.615	9.109	8.109	7.959	7.843	7.838	7.898	8.024
	NPY Tn	>6	>6	>6	7.595	7.225	6.888	>6	>6	>6	6.308	6.193	6.292
	NPY T	>6	>6	>6	6.18	6.011	5.836	>6	>6	>6	>6	>6	>6
	NPY ST	>6	>6	>6	>6	>6	>6	>6	>6	>6	>6	>6	>6

## Sheet: Figure 5a
Figure 5a Anti-NPY
Lane 1	Marker
Lane 2	NT STC-1 SUP
Lane 3	Neuarminidase STC-1 sup
Lane 4	Neuarminidase and operator treated STC-1 sup
Lane 5	operator treated STC-1 sup
Lane 6	Marker (Holes represent 3, 6, and 14-kDa markers. These fade during antigen retrieval)

## Sheet: Figure 5b
Figure 5b Anti-NPY
Lane 1	Marker (Holes represent 3, 6 kDa markers. These fade during antigen retrieval)
Lane 2	NT HEK SUP
Lane 3	Neuarminidase HEK sup
Lane 4	Neuarminidase and operator treated HEK sup
Lane 5	operator treated HEK sup

## Sheet: Figure 5c
Figure 5c
Alpha-helicity (in %)
Replicate	Non-glycosylated	Tn	T	ST
1	30	27.4	22.8	25.5
2	36.1	24.3	21.4	22.9
3	32.4	25.2	23.2	23.4
4	32.9		22.7	20.5

## Sheet: Figure 6b
Figure 6b
Rat#	Glycopeptide	Timepoint (min)	Concentration measured (pM)	Concentration in sample (pM)
1	Naked	-5	Below Range	N/A
2	Naked	-5	Below Range	N/A
3	Naked	-5	Below Range	N/A
4	Naked	-5	Below Range	N/A
5	Naked	-5	Below Range	N/A
6	Naked	-5	Below Range	N/A
7	Naked	-5	Below Range	N/A
8	Naked	-5	Below Range	N/A
1	Naked	0	Below Range	N/A
2	Naked	0	Below Range	N/A
3	Naked	0	Below Range	N/A
4	Naked	0	Below Range	N/A
5	Naked	0	Below Range	N/A
6	Naked	0	Below Range	N/A
7	Naked	0	Below Range	N/A
8	Naked	0	Below Range	N/A
1	Naked	1	248	124000
2	Naked	1	207	103500
3	Naked	1	190	95000
4	Naked	1	273	136500
5	Naked	1	Above Range	N/A
6	Naked	1	Above Range	N/A
7	Naked	1	158	79000
8	Naked	1	254	127000
1	Naked	2	164	82000
2	Naked	2	136	68000
3	Naked	2	202	101000
4	Naked	2	140	70000
5	Naked	2	Above Range	N/A
6	Naked	2	Above Range	N/A
7	Naked	2	168	84000
8	Naked	2	178	89000
1	Naked	5	70	35000
2	Naked	5	48	24000
3	Naked	5	65	32500
4	Naked	5	68	34000
5	Naked	5	112	56000
6	Naked	5	78	39000
7	Naked	5	68	34000
8	Naked	5	94	47000
1	Naked	10	21	10500
2	Naked	10	10	5000
3	Naked	10	13	6500
4	Naked	10	14	7000
5	Naked	10	20	10000
6	Naked	10	20	10000
7	Naked	10	21	10500
8	Naked	10	19	9500
1	Naked	15	7	3500
2	Naked	15	9	4500
3	Naked	15	Below Range	N/A
4	Naked	15	14	7000
5	Naked	15	8	4000
6	Naked	15	4	2000
7	Naked	15	6	3000
8	Naked	15	4	2000
1	Naked	25	6	3000
2	Naked	25	Below Range	N/A
3	Naked	25	Below Range	N/A
4	Naked	25	Below Range	N/A
5	Naked	25	Below Range	N/A
6	Naked	25	Below Range	N/A
7	Naked	25	3	1500
8	Naked	25	Below Range	N/A
1	Naked	45	5	2500
2	Naked	45	Below Range	N/A
3	Naked	45	Below Range	N/A
4	Naked	45	Below Range	N/A
5	Naked	45	44	22000
6	Naked	45	Below Range	N/A
7	Naked	45	Below Range	N/A
8	Naked	45	6	3000
1	Naked	60	5	2500
2	Naked	60	Below Range	N/A
3	Naked	60	Below Range	N/A
4	Naked	60	Below Range	N/A
5	Naked	60	44	22000
6	Naked	60	Below Range	N/A
7	Naked	60	Below Range	N/A
8	Naked	60	6	3000
1	ST	-5	Below Range	N/A
2	ST	-5	Below Range	N/A
3	ST	-5	Below Range	N/A
4	ST	-5	Below Range	N/A
5	ST	-5	Below Range	N/A
6	ST	-5	Below Range	N/A
7	ST	-5	Below Range	N/A
8	ST	-5	Below Range	N/A
1	ST	0	Below Range	N/A
2	ST	0	Below Range	N/A
3	ST	0	Below Range	N/A
4	ST	0	Below Range	N/A
5	ST	0	Below Range	N/A
6	ST	0	Below Range	N/A
7	ST	0	Below Range	N/A
8	ST	0	Below Range	N/A
1	ST	1	Above Range	N/A
2	ST	1	Above Range	N/A
3	ST	1	305	152500
4	ST	1	Above Range	N/A
5	ST	1	278	139000
6	ST	1	Above Range	N/A
7	ST	1	Above Range	N/A
8	ST	1	Above Range	N/A
1	ST	2	Above Range	N/A
2	ST	2	Above Range	N/A
3	ST	2	279	139500
4	ST	2	Above Range	N/A
5	ST	2	166	83000
6	ST	2	Above Range	N/A
7	ST	2	304	152000
8	ST	2	135	67500
1	ST	5	Above Range	N/A
2	ST	5	Above Range	N/A
3	ST	5	272	136000
4	ST	5	304	152000
5	ST	5	179	89500
6	ST	5	211	105500
7	ST	5	127	63500
8	ST	5	108	54000
1	ST	10	290	145000
2	ST	10	254	127000
3	ST	10	139	69500
4	ST	10	174	87000
5	ST	10	102	51000
6	ST	10	144	72000
7	ST	10	153	76500
8	ST	10	97	48500
1	ST	15	275	137500
2	ST	15	231	115500
3	ST	15	118	59000
4	ST	15	178	89000
5	ST	15	101	50500
6	ST	15	133	66500
7	ST	15	99	49500
8	ST	15	79	39500
1	ST	25	187	93500
2	ST	25	206	103000
3	ST	25	97	48500
4	ST	25	98	49000
5	ST	25	102	51000
6	ST	25	72	36000
7	ST	25	76	38000
8	ST	25	55	27500
1	ST	45	Below Range	N/A
2	ST	45	Below Range	N/A
3	ST	45	66	33000
4	ST	45	65	32500
5	ST	45	43	21500
6	ST	45	51	25500
7	ST	45	69	34500
8	ST	45	37	18500
1	ST	60	Below Range	N/A
2	ST	60	Below Range	N/A
3	ST	60	49	24500
4	ST	60	59	29500
5	ST	60	39	19500
6	ST	60	32	16000
7	ST	60	Below Range	N/A
8	ST	60	15	7500
1	T	-5	Below Range	N/A
2	T	-5	Below Range	N/A
3	T	-5	Below Range	N/A
4	T	-5	Below Range	N/A
5	T	-5	Below Range	N/A
6	T	-5	Below Range	N/A
7	T	-5	Below Range	N/A
8	T	-5	Below Range	N/A
1	T	0	Below Range	N/A
2	T	0	Technical issue	N/A
3	T	0	Below Range	N/A
4	T	0	Below Range	N/A
5	T	0	Below Range	N/A
6	T	0	Below Range	N/A
7	T	0	Below Range	N/A
8	T	0	Below Range	N/A
1	T	1	307	153500
2	T	1	Above Range	N/A
3	T	1	Above Range	N/A
4	T	1	Above Range	N/A
5	T	1	Above Range	N/A
6	T	1	Above Range	N/A
7	T	1	312	156000
8	T	1	Above Range	N/A
1	T	2	275	137500
2	T	2	272	136000
3	T	2	208	104000
4	T	2	233	116500
5	T	2	215	107500
6	T	2	227	113500
7	T	2	144	72000
8	T	2	224	112000
1	T	5	155	77500
2	T	5	212	106000
3	T	5	116	58000
4	T	5	138	69000
5	T	5	318	159000
6	T	5	263	131500
7	T	5	86	43000
8	T	5	Above Range	N/A
1	T	10	Technical issue	N/A
2	T	10	89	44500
3	T	10	64	32000
4	T	10	75	37500
5	T	10	67	33500
6	T	10	100	50000
7	T	10	94	47000
8	T	10	91	45500
1	T	15	41	20500
2	T	15	51	25500
3	T	15	39	19500
4	T	15	50	25000
5	T	15	49	24500
6	T	15	34	17000
7	T	15	48	24000
8	T	15	48	24000
1	T	25	29	14500
2	T	25	19	9500
3	T	25	16	8000
4	T	25	25	12500
5	T	25	19	9500
6	T	25	11	5500
7	T	25	20	10000
8	T	25	24	12000
1	T	45	Below Range	N/A
2	T	45	6	3000
3	T	45	Below Range	N/A
4	T	45	Below Range	N/A
5	T	45	Below Range	N/A
6	T	45	Below Range	N/A
7	T	45	6	3000
8	T	45	8	4000
1	T	60	Below Range	N/A
2	T	60	6	3000
3	T	60	Below Range	N/A
4	T	60	Below Range	N/A
5	T	60	Below Range	N/A
6	T	60	Below Range	N/A
7	T	60	6	3000
8	T	60	8	4000

## Sheet: STable1
Sppl. table1
STable1
Efficacy raw data for NPY-receptors														Efficacy raw data for Glucagon-receptors
Agonist	NPY1R			NPY2R			NPY4R			NPY5R				Glycoform	GCGR + GCG					GLP1R+GLP-1			VPAC1 + VIP			VPAC2 + VIP
PYY	107.135	76.0661	116.799	125.205	100.185	74.6103	98.2809	104.755	96.9642	118.017	79.6968	102.286		Non-glyc	99.99	99.99	100	99.98	100.4	98.62	100	99.99	100	99.99	100	99.97	100	100
PYY Tn	N/A	N/A	N/A	127.133	101.585	59.5509	N/A	N/A	N/A	156.747	78.9886	91.9607		Tn	121.4	115.5	81.96			97.22	107.5	119.3	102	111.1	105.8	74.75	186	78.02
PYY T	N/A	N/A	N/A	N/A	N/A	N/A	N/A	N/A	N/A	N/A	N/A	N/A		T	167.4	193.3	80.78			140	120.4	99.01	95.97	106.4	107.3	75.53	106.2	67.09
PYY ST	N/A	N/A	N/A	N/A	N/A	N/A	N/A	N/A	N/A	N/A	N/A	N/A		ST	>10.000	114.7	53.19			100	134.3	103.1	91.02	112.4	93.56	72.87	>10.000	74.68
NPY	98.0883	93.2059	108.706	121.012	99.6127	79.3755	66.9981	106.095	126.907	118.92	69.1446	111.936
NPY Tn	N/A	N/A	N/A	112.854	87.4365	75.9864	N/A	N/A	N/A	111.606	53.9585	93.0273
NPY T	N/A	N/A	N/A	133.043	150.351	452.748	N/A	N/A	N/A	N/A	N/A	N/A
NPY ST	N/A	N/A	N/A	N/A	N/A	N/A	N/A	N/A	N/A	N/A	N/A	N/A
EC50 raw data for NPY-receptors														EC50 raw data for glucagon family receptors
Agonist	NPY1R			NPY2R			NPY4R			NPY5R				Glycoform	GCGR + GCG					GLP1R + GLP1			VPAC1 + VIP			VPAC 2 + VIP
PYY	-8.58	-8.629	-8.543	-8.62	-8.561	-7.92	-6.593	-6.762	-6.726	-7.567	-7.744	-7.839		Non-glyc	-8.85	-8.9	-8.748	-9.326	-8.53	-10.61	-10.22	-10.05	-10.18	-9.276	-9.742	-9.658	-9.073	-9.149
PYY Tn	>6	>6	>6	-6.713	-6.555	-6.102	>6	>6	>6	-6.382	-6.261	-6.293		Tn	-6.842	-7.159	-6.767			-8.383	-8.318	-8.554	-7.371	-6.683	-6.995	-6.376	-6.183	-6.239
PYY T	>6	>6	>6	>6	>6	>6	>6	>6	>6	>6	>6	>6		T	-6.214	-6.378	-6.058			-6.846	-6.585	-6.83	-7.724	-7.052	-7.339	-6.694	-6.375	-6.144
PYY ST	>6	>6	>6	>6	>6	>6	>6	>6	>6	>6	>6	>6		ST	-6.131	-6.071	-5.717			-6.878	-6.486	-6.61	-7.467	-6.935	-6.791	-6.423	-6.225	-6.024
NPY	-9.32	-9.436	-9.217	-9.648	-9.615	-9.109	-8.109	-7.959	-7.843	-7.838	-7.898	-8.024
NPY Tn	>6	>6	>6	-7.595	-7.225	-6.888	>6	>6	>6	-6.308	-6.193	-6.292
NPY T	>6	>6	>6	-6.18	-6.011	-5.836	>6	>6	>6	>6	>6	>6
NPY ST	>6	>6	>6	>6	>6	>6	>6	>6	>6	>6	>6	>6

## Sheet: SFig4
Sppl. figure 4
GLP-1R	log([Agonist])	GLP1		GLP1 Tn Peak A		GLP1 T		GLP1 ST			log([Agonist])	GLP1		GLP1 Tn Peak A		GLP1 T		GLP1 ST			log([Agonist])	GLP1		GLP1 Tn Peak A		GLP1 T		GLP1 ST
	-6	97.663	103.788	100.987	99.4952	84.733	91.2242	88.0309	90.9624		-6	100.3	101.7	105.7	107.7	84.7	88.3	87.6	76.9		-6	102.1	107.2	131.6	121	82.9	89.6	84.3	85.3
	-7	100.673	103.814	86.8531	95.0194	41.8075	45.7074	47.6443	43.7444		-7	96.4	103.3	99.3	103.4	30.3	30.5	25	22.8		-7	93.9	94.5	105.4	104.4	38.6	42.6	38.1	40.9
	-8	99.914	98.0294	72.7976	79.027	6.70806	7.04833	9.53486	8.5926		-8	100.9	100.1	70.6	70.2	10.5	10	7.8	9.1		-8	85.6	108	82.2	91	2.4	2.7	25.8	22.1
	-9	92.7946	89.6014	17.5441	21.6535	4.32622	5.18997	5.79197	6.39397		-9	89.4	93.3	15.9	17.6	11	12	8.6	7.5		-9	91.7	99.6	31.4	33.1	-0.1	0.8	19.6	18
	-10	87.5074	86.5652	6.2631	5.92284	4.66649	6.05371	5.42553	5.39936		-10	64.3	63.7	4.5	6.5	9.4	12.2	9	8.3		-10	47.2	58.3	16.9	14.8	0.3	1.7	21.3	13.3
	-11	26.1031	22.4125	6.02754	7.91207	3.38396	4.50944	4.92823	4.8497		-11	10.6	13.2	4.5	9.2	9.5	8.7	8.1	6.7		-11	3.1	9.6	8	11.8	-1.1	0.1	18.6	12.5
	No Agonist	5.50406	7.04833	6.3678	4.8497	1.73499	1.89203	4.2477	2.75578		No Agonist	2.2	3.9	5.7	5.6	10.3	8.1	9.2	8.6		No Agonist	-0.1	8.2	25.7	25.6	-2.8	-2.6	13.7	14.9
VPAC1	log([Agonist])	VIP		VIP Tn		VIP T		VIP ST			log([Agonist])	VIP		VIP Tn		VIP T		VIP ST			log([Agonist])	VIP		VIP Tn		VIP T		VIP ST
	-6	99.1	100.7	100.3	95.2	95.3	95.4	90	88.1		-6	101	98.9	91.5	82	100.4	92.1	98.2	95.9		-6	97.8	105.9	99.1	92.3	104.2	99.9	82.1	83.5
	-7	103.5	99.8	72.1	69.2	81.9	82.2	73.6	73.3		-7	101.7	95.2	28.8	27.9	59.9	44.4	41	45.8		-7	102.5	100.6	58.8	47.2	73.3	67.8	40.7	40.4
	-8	101.4	101	22.4	18.2	40.3	40.8	26.9	28.9		-8	94.2	98.9	1.7	0.8	12.7	5.5	6.3	6.6		-8	91.9	101.2	24.9	14.9	26.2	20.7	11.5	5
	-9	88.4	90.4	7	6.4	8.7	11.9	6.2	5		-9	64.5	64.1	2.7	1.1	5.3	0.2	3	3.8		-9	78.8	84.6	14.4	11.1	14.5	9.9	5.4	7.1
	-10	59	63.3	4.1	5.2	2.3	6.6	3.3	2.2		-10	18.7	15.8	-2	-4.1	8.5	-2.8	-0.1	1.6		-10	36	38	12.3	9.7	13.5	7.5	3.2	-0.3
	No Agonist	15	10.7	-4.6	1.6	10.1	4.2	0.6	0.5		-11	0.4	3.5	-1.1	-2.9	2.8	-2.2	-1.9	1.3		-11	6.5	8	9.7	7.8	9.6	7.3	0.9	-1.2
											No Agonist	4	-5.4	0.3	-6.5	0.3	-5.1	-3.1	-3.6		No Agonist	-5	1.4	9.3	8.3	6.3	2.9	-0.3	-4.4
VPAC2	log([Agonist])	VIP		VIP Tn		VIP T		VIP ST			log([Agonist])	VIP		VIP Tn		VIP T		VIP ST			log([Agonist])	VIP		VIP Tn		VIP T		VIP ST
	-6	79.5	82.6	70.4	67.4	72.7	72.4	68	68.9		-6	101.8	110.5	67	57.3	74.8	68	66.1	69.7		-6	97.7	107.3	63.7	60.1	58.9	52.3	54.2	49.2
	-7	85.4	85.3	43	43.7	57.8	58.7	50.2	47.3		-7	89.3	102.9	7.5	11.1	19.6	17.8	7.6	13		-7	97.7	100.8	27.8	17.1	25.5	18.2	17.1	12.3
	-8	112.5	112.8	21.2	23.1	29.5	29.8	22.8	21.1		-8	87.9	87.1	2.4	0.2	3.6	2.3	2.6	4.8		-8	84	97.3	10.1	2.5	6	2.4	5	5.6
	-9	114.1	114	17.8	17.9	22.8	20.7	18.2	18		-9	57	57	1.9	-0.8	3.6	0.1	2.8	5.1		-9	50.8	65.4	10.2	1.4	12.6	-1.8	5.1	10.9
	-10	4.7	6.4	15.9	15.9	24.7	19	18.8	18.6		-10	5.8	7.8	3.7	-2.9	0.3	-0.5	5.8	9.7		-10	9.8	19.9	3.1	2.7	5	-1	0.7	4.7
	No Agonist	16.3	16.6	14.3	16	29.3	18.8	18.1	18.1		-11	6.2	-1.7	3.6	-0.6	4	-0.6	3.4	5.9		-11	-3.3	4.6	-1.7	4.6	1.3	-0.5	-0.9	3.5
											No Agonist	4.1	-1	0.7	-1.3	2.2	-0.4	2.9	5.7		No Agonist	-5.8	3.8	1.1	-3.5	-0.3	-10.4	-5	-3.5
GCGR	log([Agonist])	GCG		GCG Tn			log([Agonist])	GCG		GCG Tn			log([Agonist])	GCG naked		GCG T		GCG ST			log([Agonist])	GCG		GCG T		GCG ST			log([Agonist])	GCG		GCG T Deglycosylated		GCG Tn		GCG T		GCG ST
	-6	92.7	110.5	96.7	98.3		-6	105.1	114.2	111.1	104.2		-6	108.2	107.3	64	66	65.1	59.3		-6	109.2	115.7	76.3	77.4	55.5	55		-6	94	114.3	131	114.3	71.9	66.1	43.6	34.7	29.2	4.2
	-7	94.3	103.4	50.7	21.1		-7	89.2	102.3	63.4	54.4		-7	90.8	101.3	12.3	12.1	8.4	9.7		-7	91.9	89.5	17.5	14.5	11	10.5		-7	86.3	106.3	90.9	125.5	49.6	36.6	3.4	-7.9	-0.1	-19.4
	-8	81.2	88	4.2	1		-8	77.7	80.6	15.7	6.8		-8	81.5	70.4	3.9	9.5	9.2	3.7		-8	94.4	86.8	11.4	10.1	4.1	6.3		-8	55.8	84.7	95.5	76.2	-2.6	-3	-17.5	-28.8	-24.9	-31.2
	-9	46	41.1	0.3	-1.3		-9	43.6	52.9	6.1	6.8		-9	40.5	40.6	6.2	9.1	10.1	10.3		-9	76.4	62.7	6.1	9.9	1.5	5		-9	24.1	39.7	56.1	51.3	-12.2	-3.5	-22.8	-26.8	-19.7	-27.1
	-10	2.8	4	-0.5	-2.6		-10	4	10.1	6.1	6.4		-10	8	6.7	3.3	0.6	10.4	2.1		-10	16.4	16.4	9.2	4.7	2.1	6.9		-10	-2.8	2.5	23.9	7.3	1	2.9	-24.7	-20.8	-18.2	-24.7
	-11	6	0.1	-0.9	3.4		-11	0.5	7.6	6.7	4.2		-11	-5.2	0.2	0.1	-2	-0.8	0.4		-11	6.9	2.4	5.6	6.9	-2.3	4.7		-11	-5.9	15.5	1.1	-1.4	-5.7	3.7	-26.6	-26.8	-19.9	-29
	No Agonist	-3.3	3.1	-0.9	-2.4		No Agonist	-5.4	-2.6	0.2	2		No Agonist	0.1	-1.2	1.5	3.8	7.8	3.7		No Agonist	0.1	-3.4	-0.1	-1.5	-5.7	-0.9		No Agonist	-6	-5.7	-6.2	-1.8	-12.6	-11.9	-27.5	-23.2	-25.4	-34.6
NPY1R	Assay #1	log([Agonist])	PYY 1-36		PYY 1-36 T		PYY 1-36 Tn		PYY 1-36 ST		NPY 1-36		NPY 1-36 T		NPY 1-36 Tn		NPY 1-36 ST
		No agonist	-2.23979	-0.424535	0.3367	0.775875	0.365979	0.570927	0.453813	0.86371	0.612767	-1.63663	-0.860977	-0.343874	-0.602425	-0.137032	0.431781	-0.886832
		-10	3.58659	4.787	2.97175	1.33216	0.424535	0.3367	-0.161031	0.0146391	22.0208	17.7547	-1.97275	-0.886832	-0.473149	-0.550715	-0.137032	-1.74005
		-9	26.9799	30.9032	3.0303	0.746596	0.190309	1.44928	-0.453813	-0.3367	62.4325	63.5959	-2.2313	-0.783411	-0.964397	-0.938542	-0.52486	-1.92104
		-8	85.4194	95.052	2.3569	1.30288	-0.717318	0.541648	0.453813	0.219587	98.578	98.6814	-1.09367	-0.860977	-1.06782		-0.912687	-1.35222
		-7	98.3311	110.862	2.70824	1.88845	0.219587	3.41092	-0.717318	0.0731957	96.7422	85.8055	-0.447294	0.819609	4.02565		-0.57657	-0.550715
		-6	107.642	122.866	11.726	12.7214	17.2888	21.6806	3.64515	4.25999	98.3453	101.629	13.2301	12.351	33.8366	25.8733	11.5754	6.74044
	Assay #2	log([Agonist])	PYY 1-36		PYY 1-36 T		PYY 1-36 Tn		PYY 1-36 ST		NPY 1-36		NPY 1-36 T		NPY 1-36 Tn		NPY 1-36 ST
		No agonist	1.24433	0.570927	1.09794	0.717318	0.922266	0.834431	0.980823	0.248865	-0.240453	-0.757556	1.62112	1.93138	1.77625	1.77625	2.62947	1.90553
		-10	7.50988	5.1969	1.77134	0.424535	-0.219587	0.190309	0.922266	0.483092	19.5905	14.5228	0.897174	1.10402	-0.0594669	1.25915	0.0698089	1.38842
		-9	29.6443	20.7437	0.278144	-0.131752	-0.68804	-0.424535	-0.190309	0.0731957	72.9296	55.0637	-0.214598	0.509347	-0.240453	1.12987	0.380071	0.199085
		-8	77.8071	57.078	-0.0439174	-0.3367	-0.658762	-1.53711	-0.453813	-0.0439174	103.154	85.366	0.612767	0.17323	0.199085	0.819609	-0.52486	0.431781
		-7	86.2392	68.8479	0.717318	-0.570927	0.131752	0.307422	-0.190309	0.278144	90.5629	79.4193	1.8021	0.897174	4.5169	3.79295	1.72454	0.380071
		-6	86.2685		8.44679	7.45132	8.24184	8.68101	3.32309	2.73752	92.4244	85.6504	11.1617	9.73964	23.236	22.1243	6.66287	7.64537
	Assay #3	log([Agonist])	PYY 1-36		PYY 1-36 T		PYY 1-36 Tn		PYY 1-36 ST		NPY 1-36		NPY 1-36 T		NPY 1-36 Tn		NPY 1-36 ST
		No agonist	0.775875	1.56639	2.53257	2.53257	1.39072	2.79608	2.32762	1.39072	3.40512	2.73289	1.15573	2.68118	4.02565	2.52605	1.0523	1.38842
		-10	6.71937	6.86576	2.91319	2.85463	2.0934	2.29835	2.91319	1.94701	22.8482	20.5212	0.199085	2.00895	0.612767	0.380071	1.285	1.87967
		-9	35.617	32.0451	3.93793	3.11814	1.18577	3.0303	3.05958	2.67896	77.2733	67.3966	-0.137032	1.72454	0.97474	0.535202	-0.421439	0.612767
		-8	97.4821	97.0722	3.67443	2.18123	2.23979	2.41546	2.03484	2.15195	89.7355	101.862	-0.421439	1.36257	-0.62828	-0.912687	0.457636	1.18158
		-7	124.477	119.587	3.08886	3.79154	2.32762	3.96721	3.08886	2.7668	111.997	110.264	-0.0336117	2.21579	4.10321	3.22414	1.18158	0.845464
		-6	124.184	125.472	12.9556	11.6381	11.9602	10.0278	4.49422	4.787	122.83	120.193	13.1525	15.8932	35.8275	29.8808	8.3176	10.386
NPY2R	Assay #1	log([Agonist])	PYY 1-36		PYY 1-36 T		PYY 1-36 Tn		PYY 1-36 ST		NPY 1-36		NPY 1-36 T		NPY 1-36 Tn		NPY 1-36 ST
		No agonist	-4.40649	-3.33565	-1.99711	-1.70263	-2.13096	-1.75617	-2.29159	-2.34513	-2.43375	-1.59876	-1.25494	-1.42685	-1.94258	-1.2795	-1.35318	-0.739213
		-10	4.29405	5.09718	-2.13096	-1.78294	-2.10419	-3.2018	-2.93409	-3.17503	45.3081	36.2214	-0.125249	-1.18127	-0.886564	0.144896	-1.81979	-1.54965
		-9	43.8882	50.7148	-2.96086	-2.42544	-2.02388	-3.3892	-2.53253	-1.64909	89.7836	85.7315	-0.812888	-1.18127	8.71583	6.1863	-2.53199	-0.935681
		-8	85.2492	93.1467	-2.77346	-2.77346	4.07988	1.8579	-2.88055	-1.62232	121.366	104.396	1.37282	-0.0270144	43.0978	37.3511	-1.79523	-1.30406
		-7	119.489	123.451	-1.00659	-1.03336	42.8441	40.5954	-3.57659	-3.89784	128.709	115.374	12.9645		84.8965	88.9732	-0.763771	0.930769
		-6	136.837	135.9	38.6947	36.8207	107.63	103.132	2.74134	2.47363	129.863	116.921	76.1291	66.7232	114.121	120.187	33.1762	36.246
	Assay #2	log([Agonist])	PYY 1-36		PYY 1-36 T		PYY 1-36 Tn		PYY 1-36 ST		NPY 1-36		NPY 1-36 T		NPY 1-36 Tn		NPY 1-36 ST
		No agonist	-3.14826	-4.70097	-5.39701	-4.19232	-5.55764	-4.29941	-5.74503	-3.71045	-3.14595	-1.91802	-0.690096	-1.64788	-1.5742	-1.72156	-3.68624	-2.97404
		-10	1.29571	0.171334	-4.56711	-5.45055	-5.79858	-4.11201	-5.79858	-4.27263	32.2675	29.6397	-2.53199	-2.16361	-2.40919	-1.37774	-2.85125	-2.97404
		-9	28.5217	28.4949	-5.23639	-5.18285	-4.80805	-4.78128	-5.90566	-4.43326	67.509	74.5082	-2.2864	-2.23728	0.807977	0.955328	-3.66168	-2.77757
		-8	73.2291	70.6591	-5.79858	-6.03951	-2.26482	-2.82701	-5.98597	-4.51357	84.2088	105.157	-2.63022	-1.91802	23.3773	21.4863	-2.77757	-3.83359
		-7	102.731	96.7875	-4.72774	-5.15607	23.1943	22.4447	-5.90566	-4.96868	97.1021	105.059	5.79336	4.4672	57.7347	58.2013	-2.94948	-2.48287
		-6	100.294	96.0111	17.626	14.0654	71.2481	80.4305	-2.21128	-0.417626	94.8918	98.7475	48.8445	48.0832	85.756	88.0645	12.1786	14.2661
	Assay #3	log([Agonist])	PYY 1-36		PYY 1-36 T		PYY 1-36 Tn		PYY 1-36 ST		NPY 1-36		NPY 1-36 T		NPY 1-36 Tn		NPY 1-36 ST
		No agonist	-3.49628	-2.80024	-3.25534	-3.44274	-3.54982	-3.33565	-2.71992	-3.46951	0.41504	0.783418	-0.984798	-2.01626	-2.5811	-2.13905	0.316805	1.00445
		-10	-1.542	-1.70263	-2.58607	-3.06794	-3.30888	-3.57659	-1.99711	-1.83648	19.2515	17.9007	-3.14595	-3.61256	-2.65478	-2.01626	0.0957784	-1.32862
		-9	11.4419	4.77593	-2.47898	-3.92461	-3.57659	-3.28211	-2.69315	-3.2018	50.2198	46.2904	-3.85815	-3.36698	-1.62332	-0.149807	-1.62332	-1.59876
		-8	34.4113	31.7878	-2.63961	-4.0317	-2.85378	-3.04117	-3.6569	-3.04117	75.3678	74.8029	-2.50743	-3.21963	10.656	10.8279	-1.54965	-0.370834
		-7	66.1616	60.7539	-3.22857	-3.63013	8.30969	8.22937	-3.33565	-4.16555	76.915	73.3294	1.4465	0.439598	37.4493	36.6635	-1.94258	-1.45141
		-6	77.8872	73.5504	7.3727	5.84676	39.2301	39.0159	-0.84596	-0.310542	98.551	93.5165	34.6497	30.8185	69.6947	70.0386	13.1364	12.3996
NPY4R	Assay #1	log([Agonist])	PYY 1-36		PYY 1-36 T		PYY 1-36 Tn		PYY 1-36 ST		NPY 1-36		NPY 1-36 T		NPY 1-36 Tn		NPY 1-36 ST
		No agonist	0.0446728	1.49654	0.379719	0.714764	0.00744546	1.45931	0.342491	-1.81669	-0.911186	0.816925	3.48764	1.969	11.3427	-1.27775	-0.806452	0.136154
		-10	0.0819001	1.04981	0.603082	-0.0670092	-0.0670092	-0.364828	0.193582	-1.10937	0.921659	2.23083	1.91663	1.23586	11.7616	-1.48722	0.502723	-1.33012
		-9	0.0446728	0.714764	-0.47651	-0.550964	-0.848783	-0.848783	-0.811555	0.4914	12.4424	9.45748	0.974026	1.6548	12.2853	-1.59196	-0.178048	-1.38249
		-8	1.3104	3.13454	-0.513737	-0.550964	-1.63056	0.00744546	0.230809	0.416946	63.3955	51.6129	0.55509	0.397989	12.2329	-1.74906	-0.754085	1.86426
		-7	26.4016	30.4966	-0.625419	-0.141464	-0.774328	0.156355	-0.402055	0.119127	91.7784	84.9707	0.921659	-0.335149	13.6468	-2.27273	0.607457	1.18349
		-6	76.3234	82.9499	0.863674	0.454173	0.454173	1.42208	-0.960465	0.119127	102.357	102.985	3.22581	0.921659	14.7989	4.90155	1.02639	5.47759
	Assay #2	log([Agonist])	PYY 1-36		PYY 1-36 T		PYY 1-36 Tn		PYY 1-36 ST		NPY 1-36		NPY 1-36 T		NPY 1-36 Tn		NPY 1-36 ST
		No agonist	0.736706	0.981111	0.492301	-0.869383	0.317726	1.22552	-0.136168	0.0034915	0.158793	-0.436681	-0.502845	-1.36297	-0.502845	-2.75241	0.390367	-2.28927
		-10	0.631961	0.597046	-0.799553	-0.659893	0.178066	0.946196	-1.28836	-0.659893	3.33466	1.21741	-2.75241	-0.701337	-1.39606	-1.66071	-0.172026	-1.19757
		-9	0.178066	1.36518	-1.46294	-1.49785	-0.345658	1.15569	-0.869383	-0.694808	7.99921	5.84888	-1.92537	-1.36297	-1.23065	-1.29681	-0.7675	-2.48776
		-8	2.79669	4.12346	-1.49785	-1.21853	-0.0314235	0.143151	0.108236	-0.380573	49.9802	45.7457	-1.8592	-0.999074	-0.668255	-0.7675	-0.469763	-1.75996
		-7	38.4798	35.7564	-0.380573	-0.974128	-1.18362	1.05094	0.0034915	-0.380573	89.91	91.2002	-1.46222	-0.635173	-1.4953	-1.82612	-0.965992	-1.62763
		-6	83.8344	86.4879	-0.415488	-0.764638	-0.624978	-0.310743	-0.729723	-0.729723	94.5415	102.415	-0.00661638	0.688104	2.14371	5.12108	-1.09832	0.522694
	Assay #3	log([Agonist])	PYY 1-36		PYY 1-36 T		PYY 1-36 Tn		PYY 1-36 ST		NPY 1-36		NPY 1-36 T		NPY 1-36 Tn		NPY 1-36 ST
		No agonist	-0.173493	0.16595	3.22094	1.86317	-0.0226296	0.769405	0.0150864	-0.739232	-1.30782	-0.25714	-0.83778	-0.146542	-1.41842	0.738242	-3.29859	-2.3585
		-10	0.0150864	0.9957	2.76835	2.20261	-0.211209	0.580825	-2.05929	-0.890096	0.378798	0.461747	-0.920729	-0.31244	-1.19722	0.378798	-2.96679	-2.19261
		-9	0.35453	1.222	0.9957	1.75002	-0.776948	0.0528023	-0.927812	-0.399789	8.14831	6.93173	-0.699533	0.931789	-0.920729	0.931789	-2.99444	-1.99906
		-8	3.78668	4.57871	1.14656	0.580825	0.0905182	-0.890096	-0.965528	-0.135777	45.1157	38.4798	-0.644234	-0.782481	-0.948378	-0.0359444	-2.5244	-1.55667
		-7	30.565	39.2774	0.429962	0.279098	-1.56898	0.279098	-0.6638	-0.626084	84.2121	85.8158	-0.533636	-0.340089	-0.201841	-0.28479	-2.99444	-2.71795
		-6	83.4804	84.8005	-0.248925	0.618541	-1.07868	0.16595	-0.739232	-0.248925	104.617	96.0738	0.682943	-0.229491	0.406448	3.3373	-0.395388	-0.229491
NPY5R	Assay #1	log([Agonist])	PYY 1-36		PYY 1-36 T		PYY 1-36 Tn		PYY 1-36 ST		NPY 1-36		NPY 1-36 T		NPY 1-36 Tn		NPY 1-36 ST
		No agonist	-1.72436	-0.524255	0.54952	-1.06114	0.296867	-2.10334	-0.113694	-1.40854	-1.49866	-0.501399	-1.38785	-1.47095	-1.08313	-0.69531	-1.91418	-1.80337
		-10	-0.903234	-0.303183	-1.8191	-0.776908	-1.40854	-2.13492	-0.776908	-1.53487	-0.833818	-0.085875	-1.27704	-1.99729	-1.55406	-1.55406	-2.80063	-1.05543
		-9	4.68671	3.89717	-0.334765	-0.524255	-0.0505306	-2.5139	-1.12431	-1.75594	8.36311	9.41577	-1.66487	-2.38511	-2.35741	-1.88648	-5.51539	-2.2189
		-8	33.0786		-0.997979	-1.4717	0.0442142	-0.776908	-2.04017	-2.48231	40.6632	41.4388	-1.72027	-2.05269	-0.445996		-1.41555	-2.49591
		-7	73.1872	76.0296	-1.75594	-1.21905	13.2137		-1.88226	-1.91385	84.2378	86.4262	-1.85878	-2.2466	17.7263		-1.72027	-2.57902
		-6	97.5366	102.053	1.40222	1.33906	71.9871	71.766	0.233704	-1.31379	97.3683	102.798	2.989	1.71473	64.5143	67.3398	-0.86152	-0.806117
	Assay #2	log([Agonist])	PYY 1-36		PYY 1-36 T		PYY 1-36 Tn		PYY 1-36 ST		NPY 1-36		NPY 1-36 T		NPY 1-36 Tn		NPY 1-36 ST
		No agonist	-0.888681	-0.374181	0.654818	-1.44995	-1.40318	0.467727	-0.841908	0.233863	-2.35395	0.0285905	0.123892	1.64872	-0.0190603	-1.35328	-3.40227	-1.97274
		-10	0.5145	2.85313	0.233863	0.187091	1.68382	3.64827	-0.888681	-1.73059	-0.0190603	-0.0667111	-0.304965	0.6004	-1.21033	-1.16268	-1.82979	-1.97274
		-9	4.49018	6.45463	-0.561272	-0.748363	1.68382	1.16932	-2.75959	0.0935454	10.8453	9.17755	0.457448	-0.733823	-0.304965	-2.25865	-1.25798	-0.924426
		-8	37.3246	30.7297	-0.467727	-1.26286	2.61927	6.92236	-1.87091	-1.87091	45.3922	41.2942	-0.733823	-0.876775	3.55475	0.648051	-3.30697	0.219194
		-7	90.9729		1.96445	-0.654818	16.2301	16.6043	-1.30964	-1.87091	90.3745	87.7061	-1.54389	-1.78214	20.0419	16.1346	-1.35328	0.886305
		-6	94.0131		1.59027	1.63704	64.406	65.9963	1.07577	0.280636	98.2846	99.1423	0.743353	1.74402	60.1639	57.3049	-3.21166	0.838654
	Assay #3	log([Agonist])	PYY 1-36		PYY 1-36 T		PYY 1-36 Tn		PYY 1-36 ST		NPY 1-36		NPY 1-36 T		NPY 1-36 Tn		NPY 1-36 ST
		No agonist	-1.56706	-1.16618	-1.45773	-0.947522	-1.38484	-0.218659	-0.364431	-0.69242	-1.33883	-0.603207	-1.4271	-2.33927	-1.95675	-2.78064	-4.22245	-2.92776
		-10	0.109329	-0.58309	-1.89504	-1.45773	-1.3484	-2.51458	-0.510204	-0.255102	-0.367809	-1.45652	-2.39812	-1.60365	-2.78064	-2.19214	-2.45697	-2.13329
		-9	9.11079	8.70991	-0.874636	-2.33236	-1.45773	-2.84257	-1.71283	-1.3484	14.2563	12.1377	-2.78064	-2.63351	-2.63351	-1.95675	-3.33971	-2.22157
		-8	42.6749	40.3061	-0.911079	-1.16618	1.27551	-0.218659	-0.619534	-1.38484	53.4795	49.6837	-3.31028	-2.25099	0.485508	0.191261	-2.10387	-1.69192
		-7	89.1035	79.4825	-1.27551	-1.82216	17.5656	18.0758	-1.27551	-1.89504	86.1998	86.7883	-3.25143	-3.16316	20.4355	19.2291	-2.83949	-2.98661
		-6	102.624	99.0525	2.73324	1.05685	66.5087	62.172	-0.400875	-0.400875	102.442	103.737	1.45652	0.691482	63.8664	61.7478	-2.72179	-2.78064

## Sheet: Sfig 5a
Sppl. figure 5a
	% receptor activation at 1µM agonist	GCGR + GCG										GLP1R + GLP1						VPAC1 + VIP						VPAC2 + VIP
	non-glycosylated	92.7	110.5	105.1	114.2	108.2	107.3	109.2	115.7	94	114.3	97.663	103.788	100.3	101.7	102.1	107.2	99.1	100.7	101	98.9	97.8	105.9	79.5	82.6	101.8	110.5	97.7	107.3
	Tn	96.7	98.3	111.1	104.2	71.9	66.1					100.987	99.4952	105.7	107.7	131.6	121	100.3	95.2	91.5	82	99.1	92.3	70.4	67.4	67	57.3	63.7	60.1
	T	64	66	76.3	77.4	43.6	34.7					84.733	91.2242	84.7	88.3	82.9	89.6	95.3	95.4	100.4	92.1	104.2	99.9	72.7	72.4	74.8	68	58.9	52.3
	ST	65.1	59.3	55.5	55	29.2	4.2					88.0309	90.9624	87.6	76.9	84.3	85.3	90	88.1	98.2	95.9	82.1	83.5	68	68.9	66.1	69.7	54.2	49.2

## Sheet: Sfig 5b
Sppl. figure 5b
	(% receptor activation at 1µM agonist)	NPY1R							(% receptor activation at 1µM agonist)	NPY2R							(% receptor activation at 1µM agonist)	NPY4R							(% receptor activation at 1µM agonist)	NPY5R
	PYY	107.642	122.866	86.2685		124.184	125.472		PYY	136.837	135.9	100.294	96.0111	77.8872	73.5504		PYY	76.3234	82.9499	83.8344	86.4879	83.4804	84.8005		PYY	97.5366	102.053	94.0131		102.624	99.0525
	PYY T	11.726	12.7214	8.44679	7.45132	12.9556	11.6381		PYY T	38.6947	36.8207	17.626	14.0654	7.3727	5.84676		PYY T	0.863674	0.454173	-0.415488	-0.764638	-0.248925	0.618541		PYY T	1.40222	1.33906	1.59027	1.63704	2.73324	1.05685
	PYY Tn	17.2888	21.6806	8.24184	8.68101	11.9602	10.0278		PYY Tn	107.63	103.132	71.2481	80.4305	39.2301	39.0159		PYY Tn	0.454173	1.42208	-0.624978	-0.310743	-1.07868	0.16595		PYY Tn	71.9871	71.766	64.406	65.9963	66.5087	62.172
	PYY ST	3.64515	4.25999	3.32309	2.73752	4.49422	4.787		PYY ST	2.74134	2.47363	-2.21128	-0.417626	-0.84596	-0.310542		PYY ST	-0.960465	0.119127	-0.729723	-0.729723	-0.739232	-0.248925		PYY ST	0.233704	-1.31379	1.07577	0.280636	-0.400875	-0.400875
	NPY	98.3453	101.629	92.4244	85.6504	122.83	120.193		NPY	129.863	116.921	94.8918	98.7475	98.551	93.5165		NPY	102.357	102.985	94.5415	102.415	104.617	96.0738		NPY	97.3683	102.798	98.2846	99.1423	102.442	103.737
	NPY T	13.2301	12.351	11.1617	9.73964	13.1525	15.8932		NPY T	76.1291	66.7232	48.8445	48.0832	34.6497	30.8185		NPY T	3.22581	0.921659	-0.00661638	0.688104	0.682943	-0.229491		NPY T	2.989	1.71473	0.743353	1.74402	1.45652	0.691482
	NPY Tn	33.8366	25.8733	23.236	22.1243	35.8275	29.8808		NPY Tn	114.121	120.187	85.756	88.0645	69.6947	70.0386		NPY Tn	14.7989	4.90155	2.14371	5.12108	0.406448	3.3373		NPY Tn	64.5143	67.3398	60.1639	57.3049	63.8664	61.7478
	NPY ST	11.5754	6.74044	6.66287	7.64537	8.3176	10.386		NPY ST	33.1762	36.246	12.1786	14.2661	13.1364	12.3996		NPY ST	1.02639	5.47759	-1.09832	0.522694	-0.395388	-0.229491		NPY ST	-0.86152	-0.806117	-3.21166	0.838654	-2.72179	-2.78064

[truncated: 1 more sheets: SFig 7d]
